# Supplementary material for: Full-Length Transcriptome Analysis of Plasmodium falciparum by Single-Molecule Long-Read Sequencing
Source: Front Cell Infect Microbiol. 2021 Feb 23;11:631545. doi: 10.3389/fcimb.2021.631545 (PMC7942025; doi:10.3389/fcimb.2021.631545)
Supplement: Supplementary file 5 [file Table_1.xlsx]

## Sheet: Table S1
Supplementary Table 1 Summary of PacBio transcriptome sequencing
CCS	5' primer	3' primer	polyA	Full length	Flnc	Average flnc read length	N50
376592	338229	350184	332775	299462	290777	2365	2547
