# Supplementary material for: Full-Length Transcriptome Analysis of Plasmodium falciparum by Single-Molecule Long-Read Sequencing
Source: Front Cell Infect Microbiol. 2021 Feb 23;11:631545. doi: 10.3389/fcimb.2021.631545 (PMC7942025; doi:10.3389/fcimb.2021.631545)
Supplement: Supplementary file 6 [file Table_2.xlsx]

## Sheet: Sheet1
Supplementary Table 2 Summary of GMAP mapping statistics
Total reads	Total mapped	Unmapped	Multiple mapped	Uniquely mapped	Reads map to '+'	Reads map to '-'
145469	139,263(95.73%)	6,206(4.27%)	12,797(8.8%)	126,466(86.94%)	101,977(70.1%)	24,489(16.83%)
