# Supplementary material for: Full-Length Transcriptome Analysis of Plasmodium falciparum by Single-Molecule Long-Read Sequencing
Source: Front Cell Infect Microbiol. 2021 Feb 23;11:631545. doi: 10.3389/fcimb.2021.631545 (PMC7942025; doi:10.3389/fcimb.2021.631545)
Supplement: Supplementary file 8 [file Table_4.xlsx]

## Sheet: Sheet1
Supplementary Table 4. Summary of lncRNA						Classification
TranscriptID	CNCI	CPC	Pfam	PLEK		TranscriptID	type
Novelgene0001_novel01	Y	Y	N	Y		PF3D7_1436100_novel11	Antisense
Novelgene0002_novel01	Y	Y	N	Y		Novelgene0381_novel02	Antisense
Novelgene0003_novel01	Y	Y	N	Y		Novelgene0435_novel01	Antisense
Novelgene0004_novel01	Y	Y	Y	Y		Novelgene1133_novel01	Antisense
Novelgene0004_novel02	Y	Y	Y	Y		Novelgene0566_novel02	Antisense
Novelgene0004_novel03	Y	Y	Y	Y		Novelgene0895_novel04	Antisense
Novelgene0005_novel01	Y	Y	N	Y		Novelgene0338_novel01	Antisense
Novelgene0005_novel02	Y	Y	Y	Y		Novelgene0761_novel07	Antisense
Novelgene0005_novel03	Y	Y	N	Y		Novelgene0661_novel10	Antisense
Novelgene0005_novel04	Y	Y	N	Y		Novelgene0463_novel10	Antisense
Novelgene0005_novel05	Y	Y	N	Y		PF3D7_0409200_novel01	Sense_overlapping
Novelgene0005_novel06	Y	Y	N	Y		Novelgene0497_novel04	LincRNA
Novelgene0005_novel07	Y	Y	Y	Y		PF3D7_1122900_novel20	Antisense
Novelgene0005_novel08	Y	Y	Y	Y		Novelgene0118_novel01	LincRNA
Novelgene0006_novel01	Y	Y	N	Y		PF3D7_0221200_novel04	LincRNA
Novelgene0007_novel01	Y	Y	Y	Y		PF3D7_0206700_novel06	LincRNA
Novelgene0008_novel01	Y	Y	Y	Y		PF3D7_1349400_novel06	Antisense
Novelgene0008_novel02	Y	Y	N	Y		PF3D7_1122900_novel17	Antisense
Novelgene0009_novel01	Y	Y	Y	Y		Novelgene0403_novel01	Antisense
Novelgene0010_novel01	Y	Y	Y	Y		Novelgene1106_novel01	Antisense
Novelgene0011_novel01	Y	Y	Y	Y		PF3D7_0726600_novel02	LincRNA
Novelgene0011_novel02	Y	Y	Y	Y		PF3D7_1210500_novel07	LincRNA
Novelgene0011_novel03	Y	N	Y	Y		Novelgene0850_novel05	Antisense
Novelgene0011_novel04	Y	Y	Y	Y		PF3D7_1368400_novel06	LincRNA
Novelgene0012_novel01	Y	N	N	Y		Novelgene0708_novel11	LincRNA
Novelgene0012_novel02	Y	N	N	Y		PF3D7_1347600_novel01	LincRNA
Novelgene0012_novel03	Y	N	N	Y		PF3D7_1122900_novel16	Antisense
Novelgene0012_novel04	Y	N	N	Y		PF3D7_1423600_novel16	Antisense
Novelgene0012_novel05	Y	Y	Y	Y		PF3D7_0626400_novel04	LincRNA
Novelgene0012_novel06	Y	Y	Y	Y		PF3D7_1303600.1	LincRNA
Novelgene0012_novel07	Y	Y	Y	Y		PF3D7_0809400_novel03	Sense_intronic
Novelgene0012_novel08	Y	Y	Y	Y		Novelgene0266_novel03	Antisense
Novelgene0012_novel09	Y	Y	Y	Y		Novelgene0229_novel02	LincRNA
Novelgene0013_novel01	Y	Y	Y	Y		PF3D7_1214100_novel08	LincRNA
Novelgene0014_novel01	Y	N	N	Y		Novelgene0537_novel01	LincRNA
Novelgene0014_novel02	Y	N	N	Y		Novelgene0198_novel10	LincRNA
Novelgene0015_novel01	Y	Y	Y	Y		PF3D7_1343000_novel02	LincRNA
Novelgene0016_novel01	Y	N	Y	Y		PF3D7_1303700_novel09	Antisense
Novelgene0016_novel02	Y	N	Y	Y		Novelgene0386_novel01	Antisense
Novelgene0017_novel01	Y	Y	Y	Y		PF3D7_0204200_novel03	Antisense
Novelgene0018_novel01	Y	Y	Y	Y		Novelgene0367_novel07	Antisense
Novelgene0018_novel02	Y	Y	N	Y		PF3D7_0108300_novel13	Sense_intronic
Novelgene0018_novel03	Y	Y	Y	Y		Novelgene0773_novel03	Antisense
Novelgene0018_novel04	Y	Y	N	Y		PF3D7_1440900_novel01	Sense_overlapping
Novelgene0019_novel01	Y	Y	Y	Y		Novelgene0887_novel15	Antisense
Novelgene0020_novel01	Y	Y	N	Y		PF3D7_1411100_novel02	Antisense
Novelgene0021_novel01	Y	Y	Y	Y		PF3D7_1353200_novel02	LincRNA
Novelgene0021_novel02	Y	Y	Y	Y		Novelgene0511_novel01	Antisense
Novelgene0021_novel03	Y	Y	Y	Y		Novelgene0067_novel02	Antisense
Novelgene0022_novel01	Y	Y	Y	Y		Novelgene0943_novel09	Antisense
Novelgene0023_novel01	Y	Y	N	Y		Novelgene0132_novel18	Antisense
Novelgene0024_novel01	Y	Y	Y	Y		PF3D7_1349400_novel07	Antisense
Novelgene0025_novel01	Y	Y	Y	Y		PF3D7_1339600_novel09	Antisense
Novelgene0026_novel01	Y	N	N	Y		Novelgene0339_novel01	LincRNA
Novelgene0027_novel01	Y	Y	N	Y		PF3D7_0212300_novel11	Antisense
Novelgene0027_novel02	Y	Y	N	Y		Novelgene0860_novel01	Antisense
Novelgene0028_novel01	Y	Y	N	Y		PF3D7_1303700_novel14	Antisense
Novelgene0028_novel02	Y	Y	N	Y		Novelgene0737_novel01	Antisense
Novelgene0028_novel03	Y	Y	Y	Y		Novelgene0266_novel11	Antisense
Novelgene0028_novel04	Y	Y	N	Y		Novelgene0943_novel06	Antisense
Novelgene0028_novel05	Y	Y	Y	Y		PF3D7_1118000_novel01	LincRNA
Novelgene0029_novel01	Y	Y	Y	Y		PF3D7_0406800_novel01	Antisense
Novelgene0030_novel01	Y	Y	Y	Y		Novelgene0330_novel01	Antisense
Novelgene0031_novel01	Y	N	N	Y		Novelgene0439_novel01	LincRNA
Novelgene0032_novel01	Y	Y	Y	Y		PF3D7_1440900_novel04	Antisense
Novelgene0032_novel02	Y	Y	Y	Y		Novelgene0372_novel02	LincRNA
Novelgene0032_novel03	Y	Y	Y	Y		Novelgene1020_novel01	Antisense
Novelgene0032_novel04	Y	Y	Y	Y		PF3D7_0621800_novel01	LincRNA
Novelgene0032_novel05	Y	Y	Y	Y		Novelgene0504_novel21	LincRNA
Novelgene0032_novel06	Y	Y	Y	Y		Novelgene0465_novel04	LincRNA
Novelgene0032_novel07	Y	Y	Y	Y		PF3D7_0510000_novel11	Antisense
Novelgene0032_novel08	Y	Y	Y	Y		PF3D7_0405600_novel03	Sense_overlapping
Novelgene0032_novel09	Y	Y	Y	Y		PF3D7_1303600_novel09	Antisense
Novelgene0033_novel01	Y	Y	Y	Y		PF3D7_1337400_novel12	Antisense
Novelgene0033_novel02	Y	Y	Y	Y		Novelgene0420_novel06	LincRNA
Novelgene0033_novel03	Y	Y	Y	Y		Novelgene0213_novel03	Antisense
Novelgene0034_novel01	Y	Y	Y	N		Novelgene0441_novel06	Antisense
Novelgene0035_novel01	Y	N	N	Y		Novelgene0689_novel02	Antisense
Novelgene0036_novel01	Y	Y	N	Y		PF3D7_1027200_novel13	LincRNA
Novelgene0037_novel01	Y	Y	Y	Y		Novelgene0863_novel02	Antisense
Novelgene0038_novel01	Y	Y	Y	Y		Novelgene0853_novel05	Antisense
Novelgene0038_novel02	Y	Y	Y	Y		PF3D7_0826000_novel43	Antisense
Novelgene0038_novel03	Y	Y	Y	Y		Novelgene0252_novel13	Antisense
Novelgene0038_novel04	Y	Y	Y	Y		Novelgene0496_novel06	Antisense
Novelgene0038_novel05	Y	Y	Y	Y		PF3D7_0934600_novel03	Sense_overlapping
Novelgene0038_novel06	Y	Y	Y	Y		Novelgene0851_novel09	Antisense
Novelgene0039_novel01	Y	Y	Y	Y		Novelgene0205_novel10	Antisense
Novelgene0039_novel02	Y	Y	Y	Y		PF3D7_1328600_novel03	LincRNA
Novelgene0039_novel03	Y	Y	Y	Y		Novelgene0865_novel02	Antisense
Novelgene0039_novel04	Y	Y	Y	Y		PF3D7_1468400_novel06	LincRNA
Novelgene0040_novel01	Y	Y	Y	Y		PF3D7_1132300_novel01	Sense_overlapping
Novelgene0041_novel01	Y	N	N	Y		Novelgene1073_novel01	Antisense
Novelgene0041_novel02	Y	Y	Y	Y		Novelgene0731_novel01	Antisense
Novelgene0041_novel03	Y	N	N	Y		PF3D7_1459300_novel04	Antisense
Novelgene0042_novel01	Y	N	N	Y		Novelgene1050_novel01	Antisense
Novelgene0042_novel02	Y	N	N	Y		Novelgene0387_novel02	Antisense
Novelgene0043_novel01	Y	Y	Y	Y		Novelgene0413_novel04	Antisense
Novelgene0044_novel01	Y	Y	Y	Y		Novelgene0195_novel03	Antisense
Novelgene0044_novel02	Y	Y	Y	Y		PF3D7_0826000_novel23	Antisense
Novelgene0044_novel03	Y	Y	Y	Y		PF3D7_1339300_novel07	LincRNA
Novelgene0045_novel01	Y	Y	Y	Y		Novelgene0779_novel01	Antisense
Novelgene0046_novel01	Y	Y	Y	Y		Novelgene0939_novel01	Antisense
Novelgene0046_novel02	Y	Y	Y	Y		Novelgene0151_novel01	Antisense
Novelgene0047_novel01	Y	Y	Y	Y		Novelgene0390_novel01	LincRNA
Novelgene0047_novel02	Y	Y	Y	Y		Novelgene0187_novel03	LincRNA
Novelgene0047_novel03	Y	Y	Y	Y		PF3D7_1428000_novel01	Sense_overlapping
Novelgene0047_novel04	Y	Y	Y	Y		Novelgene0278_novel02	Antisense
Novelgene0047_novel05	Y	N	N	Y		PF3D7_1308300_novel14	Antisense
Novelgene0047_novel06	Y	Y	N	Y		Novelgene0495_novel08	Antisense
Novelgene0047_novel07	Y	Y	N	Y		PF3D7_0628300_novel37	Sense_overlapping
Novelgene0048_novel01	Y	Y	Y	Y		Novelgene0750_novel01	LincRNA
Novelgene0049_novel01	Y	N	Y	Y		Novelgene0910_novel01	Antisense
Novelgene0050_novel01	Y	N	N	Y		PF3D7_1119400_novel04	Sense_intronic
Novelgene0050_novel02	Y	Y	N	Y		Novelgene0959_novel27	Antisense
Novelgene0050_novel03	Y	N	N	Y		PF3D7_0926200_novel02	LincRNA
Novelgene0050_novel04	Y	Y	Y	Y		Novelgene1089_novel01	Antisense
Novelgene0050_novel05	Y	Y	Y	Y		PF3D7_0510000_novel04	Antisense
Novelgene0051_novel01	Y	N	N	Y		PF3D7_1315300_novel04	Antisense
Novelgene0052_novel01	Y	Y	N	Y		PF3D7_1313300_novel13	Antisense
Novelgene0053_novel01	Y	Y	N	Y		Novelgene0181_novel03	Antisense
Novelgene0053_novel02	Y	Y	N	Y		PF3D7_0107200_novel02	Antisense
Novelgene0053_novel03	Y	Y	N	Y		Novelgene0105_novel04	Antisense
Novelgene0053_novel04	Y	Y	N	Y		Novelgene0879_novel03	LincRNA
Novelgene0053_novel05	Y	Y	N	Y		Novelgene0414_novel01	LincRNA
Novelgene0053_novel06	Y	Y	N	Y		Novelgene0064_novel04	Antisense
Novelgene0053_novel07	Y	Y	Y	Y		Novelgene0959_novel19	LincRNA
Novelgene0053_novel08	Y	Y	N	Y		Novelgene0783_novel02	Antisense
Novelgene0053_novel09	Y	Y	N	Y		PF3D7_1428000_novel05	Antisense
Novelgene0053_novel10	Y	Y	N	Y		Novelgene0773_novel06	Antisense
Novelgene0053_novel11	Y	Y	N	Y		PF3D7_0510000_novel06	Antisense
Novelgene0053_novel12	Y	Y	N	Y		Novelgene0079_novel03	LincRNA
Novelgene0053_novel13	Y	Y	N	Y		Novelgene0205_novel09	Antisense
Novelgene0053_novel14	Y	Y	N	Y		Novelgene0350_novel11	Antisense
Novelgene0053_novel15	Y	Y	Y	Y		Novelgene0311_novel02	Antisense
Novelgene0053_novel16	Y	Y	Y	Y		Novelgene0917_novel01	Antisense
Novelgene0053_novel17	Y	Y	Y	N		Novelgene0083_novel09	Antisense
Novelgene0053_novel18	Y	Y	Y	Y		PF3D7_0829300_novel02	Sense_overlapping
Novelgene0053_novel19	Y	Y	Y	Y		PF3D7_0314000_novel01	LincRNA
Novelgene0053_novel20	Y	Y	Y	Y		Novelgene0591_novel01	Antisense
Novelgene0053_novel21	Y	Y	Y	Y		PF3D7_0625900_novel06	Antisense
Novelgene0053_novel22	Y	Y	Y	Y		Novelgene0592_novel10	Antisense
Novelgene0053_novel23	Y	Y	Y	Y		Novelgene0833_novel04	Antisense
Novelgene0054_novel01	Y	Y	Y	Y		PF3D7_0622000_novel01	Sense_overlapping
Novelgene0055_novel01	Y	Y	N	Y		Novelgene0202_novel03	Antisense
Novelgene0056_novel01	Y	Y	N	Y		PF3D7_1372300_novel04	LincRNA
Novelgene0056_novel02	Y	Y	N	Y		Novelgene0282_novel01	LincRNA
Novelgene0056_novel03	Y	Y	Y	Y		PF3D7_0622000_novel03	Antisense
Novelgene0056_novel04	Y	Y	N	Y		PF3D7_0522600_novel05	Sense_overlapping
Novelgene0056_novel05	Y	Y	N	Y		Novelgene0597_novel03	Antisense
Novelgene0056_novel06	Y	Y	N	Y		Novelgene0399_novel05	Antisense
Novelgene0056_novel07	Y	Y	N	Y		Novelgene0851_novel10	Antisense
Novelgene0056_novel08	Y	Y	N	Y		PF3D7_0702100_novel06	Sense_intronic
Novelgene0057_novel01	Y	Y	Y	Y		PF3D7_1335800_novel02	Antisense
Novelgene0057_novel02	Y	Y	Y	Y		Novelgene0142_novel01	Antisense
Novelgene0058_novel01	Y	Y	N	Y		PF3D7_0206200_novel01	LincRNA
Novelgene0059_novel01	Y	Y	N	Y		Novelgene0853_novel14	Antisense
Novelgene0060_novel01	Y	Y	Y	Y		Novelgene0709_novel01	Antisense
Novelgene0060_novel02	Y	Y	Y	Y		PF3D7_1372300_novel02	LincRNA
Novelgene0061_novel01	Y	Y	N	Y		PF3D7_0825200_novel03	Antisense
Novelgene0062_novel01	Y	Y	Y	Y		Novelgene0985_novel02	Antisense
Novelgene0062_novel02	Y	Y	Y	Y		Novelgene1128_novel02	Antisense
Novelgene0063_novel01	Y	Y	N	Y		Novelgene0491_novel04	Antisense
Novelgene0063_novel02	Y	Y	Y	Y		PF3D7_1246200_novel02	LincRNA
Novelgene0064_novel01	Y	Y	Y	Y		Novelgene0927_novel04	Antisense
Novelgene0064_novel02	Y	Y	Y	Y		Novelgene0833_novel01	Antisense
Novelgene0064_novel03	Y	Y	Y	Y		Novelgene0230_novel03	LincRNA
Novelgene0064_novel04	Y	Y	Y	Y		PF3D7_1329500_novel01	LincRNA
Novelgene0065_novel01	Y	Y	N	Y		Novelgene0853_novel01	Antisense
Novelgene0065_novel02	Y	Y	N	Y		Novelgene0038_novel06	Antisense
Novelgene0066_novel01	Y	Y	Y	Y		Novelgene0773_novel04	Antisense
Novelgene0067_novel01	Y	Y	Y	Y		Novelgene0589_novel01	Antisense
Novelgene0067_novel02	Y	Y	Y	Y		Novelgene0868_novel01	LincRNA
Novelgene0067_novel03	Y	Y	Y	Y		Novelgene0085_novel02	Antisense
Novelgene0067_novel04	Y	Y	Y	Y		PF3D7_1201200_novel02	LincRNA
Novelgene0067_novel05	Y	Y	Y	Y		Novelgene0989_novel01	LincRNA
Novelgene0067_novel06	Y	Y	Y	Y		PF3D7_0621800_novel06	LincRNA
Novelgene0067_novel07	Y	Y	Y	Y		Novelgene1079_novel01	Antisense
Novelgene0067_novel08	Y	Y	Y	Y		PF3D7_1461900_novel09	Antisense
Novelgene0067_novel09	Y	Y	Y	Y		Novelgene0678_novel06	Antisense
Novelgene0067_novel10	Y	N	Y	Y		PF3D7_0221800_novel02	LincRNA
Novelgene0067_novel11	Y	Y	Y	Y		PF3D7_0510000_novel16	Antisense
Novelgene0067_novel12	Y	N	Y	Y		Novelgene0227_novel05	Antisense
Novelgene0067_novel13	Y	Y	Y	Y		Novelgene0853_novel15	Antisense
Novelgene0067_novel14	Y	Y	Y	Y		Novelgene0773_novel11	Antisense
Novelgene0067_novel15	Y	Y	Y	Y		Novelgene0371_novel05	LincRNA
Novelgene0067_novel16	Y	Y	Y	Y		PF3D7_1026900_novel02	Antisense
Novelgene0067_novel17	Y	Y	Y	Y		Novelgene0910_novel04	Antisense
Novelgene0067_novel18	Y	Y	Y	Y		Novelgene0755_novel01	Antisense
Novelgene0067_novel19	Y	Y	Y	Y		PF3D7_0210000_novel01	LincRNA
Novelgene0067_novel20	Y	Y	Y	Y		PF3D7_0212600_novel01	LincRNA
Novelgene0067_novel21	Y	Y	Y	Y		Novelgene0853_novel08	Antisense
Novelgene0068_novel01	Y	Y	Y	Y		Novelgene0105_novel03	Antisense
Novelgene0068_novel02	Y	Y	Y	Y		PF3D7_1303600_novel01	Antisense
Novelgene0069_novel01	Y	N	N	Y		Novelgene0367_novel08	Antisense
Novelgene0069_novel02	Y	N	N	Y		Novelgene0754_novel04	Antisense
Novelgene0070_novel01	Y	Y	Y	Y		Novelgene0592_novel02	Antisense
Novelgene0071_novel01	Y	Y	N	Y		Novelgene0769_novel02	Antisense
Novelgene0071_novel02	Y	Y	Y	Y		PF3D7_0826000_novel35	Antisense
Novelgene0071_novel03	Y	Y	N	Y		PF3D7_0212300_novel17	Antisense
Novelgene0072_novel01	Y	N	N	Y		PF3D7_0108100_novel01	Sense_overlapping
Novelgene0073_novel01	Y	Y	Y	Y		Novelgene0287_novel03	LincRNA
Novelgene0074_novel01	Y	Y	Y	Y		PF3D7_1321700_novel05	Sense_intronic
Novelgene0074_novel02	Y	Y	Y	Y		Novelgene0754_novel07	Antisense
Novelgene0075_novel01	Y	N	N	Y		Novelgene0788_novel01	LincRNA
Novelgene0075_novel02	Y	N	N	Y		PF3D7_0216300_novel03	Antisense
Novelgene0075_novel03	Y	N	N	Y		Novelgene0877_novel03	Antisense
Novelgene0075_novel04	Y	N	N	Y		PF3D7_0903000.1	LincRNA
Novelgene0075_novel05	Y	N	N	Y		PF3D7_1459300_novel08	Antisense
Novelgene0075_novel06	Y	N	N	Y		Novelgene0083_novel21	Antisense
Novelgene0075_novel07	Y	N	N	Y		Novelgene0624_novel01	Antisense
Novelgene0075_novel08	Y	N	N	Y		PF3D7_1425900_novel01	Sense_overlapping
Novelgene0075_novel09	Y	Y	Y	Y		PF3D7_0702000_novel08	LincRNA
Novelgene0075_novel10	Y	N	N	Y		PF3D7_1326000_novel01	Sense_overlapping
Novelgene0075_novel11	Y	N	N	Y		Novelgene0172_novel09	Antisense
Novelgene0075_novel12	Y	N	N	Y		PF3D7_0504700_novel05	Antisense
Novelgene0075_novel13	Y	N	N	Y		PF3D7_0312100_novel03	Antisense
Novelgene0075_novel14	Y	N	N	Y		Novelgene0680_novel01	LincRNA
Novelgene0076_novel01	Y	Y	Y	Y		Novelgene0149_novel09	Antisense
Novelgene0077_novel01	Y	Y	Y	Y		Novelgene1033_novel01	Antisense
Novelgene0078_novel01	Y	Y	Y	Y		PF3D7_0908200_novel02	Sense_overlapping
Novelgene0078_novel02	Y	N	N	Y		Novelgene0588_novel01	Antisense
Novelgene0078_novel03	Y	Y	Y	Y		Novelgene0712_novel01	Antisense
Novelgene0078_novel04	Y	Y	Y	Y		Novelgene0592_novel16	Antisense
Novelgene0078_novel05	Y	Y	Y	Y		PF3D7_1252200_novel07	LincRNA
Novelgene0078_novel06	Y	N	N	Y		Novelgene0184_novel04	Antisense
Novelgene0079_novel01	Y	Y	Y	Y		PF3D7_1143800_novel03	Sense_intronic
Novelgene0079_novel02	Y	Y	Y	Y		Novelgene0207_novel01	Antisense
Novelgene0079_novel03	Y	Y	Y	Y		PF3D7_1357700_novel05	Antisense
Novelgene0079_novel04	Y	Y	Y	Y		Novelgene0176_novel01	LincRNA
Novelgene0080_novel01	Y	N	N	Y		PF3D7_1436100_novel18	Antisense
Novelgene0080_novel02	Y	Y	Y	Y		PF3D7_1231500_novel02	Antisense
Novelgene0080_novel03	Y	Y	Y	Y		Novelgene0133_novel04	Antisense
Novelgene0080_novel04	Y	Y	Y	Y		Novelgene0596_novel01	Antisense
Novelgene0081_novel01	Y	Y	Y	Y		PF3D7_1243400_novel02	Sense_overlapping
Novelgene0082_novel01	Y	Y	Y	Y		Novelgene0113_novel03	Antisense
Novelgene0082_novel02	Y	Y	Y	Y		PF3D7_0823700.1	LincRNA
Novelgene0082_novel03	Y	Y	Y	Y		PF3D7_0212300_novel07	Antisense
Novelgene0082_novel04	Y	Y	Y	Y		Novelgene0083_novel07	Antisense
Novelgene0082_novel05	Y	Y	Y	Y		PF3D7_0319600_novel03	Sense_overlapping
Novelgene0082_novel06	Y	Y	Y	Y		Novelgene0852_novel06	Antisense
Novelgene0082_novel07	Y	Y	Y	Y		PF3D7_1205500_novel01	LincRNA
Novelgene0083_novel01	Y	Y	Y	Y		Novelgene0382_novel04	Antisense
Novelgene0083_novel02	Y	Y	Y	Y		Novelgene0426_novel05	Antisense
Novelgene0083_novel03	Y	Y	Y	Y		Novelgene0067_novel06	Antisense
Novelgene0083_novel04	Y	Y	Y	Y		Novelgene0931_novel01	Antisense
Novelgene0083_novel05	Y	Y	Y	Y		Novelgene0891_novel01	Antisense
Novelgene0083_novel06	Y	Y	Y	Y		Novelgene0171_novel02	LincRNA
Novelgene0083_novel07	Y	Y	Y	Y		PF3D7_1353200_novel03	LincRNA
Novelgene0083_novel08	Y	Y	Y	Y		PF3D7_1340300_novel02	Sense_intronic
Novelgene0083_novel09	Y	Y	Y	Y		Novelgene0789_novel03	Antisense
Novelgene0083_novel10	Y	Y	Y	Y		PF3D7_0621800_novel09	LincRNA
Novelgene0083_novel11	Y	Y	Y	Y		Novelgene0067_novel03	Antisense
Novelgene0083_novel12	Y	Y	Y	Y		Novelgene0144_novel14	Antisense
Novelgene0083_novel13	Y	Y	Y	Y		PF3D7_0416800_novel01	Sense_overlapping
Novelgene0083_novel14	Y	Y	Y	Y		PF3D7_1038000_novel05	Sense_overlapping
Novelgene0083_novel15	Y	Y	Y	Y		Novelgene0899_novel01	LincRNA
Novelgene0083_novel16	Y	Y	Y	Y		PF3D7_0612200_novel06	Sense_intronic
Novelgene0083_novel17	Y	Y	Y	Y		PF3D7_1447100_novel01	LincRNA
Novelgene0083_novel18	Y	Y	Y	Y		Novelgene0262_novel02	Antisense
Novelgene0083_novel19	Y	Y	N	Y		PF3D7_0629500_novel05	Sense_overlapping
Novelgene0083_novel20	Y	Y	N	Y		PF3D7_1359900_novel10	Sense_intronic
Novelgene0083_novel21	Y	Y	Y	Y		Novelgene0322_novel02	Antisense
Novelgene0084_novel01	Y	Y	N	Y		PF3D7_0318200_novel12	Antisense
Novelgene0085_novel01	Y	Y	Y	Y		PF3D7_0625900_novel01	Sense_overlapping
Novelgene0085_novel02	Y	Y	Y	Y		PF3D7_1308700_novel03	Antisense
Novelgene0085_novel03	Y	Y	Y	Y		Novelgene0530_novel05	Antisense
Novelgene0086_novel01	Y	Y	Y	Y		PF3D7_1471200_novel02	LincRNA
Novelgene0087_novel01	Y	Y	Y	Y		PF3D7_0504700_novel20	Antisense
Novelgene0088_novel01	Y	Y	N	Y		PF3D7_0518100_novel06	Antisense
Novelgene0089_novel01	Y	Y	Y	Y		Novelgene0158_novel02	LincRNA
Novelgene0090_novel01	Y	Y	N	Y		PF3D7_1456900_novel01	LincRNA
Novelgene0090_novel02	Y	Y	Y	Y		PF3D7_0309700_novel01	Sense_intronic
Novelgene0090_novel03	Y	Y	Y	Y		Novelgene0463_novel06	Antisense
Novelgene0090_novel04	Y	Y	Y	Y		Novelgene0587_novel01	Antisense
Novelgene0091_novel01	Y	Y	Y	Y		PF3D7_1401900_novel01	Sense_overlapping
Novelgene0092_novel01	Y	Y	Y	Y		PF3D7_0628300_novel32	Sense_overlapping
Novelgene0092_novel02	Y	Y	Y	Y		PF3D7_1027200_novel12	LincRNA
Novelgene0092_novel03	Y	Y	Y	Y		PF3D7_1352200_novel08	Sense_overlapping
Novelgene0092_novel04	Y	N	N	Y		PF3D7_1308300_novel10	Antisense
Novelgene0092_novel05	Y	N	N	Y		Novelgene0184_novel05	Antisense
Novelgene0092_novel06	Y	N	N	Y		Novelgene0082_novel04	Antisense
Novelgene0092_novel07	Y	N	N	Y		Novelgene0614_novel06	Antisense
Novelgene0092_novel08	Y	N	N	Y		PF3D7_0709100_novel09	Antisense
Novelgene0092_novel09	Y	N	N	Y		Novelgene0334_novel01	LincRNA
Novelgene0092_novel10	Y	N	N	Y		PF3D7_0725400.1	Sense_overlapping
Novelgene0092_novel11	Y	N	N	Y		Novelgene0628_novel06	LincRNA
Novelgene0092_novel12	Y	N	N	Y		PF3D7_0510000_novel05	Antisense
Novelgene0092_novel13	Y	N	N	Y		Novelgene0332_novel02	LincRNA
Novelgene0092_novel14	Y	N	N	Y		PF3D7_1252200_novel06	LincRNA
Novelgene0092_novel15	Y	N	N	Y		PF3D7_1423600_novel03	Sense_overlapping
Novelgene0092_novel16	Y	N	N	Y		Novelgene0352_novel01	Antisense
Novelgene0092_novel17	Y	N	N	Y		PF3D7_1220400_novel04	LincRNA
Novelgene0092_novel18	Y	N	N	Y		PF3D7_1146900_novel06	Sense_overlapping
Novelgene0092_novel19	Y	N	N	Y		PF3D7_0108300_novel08	LincRNA
Novelgene0092_novel20	Y	N	N	Y		Novelgene0866_novel07	Antisense
Novelgene0092_novel21	Y	N	N	Y		PF3D7_1011700_novel05	LincRNA
Novelgene0092_novel22	Y	Y	Y	Y		PF3D7_1366900_novel01	LincRNA
Novelgene0093_novel01	Y	Y	N	Y		Novelgene1053_novel01	Antisense
Novelgene0094_novel01	Y	N	N	Y		PF3D7_0628300_novel31	Sense_overlapping
Novelgene0094_novel02	Y	N	N	Y		PF3D7_0408900_novel04	Antisense
Novelgene0094_novel03	Y	N	N	Y		PF3D7_0617200_novel03	LincRNA
Novelgene0095_novel01	Y	Y	Y	Y		Novelgene0214_novel13	Antisense
Novelgene0095_novel02	Y	Y	Y	Y		Novelgene0116_novel02	Antisense
Novelgene0096_novel01	Y	Y	Y	Y		Novelgene1029_novel03	LincRNA
Novelgene0097_novel01	Y	Y	Y	Y		Novelgene0141_novel02	Antisense
Novelgene0098_novel01	Y	Y	Y	Y		Novelgene0745_novel08	Antisense
Novelgene0098_novel02	Y	N	Y	Y		Novelgene0720_novel01	LincRNA
Novelgene0098_novel03	Y	Y	Y	Y		PF3D7_1419700_novel04	Sense_intronic
Novelgene0099_novel01	Y	Y	Y	Y		PF3D7_1456900_novel06	Sense_overlapping
Novelgene0100_novel01	Y	Y	Y	Y		PF3D7_0523100_novel02	Antisense
Novelgene0100_novel02	Y	Y	Y	Y		Novelgene0773_novel08	Antisense
Novelgene0101_novel01	Y	Y	Y	Y		Novelgene0463_novel08	Antisense
Novelgene0101_novel02	Y	Y	Y	Y		PF3D7_1459300_novel13	Sense_overlapping
Novelgene0101_novel03	Y	Y	Y	Y		Novelgene0862_novel03	Antisense
Novelgene0101_novel04	Y	Y	Y	Y		Novelgene1146_novel01	Antisense
Novelgene0101_novel05	Y	Y	Y	Y		PF3D7_0504700_novel06	Antisense
Novelgene0102_novel01	Y	Y	Y	Y		Novelgene0689_novel01	Antisense
Novelgene0102_novel02	Y	Y	N	Y		PF3D7_1027200_novel09	LincRNA
Novelgene0102_novel03	Y	Y	Y	Y		PF3D7_1217200_novel02	Sense_intronic
Novelgene0102_novel04	Y	Y	N	Y		PF3D7_1122900_novel19	Antisense
Novelgene0102_novel05	Y	Y	Y	Y		Novelgene0642_novel02	Antisense
Novelgene0102_novel06	Y	Y	N	Y		PF3D7_1116800_novel01	Sense_overlapping
Novelgene0102_novel07	Y	Y	N	Y		PF3D7_0718500_novel01	Sense_overlapping
Novelgene0103_novel01	Y	N	N	Y		PF3D7_1337400_novel09	Antisense
Novelgene0103_novel02	Y	Y	N	Y		Novelgene0515_novel01	LincRNA
Novelgene0103_novel03	Y	Y	Y	Y		PF3D7_1020000_novel02	Sense_overlapping
Novelgene0104_novel01	Y	Y	Y	Y		Novelgene0694_novel04	LincRNA
Novelgene0104_novel02	Y	Y	Y	Y		Novelgene0948_novel01	LincRNA
Novelgene0105_novel01	Y	Y	Y	Y		Novelgene1005_novel01	Antisense
Novelgene0105_novel02	Y	Y	Y	Y		PF3D7_1145500_novel02	Sense_overlapping
Novelgene0105_novel03	Y	Y	Y	Y		PF3D7_1422700_novel04	Sense_intronic
Novelgene0105_novel04	Y	Y	Y	Y		Novelgene0676_novel03	Antisense
Novelgene0105_novel05	Y	Y	Y	Y		PF3D7_1359800_novel01	LincRNA
Novelgene0105_novel06	Y	Y	Y	Y		Novelgene0890_novel01	Antisense
Novelgene0105_novel07	Y	Y	Y	Y		Novelgene0921_novel01	LincRNA
Novelgene0105_novel08	Y	Y	Y	Y		PF3D7_0206100_novel06	Sense_overlapping
Novelgene0105_novel09	Y	Y	Y	Y		PF3D7_0730400_novel03	Antisense
Novelgene0105_novel10	Y	Y	Y	Y		PF3D7_1423600_novel12	Antisense
Novelgene0106_novel01	Y	N	Y	Y		Novelgene0144_novel08	Antisense
Novelgene0106_novel02	Y	N	N	Y		PF3D7_0622800_novel20	Antisense
Novelgene0106_novel03	Y	N	N	Y		Novelgene0131_novel03	Antisense
Novelgene0106_novel04	Y	N	N	Y		PF3D7_0826000_novel37	Antisense
Novelgene0106_novel05	Y	N	N	Y		PF3D7_1142600_novel01	Sense_overlapping
Novelgene0106_novel06	Y	Y	Y	Y		PF3D7_0108300_novel01	LincRNA
Novelgene0107_novel01	Y	Y	Y	Y		Novelgene0608_novel07	Antisense
Novelgene0107_novel02	Y	Y	Y	Y		PF3D7_1308300_novel12	Antisense
Novelgene0107_novel03	Y	Y	Y	Y		Novelgene0677_novel01	Antisense
Novelgene0107_novel04	Y	Y	Y	Y		Novelgene0137_novel03	Antisense
Novelgene0107_novel05	Y	Y	Y	Y		PF3D7_1122900_novel21	Antisense
Novelgene0107_novel06	Y	Y	Y	Y		PF3D7_1372300_novel12	LincRNA
Novelgene0107_novel07	Y	Y	Y	Y		PF3D7_0609000_novel01	LincRNA
Novelgene0107_novel08	Y	Y	Y	Y		PF3D7_0107000_novel01	Sense_overlapping
Novelgene0107_novel09	Y	Y	Y	Y		PF3D7_1459300_novel20	LincRNA
Novelgene0107_novel10	Y	Y	Y	Y		Novelgene0532_novel01	Antisense
Novelgene0107_novel11	Y	Y	Y	Y		PF3D7_0405600_novel08	Antisense
Novelgene0108_novel01	Y	Y	Y	Y		PF3D7_1449800_novel01	LincRNA
Novelgene0108_novel02	Y	Y	Y	Y		PF3D7_1339300_novel06	Sense_overlapping
Novelgene0108_novel03	Y	Y	Y	Y		PF3D7_1217300_novel07	Antisense
Novelgene0108_novel04	Y	Y	Y	Y		PF3D7_1138300_novel01	Antisense
Novelgene0109_novel01	Y	Y	Y	Y		Novelgene0959_novel17	LincRNA
Novelgene0109_novel02	Y	Y	Y	Y		Novelgene0434_novel01	Antisense
Novelgene0109_novel03	Y	Y	Y	Y		Novelgene0067_novel20	Antisense
Novelgene0110_novel01	Y	Y	N	Y		Novelgene0927_novel06	Antisense
Novelgene0110_novel02	Y	Y	N	Y		Novelgene0053_novel22	LincRNA
Novelgene0110_novel03	Y	Y	N	Y		PF3D7_1341000_novel01	Sense_overlapping
Novelgene0111_novel01	Y	Y	N	Y		PF3D7_0927000_novel01	Sense_overlapping
Novelgene0111_novel02	Y	Y	N	Y		Novelgene0587_novel02	Antisense
Novelgene0111_novel03	Y	Y	N	Y		Novelgene0241_novel01	LincRNA
Novelgene0111_novel04	Y	Y	N	Y		PF3D7_1303700_novel26	Antisense
Novelgene0111_novel05	Y	Y	N	Y		Novelgene0917_novel04	Antisense
Novelgene0111_novel06	Y	Y	N	Y		Novelgene0760_novel10	Antisense
Novelgene0111_novel07	Y	Y	N	Y		Novelgene0800_novel01	Antisense
Novelgene0111_novel08	Y	Y	N	Y		PF3D7_0521900_novel01	Sense_intronic
Novelgene0111_novel09	Y	Y	Y	Y		Novelgene0570_novel01	Antisense
Novelgene0111_novel10	Y	Y	N	Y		Novelgene0481_novel01	Antisense
Novelgene0111_novel11	Y	Y	N	Y		PF3D7_0106700_novel02	Sense_overlapping
Novelgene0111_novel12	Y	Y	N	Y		PF3D7_0101100.1	Sense_overlapping
Novelgene0111_novel13	Y	Y	N	Y		Novelgene0083_novel12	Antisense
Novelgene0111_novel14	Y	Y	Y	Y		Novelgene0612_novel01	LincRNA
Novelgene0111_novel15	Y	Y	Y	Y		Novelgene0984_novel01	LincRNA
Novelgene0112_novel01	Y	N	N	Y		Novelgene0893_novel06	Antisense
Novelgene0112_novel02	Y	N	N	Y		PF3D7_1303600_novel15	Antisense
Novelgene0112_novel03	Y	N	N	Y		PF3D7_1337900_novel03	Sense_overlapping
Novelgene0112_novel04	Y	N	N	Y		PF3D7_1303700_novel33	Antisense
Novelgene0112_novel05	Y	N	N	Y		Novelgene1057_novel01	LincRNA
Novelgene0113_novel01	Y	Y	Y	Y		PF3D7_0720700_novel04	Sense_overlapping
Novelgene0113_novel02	Y	Y	N	Y		PF3D7_1459300_novel14	Sense_overlapping
Novelgene0113_novel03	Y	Y	Y	Y		PF3D7_0826300_novel01	LincRNA
Novelgene0113_novel04	Y	N	N	Y		PF3D7_1217500_novel04	Sense_overlapping
Novelgene0113_novel05	Y	Y	Y	Y		PF3D7_1337700_novel01	Sense_overlapping
Novelgene0113_novel06	Y	Y	Y	Y		Novelgene0723_novel08	Antisense
Novelgene0113_novel07	Y	N	N	Y		Novelgene0373_novel09	Antisense
Novelgene0114_novel01	Y	Y	Y	Y		Novelgene0989_novel02	Antisense
Novelgene0115_novel01	Y	Y	Y	Y		PF3D7_1129000_novel03	LincRNA
Novelgene0116_novel01	Y	Y	Y	Y		PF3D7_0416800_novel02	Sense_intronic
Novelgene0116_novel02	Y	Y	Y	Y		Novelgene0371_novel08	Antisense
Novelgene0116_novel03	Y	Y	Y	Y		PF3D7_0907800_novel01	Sense_overlapping
Novelgene0116_novel04	Y	Y	Y	Y		Novelgene0203_novel03	Antisense
Novelgene0116_novel05	Y	Y	Y	Y		PF3D7_1339300_novel05	LincRNA
Novelgene0117_novel01	Y	Y	Y	Y		PF3D7_0826000_novel40	Antisense
Novelgene0118_novel01	Y	Y	Y	Y		Novelgene0144_novel13	Antisense
Novelgene0119_novel01	Y	Y	N	Y		Novelgene0538_novel02	LincRNA
Novelgene0119_novel02	Y	Y	Y	Y		Novelgene0498_novel04	Antisense
Novelgene0119_novel03	Y	Y	Y	Y		PF3D7_0625900_novel03	LincRNA
Novelgene0119_novel04	Y	Y	Y	Y		Novelgene0732_novel02	LincRNA
Novelgene0120_novel01	Y	Y	N	Y		Novelgene0834_novel04	Antisense
Novelgene0121_novel01	Y	Y	Y	Y		Novelgene0263_novel01	LincRNA
Novelgene0121_novel02	Y	Y	N	Y		Novelgene0327_novel01	Antisense
Novelgene0122_novel01	Y	Y	N	Y		PF3D7_0510000_novel21	LincRNA
Novelgene0122_novel02	Y	N	N	Y		Novelgene1025_novel01	Antisense
Novelgene0122_novel03	Y	N	N	Y		PF3D7_1430200_novel05	Antisense
Novelgene0123_novel01	Y	N	N	Y		Novelgene0298_novel01	Antisense
Novelgene0123_novel02	Y	N	N	Y		Novelgene0924_novel01	LincRNA
Novelgene0124_novel01	Y	Y	Y	N		PF3D7_1430200_novel02	Sense_overlapping
Novelgene0125_novel01	Y	Y	Y	Y		PF3D7_0613800_novel33	Antisense
Novelgene0126_novel01	Y	Y	N	Y		PF3D7_0503000_novel03	Antisense
Novelgene0127_novel01	Y	Y	Y	Y		PF3D7_0112100_novel01	LincRNA
Novelgene0128_novel01	Y	Y	Y	Y		PF3D7_1308300_novel08	Antisense
Novelgene0128_novel02	Y	Y	Y	Y		Novelgene0248_novel05	Antisense
Novelgene0129_novel01	Y	N	N	Y		Novelgene0173_novel01	Antisense
Novelgene0129_novel02	Y	N	N	Y		Novelgene0387_novel03	Antisense
Novelgene0130_novel01	Y	Y	Y	Y		Novelgene0167_novel01	LincRNA
Novelgene0130_novel02	Y	Y	Y	Y		PF3D7_0826000_novel28	Antisense
Novelgene0131_novel01	Y	N	N	Y		PF3D7_1372300_novel11	LincRNA
Novelgene0131_novel02	Y	Y	Y	Y		PF3D7_0108500_novel16	Sense_overlapping
Novelgene0131_novel03	Y	Y	Y	Y		Novelgene0616_novel03	LincRNA
Novelgene0132_novel01	Y	Y	N	Y		PF3D7_0701900_novel02	Sense_intronic
Novelgene0132_novel02	Y	Y	N	Y		Novelgene0083_novel13	Antisense
Novelgene0132_novel03	Y	Y	N	Y		PF3D7_0601900_novel05	LincRNA
Novelgene0132_novel04	Y	Y	N	Y		Novelgene0866_novel10	LincRNA
Novelgene0132_novel05	Y	Y	Y	Y		PF3D7_1315900_novel12	Antisense
Novelgene0132_novel06	Y	Y	N	Y		Novelgene0092_novel03	LincRNA
Novelgene0132_novel07	Y	Y	Y	Y		PF3D7_1240000_novel07	Antisense
Novelgene0132_novel08	Y	Y	N	Y		PF3D7_0105900_novel08	Sense_intronic
Novelgene0132_novel09	Y	Y	Y	Y		PF3D7_0814900_novel02	LincRNA
Novelgene0132_novel10	Y	Y	Y	Y		Novelgene0495_novel31	Antisense
Novelgene0132_novel11	Y	N	Y	Y		PF3D7_1323900_novel06	Antisense
Novelgene0132_novel12	Y	Y	Y	Y		PF3D7_1013200_novel13	LincRNA
Novelgene0132_novel13	Y	N	Y	Y		Novelgene0959_novel01	LincRNA
Novelgene0132_novel14	Y	N	Y	Y		PF3D7_0628300_novel36	Sense_overlapping
Novelgene0132_novel15	Y	N	Y	Y		Novelgene0382_novel12	Antisense
Novelgene0132_novel16	Y	N	Y	Y		Novelgene0690_novel03	LincRNA
Novelgene0132_novel17	Y	N	Y	Y		PF3D7_1302300_novel01	LincRNA
Novelgene0132_novel18	Y	Y	Y	Y		Novelgene0038_novel04	Antisense
Novelgene0133_novel01	Y	Y	Y	Y		Novelgene0678_novel05	Antisense
Novelgene0133_novel02	Y	Y	Y	Y		Novelgene0477_novel04	Antisense
Novelgene0133_novel03	Y	Y	Y	Y		PF3D7_1308000_novel01	LincRNA
Novelgene0133_novel04	Y	Y	Y	Y		PF3D7_1316100_novel05	Sense_intronic
Novelgene0133_novel05	Y	Y	Y	Y		Novelgene1115_novel05	LincRNA
Novelgene0133_novel06	Y	Y	Y	Y		PF3D7_0727800_novel10	Sense_overlapping
Novelgene0133_novel07	Y	Y	Y	Y		PF3D7_0613100_novel01	Sense_overlapping
Novelgene0133_novel08	Y	Y	Y	Y		PF3D7_1117600_novel01	LincRNA
Novelgene0133_novel09	Y	Y	Y	Y		Novelgene0872_novel01	Antisense
Novelgene0134_novel01	Y	Y	N	Y		Novelgene0808_novel01	Antisense
Novelgene0134_novel02	Y	Y	N	Y		Novelgene0189_novel02	Antisense
Novelgene0134_novel03	Y	Y	N	Y		PF3D7_1304400.1	Sense_overlapping
Novelgene0134_novel04	Y	Y	N	Y		PF3D7_1147300_novel02	Sense_overlapping
Novelgene0134_novel05	Y	Y	N	Y		Novelgene0164_novel01	LincRNA
Novelgene0135_novel01	Y	N	N	Y		PF3D7_1019200_novel04	Antisense
Novelgene0135_novel02	Y	N	N	Y		PF3D7_0805600_novel07	Antisense
Novelgene0135_novel03	Y	N	N	Y		PF3D7_0702400_novel03	LincRNA
Novelgene0136_novel01	Y	Y	N	Y		Novelgene0628_novel01	LincRNA
Novelgene0136_novel02	Y	Y	N	Y		Novelgene0853_novel19	Antisense
Novelgene0136_novel03	Y	Y	N	Y		PF3D7_0826000_novel05	Antisense
Novelgene0137_novel01	Y	Y	Y	Y		Novelgene0604_novel01	LincRNA
Novelgene0137_novel02	Y	Y	Y	Y		Novelgene0403_novel04	Antisense
Novelgene0137_novel03	Y	Y	Y	Y		Novelgene0350_novel05	Antisense
Novelgene0137_novel04	Y	Y	Y	Y		Novelgene0853_novel11	Antisense
Novelgene0137_novel05	Y	Y	Y	Y		PF3D7_1024800_novel60	Antisense
Novelgene0137_novel06	Y	Y	Y	Y		PF3D7_0206300_novel23	Antisense
Novelgene0137_novel07	Y	Y	Y	Y		Novelgene0851_novel12	Antisense
Novelgene0137_novel08	Y	Y	Y	Y		Novelgene0743_novel01	Antisense
Novelgene0137_novel09	Y	Y	Y	Y		PF3D7_0702000_novel11	Sense_overlapping
Novelgene0137_novel10	Y	Y	Y	Y		PF3D7_1425400_novel07	Sense_overlapping
Novelgene0137_novel11	Y	Y	Y	Y		PF3D7_1024800_novel56	Antisense
Novelgene0137_novel12	Y	Y	Y	Y		PF3D7_1371500.1	LincRNA
Novelgene0138_novel01	Y	Y	Y	Y		PF3D7_0212500_novel21	Sense_intronic
Novelgene0139_novel01	Y	Y	N	Y		Novelgene0995_novel02	Antisense
Novelgene0140_novel01	Y	Y	Y	Y		Novelgene0350_novel06	Antisense
Novelgene0141_novel01	Y	Y	Y	Y		PF3D7_0622800_novel10	Antisense
Novelgene0141_novel02	Y	Y	Y	Y		PF3D7_1303600_novel16	LincRNA
Novelgene0142_novel01	Y	Y	Y	Y		Novelgene0403_novel02	Antisense
Novelgene0142_novel02	Y	Y	Y	Y		PF3D7_1443300_novel03	Antisense
Novelgene0143_novel01	Y	N	N	Y		Novelgene0754_novel01	LincRNA
Novelgene0143_novel02	Y	N	N	Y		Novelgene0032_novel05	Antisense
Novelgene0143_novel03	Y	N	N	Y		PF3D7_1435500_novel08	Antisense
Novelgene0144_novel01	Y	Y	Y	Y		PF3D7_0805600_novel08	Antisense
Novelgene0144_novel02	Y	Y	Y	Y		Novelgene0199_novel01	Antisense
Novelgene0144_novel03	Y	Y	Y	Y		Novelgene0882_novel01	Antisense
Novelgene0144_novel04	Y	Y	Y	Y		PF3D7_1339600_novel05	Antisense
Novelgene0144_novel05	Y	Y	Y	Y		Novelgene0835_novel01	LincRNA
Novelgene0144_novel06	Y	Y	Y	Y		PF3D7_0504700_novel14	Antisense
Novelgene0144_novel07	Y	Y	Y	Y		Novelgene0258_novel01	Antisense
Novelgene0144_novel08	Y	Y	Y	Y		Novelgene0699_novel01	LincRNA
Novelgene0144_novel09	Y	Y	Y	Y		PF3D7_1435500_novel05	Antisense
Novelgene0144_novel10	Y	Y	Y	Y		PF3D7_0926500_novel04	Sense_overlapping
Novelgene0144_novel11	Y	Y	Y	Y		PF3D7_1372300_novel09	LincRNA
Novelgene0144_novel12	Y	Y	Y	Y		Novelgene0301_novel01	LincRNA
Novelgene0144_novel13	Y	Y	Y	Y		Novelgene0708_novel17	LincRNA
Novelgene0144_novel14	Y	Y	Y	Y		PF3D7_1118500_novel04	Sense_intronic
Novelgene0145_novel01	Y	N	N	Y		Novelgene0222_novel01	LincRNA
Novelgene0145_novel02	Y	N	N	Y		Novelgene0048_novel01	LincRNA
Novelgene0145_novel03	Y	N	N	Y		PF3D7_0826000_novel22	Antisense
Novelgene0145_novel04	Y	N	N	Y		Novelgene0291_novel04	Antisense
Novelgene0146_novel01	Y	N	N	Y		Novelgene0205_novel11	Antisense
Novelgene0146_novel02	Y	N	N	Y		Novelgene0441_novel03	Antisense
Novelgene0147_novel01	Y	Y	Y	Y		Novelgene0371_novel02	Antisense
Novelgene0148_novel01	Y	Y	Y	Y		PF3D7_0606200_novel03	LincRNA
Novelgene0149_novel01	Y	Y	N	Y		PF3D7_1469400_novel02	Sense_overlapping
Novelgene0149_novel02	Y	Y	N	Y		Novelgene0717_novel04	LincRNA
Novelgene0149_novel03	Y	Y	N	Y		Novelgene1059_novel01	Antisense
Novelgene0149_novel04	Y	Y	Y	Y		PF3D7_1245100_novel07	Antisense
Novelgene0149_novel05	Y	Y	Y	Y		Novelgene0306_novel03	Antisense
Novelgene0149_novel06	Y	Y	N	Y		PF3D7_1329500_novel24	LincRNA
Novelgene0149_novel07	Y	Y	Y	Y		PF3D7_1352400_novel08	Sense_overlapping
Novelgene0149_novel08	Y	Y	Y	Y		Novelgene0184_novel03	Antisense
Novelgene0149_novel09	Y	Y	Y	Y		PF3D7_0523300.1	LincRNA
Novelgene0149_novel10	Y	Y	Y	Y		Novelgene0475_novel01	Antisense
Novelgene0150_novel01	Y	Y	Y	Y		Novelgene0551_novel01	Antisense
Novelgene0150_novel02	Y	Y	Y	Y		Novelgene0548_novel01	Antisense
Novelgene0150_novel03	Y	Y	Y	Y		PF3D7_1210500_novel04	Antisense
Novelgene0150_novel04	Y	Y	Y	Y		PF3D7_0624500_novel04	LincRNA
Novelgene0150_novel05	Y	Y	Y	Y		Novelgene0569_novel01	LincRNA
Novelgene0150_novel06	Y	Y	Y	Y		Novelgene0117_novel01	LincRNA
Novelgene0151_novel01	Y	Y	Y	Y		PF3D7_0212300_novel13	Antisense
Novelgene0151_novel02	Y	Y	Y	Y		Novelgene0745_novel10	Antisense
Novelgene0151_novel03	Y	Y	Y	Y		Novelgene0382_novel03	Antisense
Novelgene0152_novel01	Y	N	N	Y		Novelgene0513_novel01	Antisense
Novelgene0152_novel02	Y	N	N	Y		Novelgene0105_novel01	Antisense
Novelgene0153_novel01	Y	Y	Y	Y		PF3D7_1339600_novel13	Antisense
Novelgene0154_novel01	Y	Y	Y	Y		Novelgene1045_novel01	Antisense
Novelgene0155_novel01	Y	Y	Y	Y		PF3D7_1038000_novel06	Sense_overlapping
Novelgene0155_novel02	Y	Y	Y	Y		PF3D7_1111000_novel01	Antisense
Novelgene0156_novel01	Y	Y	N	Y		PF3D7_1436100_novel12	Antisense
Novelgene0156_novel02	Y	Y	N	Y		Novelgene0862_novel05	Antisense
Novelgene0156_novel03	Y	Y	Y	Y		PF3D7_1459300_novel01	Antisense
Novelgene0156_novel04	Y	Y	N	Y		PF3D7_1436100.1	Sense_overlapping
Novelgene0156_novel05	Y	Y	Y	Y		PF3D7_1149600_novel01	Sense_overlapping
Novelgene0157_novel01	Y	Y	Y	Y		Novelgene0943_novel04	Antisense
Novelgene0158_novel01	Y	N	N	Y		Novelgene0635_novel03	Antisense
Novelgene0158_novel02	Y	Y	Y	Y		Novelgene0705_novel03	Antisense
Novelgene0159_novel01	Y	N	N	Y		PF3D7_1252900.1	LincRNA
Novelgene0159_novel02	Y	Y	Y	Y		PF3D7_1136600_novel02	LincRNA
Novelgene0160_novel01	Y	N	N	Y		Novelgene0851_novel04	Antisense
Novelgene0160_novel02	Y	N	Y	Y		Novelgene0296_novel04	Antisense
Novelgene0161_novel01	Y	Y	Y	Y		PF3D7_1243600_novel10	LincRNA
Novelgene0162_novel01	Y	Y	Y	Y		PF3D7_1136300_novel05	Sense_intronic
Novelgene0163_novel01	Y	N	Y	Y		Novelgene0944_novel01	Antisense
Novelgene0164_novel01	Y	Y	Y	Y		PF3D7_1004100_novel01	Sense_overlapping
Novelgene0165_novel01	Y	Y	Y	Y		Novelgene0398_novel01	Antisense
Novelgene0165_novel02	Y	Y	Y	Y		PF3D7_0817500_novel04	Sense_intronic
Novelgene0166_novel01	Y	Y	N	Y		Novelgene0723_novel03	Antisense
Novelgene0167_novel01	Y	Y	Y	Y		Novelgene0067_novel09	Antisense
Novelgene0168_novel01	Y	Y	Y	Y		Novelgene0693_novel01	LincRNA
Novelgene0169_novel01	Y	Y	Y	Y		Novelgene0918_novel04	Antisense
Novelgene0169_novel02	Y	Y	Y	Y		PF3D7_1405900_novel06	Antisense
Novelgene0169_novel03	Y	Y	Y	Y		Novelgene0979_novel01	Antisense
Novelgene0169_novel04	Y	Y	Y	Y		Novelgene1114_novel01	Antisense
Novelgene0170_novel01	Y	Y	Y	Y		PF3D7_0621800_novel03	LincRNA
Novelgene0171_novel01	Y	N	N	Y		PF3D7_0713700_novel03	Sense_overlapping
Novelgene0171_novel02	Y	Y	Y	Y		PF3D7_1240000_novel09	LincRNA
Novelgene0171_novel03	Y	N	N	Y		Novelgene0107_novel10	Antisense
Novelgene0171_novel04	Y	N	N	Y		PF3D7_0501000_novel03	Antisense
Novelgene0171_novel05	Y	N	N	Y		Novelgene0520_novel01	LincRNA
Novelgene0171_novel06	Y	Y	Y	Y		PF3D7_0417400_novel02	Antisense
Novelgene0171_novel07	Y	Y	Y	Y		Novelgene0534_novel02	Antisense
Novelgene0171_novel08	Y	N	N	Y		Novelgene0314_novel01	Antisense
Novelgene0171_novel09	Y	N	N	Y		Novelgene0972_novel01	Antisense
Novelgene0171_novel10	Y	Y	Y	Y		PF3D7_0318200_novel10	Antisense
Novelgene0171_novel11	Y	N	N	Y		Novelgene0868_novel02	LincRNA
Novelgene0171_novel12	Y	Y	Y	Y		Novelgene0831_novel05	Antisense
Novelgene0172_novel01	Y	N	N	Y		Novelgene0637_novel02	LincRNA
Novelgene0172_novel02	Y	Y	Y	Y		PF3D7_0406000_novel04	Sense_overlapping
Novelgene0172_novel03	Y	N	N	Y		Novelgene0116_novel05	Antisense
Novelgene0172_novel04	Y	N	N	Y		PF3D7_1218300_novel13	Antisense
Novelgene0172_novel05	Y	N	N	Y		PF3D7_1122900_novel06	Antisense
Novelgene0172_novel06	Y	N	N	Y		Novelgene0577_novel01	LincRNA
Novelgene0172_novel07	Y	N	N	Y		PF3D7_0504700_novel17	Antisense
Novelgene0172_novel08	Y	N	N	Y		PF3D7_1311400_novel01	LincRNA
Novelgene0172_novel09	Y	Y	Y	Y		PF3D7_0927900_novel07	LincRNA
Novelgene0173_novel01	Y	Y	Y	Y		PF3D7_0622800_novel22	Antisense
Novelgene0173_novel02	Y	Y	N	Y		Novelgene1041_novel01	LincRNA
Novelgene0173_novel03	Y	Y	N	Y		PF3D7_0622800_novel17	Antisense
Novelgene0174_novel01	Y	Y	Y	Y		Novelgene0910_novel03	Antisense
Novelgene0175_novel01	Y	Y	Y	Y		PF3D7_0311700_novel01	Sense_intronic
Novelgene0176_novel01	Y	Y	Y	Y		Novelgene0083_novel15	Antisense
Novelgene0177_novel01	Y	N	N	Y		Novelgene1016_novel01	Antisense
Novelgene0178_novel01	Y	Y	Y	Y		PF3D7_1024000_novel01	LincRNA
Novelgene0179_novel01	Y	Y	Y	Y		Novelgene0990_novel01	LincRNA
Novelgene0180_novel01	Y	N	N	N		Novelgene0462_novel01	Antisense
Novelgene0181_novel01	Y	N	N	Y		Novelgene0688_novel02	Antisense
Novelgene0181_novel02	Y	N	N	Y		Novelgene0945_novel05	Antisense
Novelgene0181_novel03	Y	Y	Y	Y		PF3D7_0624600_novel66	LincRNA
Novelgene0182_novel01	Y	N	N	Y		PF3D7_1038000.1	LincRNA
Novelgene0183_novel01	Y	N	N	Y		PF3D7_1315900_novel11	Antisense
Novelgene0183_novel02	Y	N	N	Y		PF3D7_0917900_novel19	LincRNA
Novelgene0183_novel03	Y	N	N	Y		Novelgene0750_novel04	LincRNA
Novelgene0183_novel04	Y	N	N	Y		Novelgene0678_novel01	Antisense
Novelgene0183_novel05	Y	Y	Y	Y		Novelgene0491_novel03	Antisense
Novelgene0184_novel01	Y	Y	Y	Y		Novelgene0707_novel01	LincRNA
Novelgene0184_novel02	Y	Y	Y	Y		Novelgene0513_novel04	Antisense
Novelgene0184_novel03	Y	Y	Y	Y		Novelgene0171_novel10	Antisense
Novelgene0184_novel04	Y	Y	Y	Y		Novelgene0362_novel07	Antisense
Novelgene0184_novel05	Y	Y	Y	Y		PF3D7_0625900_novel04	Antisense
Novelgene0185_novel01	Y	Y	Y	Y		Novelgene0717_novel05	Antisense
Novelgene0185_novel02	Y	Y	N	Y		PF3D7_0730400_novel08	Antisense
Novelgene0185_novel03	Y	N	N	Y		Novelgene0723_novel09	Antisense
Novelgene0185_novel04	Y	N	N	Y		Novelgene0892_novel01	Antisense
Novelgene0185_novel05	Y	N	N	Y		PF3D7_1026800_novel04	Sense_overlapping
Novelgene0185_novel06	Y	Y	N	Y		PF3D7_0625900_novel02	Antisense
Novelgene0185_novel07	Y	Y	Y	Y		PF3D7_0800100_novel04	Sense_overlapping
Novelgene0185_novel08	Y	Y	N	Y		PF3D7_1360700_novel18	Sense_intronic
Novelgene0185_novel09	Y	Y	N	Y		Novelgene0144_novel07	Antisense
Novelgene0185_novel10	Y	Y	Y	Y		Novelgene0636_novel05	Antisense
Novelgene0186_novel01	Y	Y	Y	Y		PF3D7_0805600_novel02	Antisense
Novelgene0187_novel01	Y	N	N	Y		PF3D7_1312200.1	Antisense
Novelgene0187_novel02	Y	Y	Y	Y		PF3D7_1025100_novel01	Sense_overlapping
Novelgene0187_novel03	Y	Y	Y	Y		Novelgene0942_novel04	Antisense
Novelgene0188_novel01	Y	Y	Y	Y		PF3D7_1130900_novel12	Antisense
Novelgene0189_novel01	Y	Y	Y	Y		PF3D7_1339600_novel08	Antisense
Novelgene0189_novel02	Y	Y	Y	Y		Novelgene0911_novel01	LincRNA
Novelgene0189_novel03	Y	Y	Y	Y		Novelgene1066_novel01	Antisense
Novelgene0190_novel01	Y	N	N	Y		Novelgene0105_novel09	Antisense
Novelgene0191_novel01	Y	Y	Y	Y		PF3D7_0318100_novel03	LincRNA
Novelgene0191_novel02	Y	Y	Y	Y		Novelgene0787_novel01	LincRNA
Novelgene0192_novel01	Y	Y	Y	Y		Novelgene0256_novel01	LincRNA
Novelgene0193_novel01	Y	Y	Y	Y		Novelgene0504_novel03	Antisense
Novelgene0194_novel01	Y	N	Y	Y		PF3D7_1403500_novel01	Sense_overlapping
Novelgene0194_novel02	Y	Y	Y	Y		Novelgene0067_novel17	Antisense
Novelgene0194_novel03	Y	Y	Y	Y		Novelgene0661_novel02	Antisense
Novelgene0195_novel01	Y	Y	Y	Y		PF3D7_1211100_novel05	Antisense
Novelgene0195_novel02	Y	Y	Y	Y		Novelgene0627_novel09	Antisense
Novelgene0195_novel03	Y	Y	Y	Y		Novelgene0378_novel01	LincRNA
Novelgene0195_novel04	Y	Y	Y	Y		Novelgene0770_novel01	LincRNA
Novelgene0196_novel01	Y	Y	Y	Y		Novelgene0635_novel05	Antisense
Novelgene0196_novel02	Y	Y	Y	Y		Novelgene0368_novel03	Antisense
Novelgene0197_novel01	Y	Y	Y	Y		Novelgene0248_novel09	LincRNA
Novelgene0197_novel02	Y	Y	Y	Y		PF3D7_0212300_novel16	Antisense
Novelgene0198_novel01	Y	Y	N	Y		PF3D7_0525700_novel01	Antisense
Novelgene0198_novel02	Y	Y	N	Y		Novelgene0248_novel07	Antisense
Novelgene0198_novel03	Y	Y	N	Y		PF3D7_0807000_novel02	Sense_overlapping
Novelgene0198_novel04	Y	Y	N	Y		PF3D7_1414400_novel05	LincRNA
Novelgene0198_novel05	Y	Y	N	Y		PF3D7_1251900_novel02	Antisense
Novelgene0198_novel06	Y	Y	Y	Y		Novelgene0099_novel01	Antisense
Novelgene0198_novel07	Y	Y	Y	Y		PF3D7_1131200_novel01	Sense_intronic
Novelgene0198_novel08	Y	N	N	Y		Novelgene0850_novel04	Antisense
Novelgene0198_novel09	Y	N	N	Y		PF3D7_1226100_novel03	Antisense
Novelgene0198_novel10	Y	Y	Y	Y		PF3D7_1212100_novel01	Sense_overlapping
Novelgene0199_novel01	Y	Y	Y	Y		Novelgene0292_novel01	Antisense
Novelgene0199_novel02	Y	Y	Y	Y		PF3D7_0830900_novel01	LincRNA
Novelgene0199_novel03	Y	Y	Y	Y		Novelgene0735_novel01	Antisense
Novelgene0200_novel01	Y	Y	N	Y		PF3D7_0214600_novel06	Sense_intronic
Novelgene0201_novel01	Y	Y	Y	Y		Novelgene0144_novel11	Antisense
Novelgene0202_novel01	Y	Y	Y	Y		Novelgene0266_novel05	Antisense
Novelgene0202_novel02	Y	Y	Y	Y		PF3D7_0212300_novel01	LincRNA
Novelgene0202_novel03	Y	Y	Y	Y		PF3D7_0417400_novel03	Sense_overlapping
Novelgene0202_novel04	Y	Y	Y	Y		Novelgene0978_novel01	Antisense
Novelgene0202_novel05	Y	Y	Y	Y		PF3D7_1405900_novel05	Antisense
Novelgene0202_novel06	Y	Y	Y	Y		PF3D7_1303700_novel23	Antisense
Novelgene0202_novel07	Y	Y	Y	Y		Novelgene0764_novel08	Antisense
Novelgene0202_novel08	Y	Y	Y	Y		PF3D7_1465400.1	LincRNA
Novelgene0203_novel01	Y	Y	Y	Y		Novelgene0887_novel09	Antisense
Novelgene0203_novel02	Y	Y	Y	Y		PF3D7_0214500_novel02	Antisense
Novelgene0203_novel03	Y	Y	Y	Y		PF3D7_0601900.1	LincRNA
Novelgene0204_novel01	Y	N	N	Y		Novelgene0806_novel01	Antisense
Novelgene0204_novel02	Y	N	N	Y		Novelgene0476_novel03	LincRNA
Novelgene0204_novel03	Y	Y	Y	Y		PF3D7_1425200_novel01	Sense_overlapping
Novelgene0205_novel01	Y	Y	N	Y		Novelgene0907_novel02	Antisense
Novelgene0205_novel02	Y	Y	N	Y		PF3D7_1303700_novel19	Antisense
Novelgene0205_novel03	Y	Y	Y	Y		PF3D7_0605100_novel01	LincRNA
Novelgene0205_novel04	Y	Y	Y	Y		PF3D7_0504700_novel02	Antisense
Novelgene0205_novel05	Y	Y	Y	Y		PF3D7_1351000_novel01	Antisense
Novelgene0205_novel06	Y	Y	Y	Y		PF3D7_1224100_novel01	LincRNA
Novelgene0205_novel07	Y	Y	Y	Y		PF3D7_0810700_novel02	LincRNA
Novelgene0205_novel08	Y	Y	Y	Y		Novelgene0930_novel04	LincRNA
Novelgene0205_novel09	Y	Y	Y	Y		PF3D7_1437400_novel01	LincRNA
Novelgene0205_novel10	Y	Y	Y	Y		PF3D7_1435500_novel10	Antisense
Novelgene0205_novel11	Y	Y	Y	Y		PF3D7_1473200_novel03	LincRNA
Novelgene0206_novel01	Y	Y	N	Y		Novelgene0119_novel02	Antisense
Novelgene0206_novel02	Y	Y	N	Y		PF3D7_1303700_novel35	Antisense
Novelgene0207_novel01	Y	Y	Y	Y		PF3D7_1212100_novel04	Sense_overlapping
Novelgene0208_novel01	Y	Y	Y	Y		PF3D7_0621800_novel08	Antisense
Novelgene0209_novel01	Y	Y	Y	Y		Novelgene0101_novel04	LincRNA
Novelgene0210_novel01	Y	Y	Y	Y		PF3D7_0113700_novel04	Sense_overlapping
Novelgene0211_novel01	Y	N	N	Y		Novelgene0374_novel01	LincRNA
Novelgene0212_novel01	Y	Y	Y	Y		Novelgene0479_novel12	LincRNA
Novelgene0213_novel01	Y	Y	Y	Y		PF3D7_1208900_novel02	LincRNA
Novelgene0213_novel02	Y	Y	Y	Y		Novelgene0608_novel08	Antisense
Novelgene0213_novel03	Y	Y	Y	Y		Novelgene0549_novel01	Antisense
Novelgene0213_novel04	Y	Y	Y	Y		Novelgene0107_novel05	Antisense
Novelgene0213_novel05	Y	Y	Y	Y		PF3D7_0824800_novel11	Antisense
Novelgene0213_novel06	Y	Y	Y	Y		Novelgene0291_novel08	Antisense
Novelgene0213_novel07	Y	Y	Y	Y		Novelgene0137_novel09	Antisense
Novelgene0213_novel08	Y	Y	Y	Y		PF3D7_1372300_novel07	LincRNA
Novelgene0213_novel09	Y	Y	Y	Y		PF3D7_1027600_novel01	LincRNA
Novelgene0214_novel01	Y	N	Y	Y		PF3D7_0601900_novel04	Sense_overlapping
Novelgene0214_novel02	Y	N	Y	Y		Novelgene0662_novel02	Antisense
Novelgene0214_novel03	Y	Y	Y	Y		PF3D7_0730000.1	Antisense
Novelgene0214_novel04	Y	N	Y	Y		Novelgene0608_novel04	Antisense
Novelgene0214_novel05	Y	Y	Y	Y		PF3D7_0504700_novel04	Antisense
Novelgene0214_novel06	Y	N	Y	Y		PF3D7_1306900_novel04	Sense_intronic
Novelgene0214_novel07	Y	Y	Y	Y		Novelgene0481_novel02	Antisense
Novelgene0214_novel08	Y	Y	Y	Y		Novelgene0032_novel04	Antisense
Novelgene0214_novel09	Y	N	Y	Y		Novelgene0296_novel09	Antisense
Novelgene0214_novel10	Y	Y	Y	Y		Novelgene0789_novel01	Antisense
Novelgene0214_novel11	Y	Y	Y	Y		PF3D7_0829100_novel01	Sense_overlapping
Novelgene0214_novel12	Y	Y	Y	Y		Novelgene0610_novel02	Antisense
Novelgene0214_novel13	Y	Y	Y	Y		PF3D7_1217300_novel06	Antisense
Novelgene0214_novel14	Y	Y	Y	Y		Novelgene0067_novel11	Antisense
Novelgene0215_novel01	Y	Y	Y	Y		Novelgene0316_novel01	Antisense
Novelgene0215_novel02	Y	Y	Y	Y		Novelgene0477_novel02	Antisense
Novelgene0216_novel01	Y	Y	Y	Y		PF3D7_0503000_novel02	Antisense
Novelgene0216_novel02	Y	Y	Y	Y		PF3D7_1315300_novel03	LincRNA
Novelgene0217_novel01	Y	Y	N	Y		PF3D7_1122900_novel23	Antisense
Novelgene0217_novel02	Y	Y	Y	Y		PF3D7_0511500_novel50	Sense_intronic
Novelgene0217_novel03	Y	Y	Y	Y		Novelgene0100_novel02	Antisense
Novelgene0217_novel04	Y	Y	Y	Y		Novelgene0366_novel02	LincRNA
Novelgene0218_novel01	Y	N	N	Y		Novelgene0853_novel04	Antisense
Novelgene0219_novel01	Y	N	N	Y		PF3D7_1251900_novel07	Antisense
Novelgene0219_novel02	Y	N	Y	Y		PF3D7_0806700_novel21	LincRNA
Novelgene0219_novel03	Y	N	N	Y		Novelgene0945_novel02	Antisense
Novelgene0219_novel04	Y	N	N	Y		PF3D7_0108900_novel01	LincRNA
Novelgene0220_novel01	Y	Y	Y	Y		Novelgene0138_novel01	Antisense
Novelgene0220_novel02	Y	Y	N	Y		PF3D7_1352200_novel07	Sense_intronic
Novelgene0220_novel03	Y	Y	N	Y		PF3D7_0826000_novel20	Antisense
Novelgene0221_novel01	Y	Y	Y	Y		PF3D7_1413700_novel02	Sense_intronic
Novelgene0222_novel01	Y	Y	Y	Y		Novelgene0407_novel01	LincRNA
Novelgene0223_novel01	Y	Y	Y	Y		Novelgene0996_novel01	Antisense
Novelgene0223_novel02	Y	Y	Y	Y		PF3D7_1456900_novel02	LincRNA
Novelgene0224_novel01	Y	Y	N	Y		PF3D7_0216300_novel04	Antisense
Novelgene0225_novel01	Y	Y	Y	Y		Novelgene0842_novel01	Antisense
Novelgene0226_novel01	Y	Y	Y	Y		Novelgene0959_novel11	LincRNA
Novelgene0226_novel02	Y	Y	Y	Y		Novelgene0082_novel06	Antisense
Novelgene0227_novel01	Y	Y	Y	Y		PF3D7_1252700_novel05	Sense_overlapping
Novelgene0227_novel02	Y	Y	Y	Y		Novelgene1056_novel01	Antisense
Novelgene0227_novel03	Y	Y	Y	Y		PF3D7_1337400_novel13	Antisense
Novelgene0227_novel04	Y	Y	Y	Y		PF3D7_0730400_novel05	Antisense
Novelgene0227_novel05	Y	Y	Y	Y		Novelgene0225_novel01	LincRNA
Novelgene0228_novel01	Y	Y	Y	Y		PF3D7_0511200_novel01	Sense_overlapping
Novelgene0229_novel01	Y	Y	Y	Y		PF3D7_0721700_novel01	LincRNA
Novelgene0229_novel02	Y	Y	Y	Y		PF3D7_1436100_novel19	Antisense
Novelgene0230_novel01	Y	Y	Y	Y		PF3D7_0405600_novel05	Antisense
Novelgene0230_novel02	Y	Y	Y	Y		PF3D7_1323400_novel01	Sense_overlapping
Novelgene0230_novel03	Y	Y	Y	Y		PF3D7_0815600_novel02	Sense_overlapping
Novelgene0231_novel01	Y	N	N	Y		Novelgene0067_novel08	Antisense
Novelgene0231_novel02	Y	N	N	Y		PF3D7_0622400_novel02	LincRNA
Novelgene0232_novel01	Y	Y	Y	Y		PF3D7_1459300_novel02	Antisense
Novelgene0233_novel01	Y	Y	Y	Y		PF3D7_0601900_novel01	LincRNA
Novelgene0233_novel02	Y	Y	N	Y		PF3D7_0220300.1	LincRNA
Novelgene0234_novel01	Y	Y	Y	Y		PF3D7_1122900_novel12	Antisense
Novelgene0235_novel01	Y	Y	Y	Y		Novelgene0389_novel05	Antisense
Novelgene0236_novel01	Y	Y	Y	Y		PF3D7_0720500_novel01	Antisense
Novelgene0237_novel01	Y	Y	N	Y		PF3D7_1252300_novel01	LincRNA
Novelgene0238_novel01	Y	Y	Y	Y		Novelgene0444_novel04	Antisense
Novelgene0239_novel01	Y	Y	Y	Y		Novelgene0130_novel02	Antisense
Novelgene0240_novel01	Y	Y	Y	Y		Novelgene0189_novel03	Antisense
Novelgene0240_novel02	Y	Y	Y	Y		Novelgene0717_novel03	LincRNA
Novelgene0240_novel03	Y	N	N	Y		Novelgene0918_novel10	Antisense
Novelgene0240_novel04	Y	Y	Y	Y		PF3D7_1329500_novel08	Sense_intronic
Novelgene0240_novel05	Y	Y	N	Y		PF3D7_0709100_novel11	Antisense
Novelgene0241_novel01	Y	Y	Y	Y		Novelgene0887_novel04	Antisense
Novelgene0242_novel01	Y	N	N	Y		Novelgene0574_novel01	Antisense
Novelgene0243_novel01	Y	N	Y	Y		Novelgene0382_novel11	Antisense
Novelgene0243_novel02	Y	Y	Y	Y		Novelgene0753_novel01	Antisense
Novelgene0244_novel01	Y	Y	Y	Y		PF3D7_1422900_novel05	Antisense
Novelgene0245_novel01	Y	Y	Y	Y		PF3D7_0206300_novel08	Sense_overlapping
Novelgene0246_novel01	Y	Y	Y	Y		Novelgene1123_novel02	Antisense
Novelgene0247_novel01	Y	Y	Y	Y		PF3D7_1470300_novel02	Sense_overlapping
Novelgene0247_novel02	Y	Y	Y	Y		PF3D7_1442400_novel01	Sense_intronic
Novelgene0247_novel03	Y	N	N	Y		Novelgene0887_novel03	Antisense
Novelgene0247_novel04	Y	Y	N	Y		Novelgene0696_novel01	Antisense
Novelgene0247_novel05	Y	N	N	Y		Novelgene0608_novel03	Antisense
Novelgene0247_novel06	Y	N	N	Y		Novelgene0521_novel04	Antisense
Novelgene0248_novel01	Y	Y	N	Y		Novelgene0907_novel04	LincRNA
Novelgene0248_novel02	Y	Y	Y	Y		Novelgene0470_novel01	LincRNA
Novelgene0248_novel03	Y	Y	N	Y		Novelgene0381_novel04	LincRNA
Novelgene0248_novel04	Y	Y	N	Y		PF3D7_1339600_novel15	Antisense
Novelgene0248_novel05	Y	Y	Y	Y		Novelgene0296_novel05	Antisense
Novelgene0248_novel06	Y	Y	Y	Y		PF3D7_1445900_novel01	LincRNA
Novelgene0248_novel07	Y	Y	Y	Y		Novelgene0763_novel06	Antisense
Novelgene0248_novel08	Y	Y	Y	Y		Novelgene0907_novel05	LincRNA
Novelgene0248_novel09	Y	Y	Y	Y		PF3D7_0622800_novel14	Antisense
Novelgene0248_novel10	Y	Y	Y	Y		Novelgene1115_novel01	LincRNA
Novelgene0248_novel11	Y	Y	Y	Y		PF3D7_0504200_novel02	Sense_overlapping
Novelgene0248_novel12	Y	Y	N	Y		Novelgene0686_novel02	Antisense
Novelgene0248_novel13	Y	Y	N	Y		PF3D7_1118700_novel02	LincRNA
Novelgene0249_novel01	Y	N	N	Y		PF3D7_1004100_novel09	Antisense
Novelgene0250_novel01	Y	Y	Y	Y		Novelgene0382_novel10	Antisense
Novelgene0251_novel01	Y	N	N	Y		Novelgene0131_novel02	Antisense
Novelgene0252_novel01	Y	N	N	Y		PF3D7_0420400_novel03	Antisense
Novelgene0252_novel02	Y	N	N	Y		PF3D7_0317700_novel10	Sense_intronic
Novelgene0252_novel03	Y	N	N	Y		PF3D7_0221200.1	LincRNA
Novelgene0252_novel04	Y	N	N	Y		Novelgene0927_novel01	Antisense
Novelgene0252_novel05	Y	N	N	Y		Novelgene0361_novel03	LincRNA
Novelgene0252_novel06	Y	N	N	Y		Novelgene0386_novel03	Antisense
Novelgene0252_novel07	Y	N	N	Y		PF3D7_1122900_novel14	Antisense
Novelgene0252_novel08	Y	N	N	Y		PF3D7_0826000_novel04	Antisense
Novelgene0252_novel09	Y	N	N	Y		Novelgene0178_novel01	LincRNA
Novelgene0252_novel10	Y	N	N	Y		Novelgene0161_novel01	Antisense
Novelgene0252_novel11	Y	N	N	Y		Novelgene0959_novel16	LincRNA
Novelgene0252_novel12	Y	N	N	Y		Novelgene0371_novel04	Antisense
Novelgene0252_novel13	Y	Y	Y	Y		PF3D7_0510000_novel14	Antisense
Novelgene0252_novel14	Y	Y	N	Y		PF3D7_1118500_novel09	Antisense
Novelgene0252_novel15	Y	Y	N	Y		PF3D7_0321900_novel10	Sense_overlapping
Novelgene0252_novel16	Y	Y	Y	Y		PF3D7_1008300_novel04	Antisense
Novelgene0252_novel17	Y	Y	N	Y		Novelgene1091_novel01	Antisense
Novelgene0253_novel01	Y	Y	Y	Y		PF3D7_1024800_novel57	Antisense
Novelgene0253_novel02	Y	Y	Y	Y		PF3D7_0919100_novel03	LincRNA
Novelgene0254_novel01	Y	N	N	Y		PF3D7_0619900_novel02	LincRNA
Novelgene0254_novel02	Y	Y	Y	Y		PF3D7_1303700_novel29	Antisense
Novelgene0254_novel03	Y	Y	Y	N		PF3D7_0405200_novel14	Sense_intronic
Novelgene0255_novel01	Y	Y	N	Y		Novelgene0775_novel01	Antisense
Novelgene0255_novel02	Y	Y	N	Y		PF3D7_1252200_novel08	LincRNA
Novelgene0255_novel03	Y	Y	N	Y		PF3D7_1354300.1	Sense_overlapping
Novelgene0255_novel04	Y	Y	N	Y		Novelgene0769_novel06	Antisense
Novelgene0256_novel01	Y	Y	Y	Y		Novelgene0214_novel05	Antisense
Novelgene0257_novel01	Y	N	N	Y		Novelgene0444_novel02	Antisense
Novelgene0257_novel02	Y	N	N	Y		PF3D7_0503000_novel04	LincRNA
Novelgene0258_novel01	Y	Y	Y	Y		PF3D7_1143700_novel04	Sense_overlapping
Novelgene0258_novel02	Y	Y	N	Y		PF3D7_1440900_novel02	Antisense
Novelgene0258_novel03	Y	Y	N	Y		Novelgene0875_novel04	Antisense
Novelgene0259_novel01	Y	Y	Y	Y		Novelgene0431_novel02	Antisense
Novelgene0260_novel01	Y	Y	Y	Y		Novelgene0148_novel01	Antisense
Novelgene0261_novel01	Y	Y	N	Y		PF3D7_1455900_novel01	LincRNA
Novelgene0261_novel02	Y	Y	N	Y		PF3D7_1226800_novel01	LincRNA
Novelgene0262_novel01	Y	Y	Y	Y		Novelgene0412_novel01	Antisense
Novelgene0262_novel02	Y	Y	Y	Y		PF3D7_1456900_novel04	LincRNA
Novelgene0263_novel01	Y	Y	Y	Y		Novelgene0827_novel08	Antisense
Novelgene0263_novel02	Y	Y	Y	Y		PF3D7_0511500_novel84	Sense_intronic
Novelgene0264_novel01	Y	Y	N	Y		Novelgene0228_novel01	LincRNA
Novelgene0265_novel01	Y	N	N	Y		Novelgene1062_novel01	Antisense
Novelgene0266_novel01	Y	N	N	Y		PF3D7_1003900_novel02	LincRNA
Novelgene0266_novel02	Y	Y	Y	Y		Novelgene0850_novel03	Antisense
Novelgene0266_novel03	Y	Y	Y	Y		PF3D7_1410800_novel02	LincRNA
Novelgene0266_novel04	Y	Y	Y	Y		Novelgene0451_novel02	Antisense
Novelgene0266_novel05	Y	Y	Y	Y		Novelgene0482_novel04	LincRNA
Novelgene0266_novel06	Y	Y	Y	Y		Novelgene0252_novel16	Antisense
Novelgene0266_novel07	Y	Y	Y	Y		Novelgene0443_novel01	LincRNA
Novelgene0266_novel08	Y	Y	Y	Y		PF3D7_1352500_novel04	Antisense
Novelgene0266_novel09	Y	Y	Y	Y		Novelgene0862_novel02	Antisense
Novelgene0266_novel10	Y	Y	Y	Y		Novelgene0674_novel01	Antisense
Novelgene0266_novel11	Y	Y	Y	Y		Novelgene0316_novel02	Antisense
Novelgene0266_novel12	Y	N	N	Y		Novelgene0594_novel01	Antisense
Novelgene0266_novel13	Y	N	N	Y		Novelgene0150_novel04	LincRNA
Novelgene0266_novel14	Y	Y	Y	Y		PF3D7_0510000_novel12	Antisense
Novelgene0267_novel01	Y	Y	N	Y		PF3D7_0312900_novel01	Antisense
Novelgene0268_novel01	Y	N	N	Y		Novelgene0846_novel01	LincRNA
Novelgene0268_novel02	Y	N	N	Y		Novelgene0862_novel01	Antisense
Novelgene0268_novel03	Y	Y	Y	Y		Novelgene0653_novel01	LincRNA
Novelgene0269_novel01	Y	N	N	Y		PF3D7_0423700_novel01	Sense_overlapping
Novelgene0269_novel02	Y	N	N	Y		Novelgene0514_novel01	Antisense
Novelgene0269_novel03	N	N	N	Y		Novelgene0746_novel01	Antisense
Novelgene0269_novel04	Y	Y	Y	Y		PF3D7_0322400_novel05	Antisense
Novelgene0269_novel05	Y	Y	Y	Y		PF3D7_0901800_novel01	LincRNA
Novelgene0269_novel06	Y	Y	Y	Y		PF3D7_0830700_novel01	LincRNA
Novelgene0270_novel01	Y	Y	Y	Y		PF3D7_0622800_novel11	Antisense
Novelgene0271_novel01	Y	N	Y	Y		PF3D7_0504700_novel15	Antisense
Novelgene0272_novel01	Y	Y	Y	Y		PF3D7_0107400_novel01	LincRNA
Novelgene0272_novel02	Y	Y	Y	Y		Novelgene0533_novel10	Antisense
Novelgene0272_novel03	Y	Y	Y	N		Novelgene0557_novel01	LincRNA
Novelgene0272_novel04	Y	Y	Y	Y		Novelgene0928_novel01	LincRNA
Novelgene0273_novel01	Y	Y	Y	Y		Novelgene0610_novel01	Antisense
Novelgene0274_novel01	Y	Y	Y	Y		PF3D7_0901800_novel05	LincRNA
Novelgene0275_novel01	Y	Y	Y	Y		Novelgene0698_novel01	LincRNA
Novelgene0276_novel01	Y	Y	Y	Y		Novelgene0521_novel02	Antisense
Novelgene0277_novel01	Y	N	N	Y		PF3D7_1328600_novel02	LincRNA
Novelgene0278_novel01	Y	Y	Y	Y		Novelgene0893_novel07	Antisense
Novelgene0278_novel02	Y	Y	Y	Y		PF3D7_0915900_novel01	Sense_overlapping
Novelgene0278_novel03	Y	Y	Y	Y		Novelgene0447_novel01	Antisense
Novelgene0278_novel04	Y	Y	Y	Y		Novelgene0678_novel03	Antisense
Novelgene0278_novel05	Y	Y	Y	Y		PF3D7_1229900_novel05	Sense_intronic
Novelgene0279_novel01	Y	N	N	Y		PF3D7_0826000_novel26	Antisense
Novelgene0279_novel02	Y	Y	Y	Y		Novelgene0694_novel03	LincRNA
Novelgene0279_novel03	Y	N	N	Y		Novelgene0050_novel05	Antisense
Novelgene0280_novel01	Y	Y	Y	Y		Novelgene0015_novel01	Antisense
Novelgene0281_novel01	Y	Y	N	Y		Novelgene0678_novel08	Antisense
Novelgene0281_novel02	Y	Y	N	Y		Novelgene0077_novel01	Antisense
Novelgene0282_novel01	Y	Y	Y	Y		Novelgene1118_novel01	Antisense
Novelgene0282_novel02	Y	Y	Y	Y		Novelgene0078_novel01	Antisense
Novelgene0282_novel03	Y	Y	Y	Y		PF3D7_1471700_novel01	Sense_intronic
Novelgene0283_novel01	Y	N	N	Y		PF3D7_1218300_novel14	Antisense
Novelgene0283_novel02	Y	N	N	Y		PF3D7_1372300_novel06	LincRNA
Novelgene0283_novel03	Y	N	N	Y		PF3D7_1312600_novel06	Antisense
Novelgene0283_novel04	Y	N	Y	Y		Novelgene0641_novel02	LincRNA
Novelgene0284_novel01	Y	N	N	Y		PF3D7_1339300_novel04	LincRNA
Novelgene0284_novel02	Y	N	N	Y		Novelgene0637_novel03	Antisense
Novelgene0284_novel03	Y	N	N	Y		PF3D7_1134500_novel03	Sense_overlapping
Novelgene0284_novel04	Y	N	N	Y		Novelgene0888_novel02	Antisense
Novelgene0284_novel05	Y	Y	Y	Y		Novelgene0827_novel07	Antisense
Novelgene0285_novel01	Y	Y	Y	Y		Novelgene0628_novel03	LincRNA
Novelgene0286_novel01	Y	N	N	Y		PF3D7_1435500_novel09	Antisense
Novelgene0287_novel01	Y	N	N	Y		Novelgene0877_novel01	Antisense
Novelgene0287_novel02	Y	N	N	Y		Novelgene0137_novel07	Antisense
Novelgene0287_novel03	Y	Y	Y	Y		PF3D7_0319600_novel02	LincRNA
Novelgene0287_novel04	Y	N	N	Y		PF3D7_1337400_novel05	Antisense
Novelgene0288_novel01	Y	Y	Y	Y		PF3D7_1211100_novel04	Antisense
Novelgene0288_novel02	Y	Y	Y	Y		Novelgene0680_novel04	LincRNA
Novelgene0288_novel03	Y	Y	Y	Y		Novelgene0053_novel19	Antisense
Novelgene0288_novel04	Y	Y	Y	Y		PF3D7_0318100_novel02	LincRNA
Novelgene0288_novel05	Y	Y	Y	Y		Novelgene0942_novel01	LincRNA
Novelgene0289_novel01	Y	N	N	Y		Novelgene0566_novel03	Antisense
Novelgene0290_novel01	Y	Y	N	Y		PF3D7_0112100_novel02	LincRNA
Novelgene0290_novel02	Y	Y	Y	Y		Novelgene0678_novel04	Antisense
Novelgene0290_novel03	Y	Y	Y	Y		PF3D7_0211700_novel04	Sense_intronic
Novelgene0291_novel01	Y	N	N	Y		PF3D7_1004100_novel10	Antisense
Novelgene0291_novel02	Y	Y	Y	Y		PF3D7_1004100_novel12	Antisense
Novelgene0291_novel03	Y	Y	Y	Y		PF3D7_0221200_novel01	LincRNA
Novelgene0291_novel04	Y	Y	Y	Y		PF3D7_1303600_novel17	LincRNA
Novelgene0291_novel05	Y	N	Y	Y		PF3D7_1312600_novel07	Antisense
Novelgene0291_novel06	Y	Y	Y	Y		Novelgene0725_novel02	Antisense
Novelgene0291_novel07	Y	Y	Y	Y		PF3D7_1217500_novel12	LincRNA
Novelgene0291_novel08	Y	Y	Y	Y		PF3D7_1024800_novel61	Antisense
Novelgene0291_novel09	Y	Y	Y	Y		PF3D7_1122900_novel24	LincRNA
Novelgene0292_novel01	Y	Y	Y	Y		Novelgene0013_novel01	Antisense
Novelgene0292_novel02	Y	Y	Y	Y		Novelgene0959_novel04	LincRNA
Novelgene0292_novel03	Y	Y	Y	Y		Novelgene0248_novel08	LincRNA
Novelgene0292_novel04	Y	Y	Y	Y		Novelgene0133_novel07	Antisense
Novelgene0292_novel05	Y	Y	Y	Y		PF3D7_1122600_novel02	Sense_overlapping
Novelgene0292_novel06	Y	Y	Y	Y		PF3D7_1353200_novel07	LincRNA
Novelgene0293_novel01	Y	Y	Y	Y		Novelgene0053_novel23	LincRNA
Novelgene0293_novel02	Y	Y	Y	Y		PF3D7_0621300_novel03	LincRNA
Novelgene0294_novel01	Y	Y	Y	Y		PF3D7_0214500_novel04	Antisense
Novelgene0295_novel01	Y	N	N	Y		PF3D7_1243600_novel06	Sense_overlapping
Novelgene0295_novel02	Y	N	N	Y		Novelgene0133_novel01	LincRNA
Novelgene0295_novel03	Y	N	Y	Y		Novelgene0362_novel12	Antisense
Novelgene0296_novel01	Y	Y	Y	Y		PF3D7_1246300_novel01	LincRNA
Novelgene0296_novel02	Y	Y	Y	Y		PF3D7_0618700_novel03	Antisense
Novelgene0296_novel03	Y	Y	Y	Y		Novelgene0214_novel07	Antisense
Novelgene0296_novel04	Y	Y	Y	Y		PF3D7_1459300_novel18	LincRNA
Novelgene0296_novel05	Y	Y	Y	Y		PF3D7_1437400_novel02	LincRNA
Novelgene0296_novel06	Y	Y	Y	Y		Novelgene0544_novel01	LincRNA
Novelgene0296_novel07	Y	Y	N	Y		Novelgene0959_novel18	LincRNA
Novelgene0296_novel08	Y	Y	N	Y		PF3D7_1423600_novel13	Antisense
Novelgene0296_novel09	Y	Y	Y	Y		PF3D7_0611700_novel01	Sense_overlapping
Novelgene0296_novel10	Y	Y	Y	Y		PF3D7_1301300_novel01	LincRNA
Novelgene0297_novel01	Y	Y	Y	Y		Novelgene0881_novel01	LincRNA
Novelgene0298_novel01	Y	Y	Y	Y		Novelgene0436_novel01	LincRNA
Novelgene0299_novel01	Y	N	N	Y		PF3D7_0702100_novel04	Sense_overlapping
Novelgene0300_novel01	Y	Y	Y	Y		PF3D7_1126500_novel02	LincRNA
Novelgene0301_novel01	Y	Y	Y	Y		Novelgene0943_novel08	Antisense
Novelgene0302_novel01	Y	Y	N	Y		PF3D7_1114500_novel02	Antisense
Novelgene0302_novel02	Y	Y	N	Y		Novelgene0783_novel01	Antisense
Novelgene0302_novel03	Y	Y	Y	Y		PF3D7_0807000_novel08	Antisense
Novelgene0303_novel01	Y	N	N	Y		Novelgene0498_novel03	LincRNA
Novelgene0303_novel02	Y	N	N	Y		PF3D7_1128900_novel02	Sense_overlapping
Novelgene0303_novel03	Y	N	N	Y		PF3D7_0614300_novel02	Sense_overlapping
Novelgene0303_novel04	Y	N	N	Y		Novelgene0300_novel01	LincRNA
Novelgene0304_novel01	Y	N	N	Y		Novelgene0519_novel02	Antisense
Novelgene0304_novel02	Y	N	N	Y		PF3D7_1105000_novel02	LincRNA
Novelgene0304_novel03	Y	N	N	Y		PF3D7_0809500_novel01	Sense_overlapping
Novelgene0304_novel04	Y	N	N	Y		PF3D7_1436000_novel06	Sense_overlapping
Novelgene0305_novel01	Y	Y	Y	Y		Novelgene0656_novel02	Antisense
Novelgene0306_novel01	Y	N	Y	Y		PF3D7_1357200_novel01	Sense_intronic
Novelgene0306_novel02	Y	Y	Y	Y		Novelgene0579_novel01	LincRNA
Novelgene0306_novel03	Y	Y	Y	Y		Novelgene0091_novel01	Antisense
Novelgene0306_novel04	Y	N	Y	Y		Novelgene0677_novel10	LincRNA
Novelgene0306_novel05	Y	N	Y	Y		PF3D7_0601900_novel02	LincRNA
Novelgene0306_novel06	Y	N	Y	Y		Novelgene0729_novel05	Antisense
Novelgene0307_novel01	Y	Y	Y	Y		PF3D7_1303700_novel24	Antisense
Novelgene0308_novel01	Y	Y	Y	Y		Novelgene0427_novel03	LincRNA
Novelgene0309_novel01	Y	Y	Y	Y		Novelgene0479_novel11	LincRNA
Novelgene0309_novel02	Y	Y	Y	Y		Novelgene0344_novel04	LincRNA
Novelgene0310_novel01	Y	Y	N	Y		PF3D7_1225500_novel04	Antisense
Novelgene0310_novel02	Y	Y	N	Y		Novelgene0925_novel01	Antisense
Novelgene0311_novel01	Y	Y	Y	Y		PF3D7_0918100_novel01	LincRNA
Novelgene0311_novel02	Y	Y	Y	Y		PF3D7_1472000_novel02	Antisense
Novelgene0311_novel03	Y	Y	Y	Y		PF3D7_1303300_novel03	Antisense
Novelgene0312_novel01	Y	Y	Y	Y		Novelgene0012_novel06	Antisense
Novelgene0312_novel02	Y	Y	Y	Y		Novelgene0866_novel09	LincRNA
Novelgene0312_novel03	Y	Y	Y	Y		Novelgene0935_novel01	LincRNA
Novelgene0312_novel04	Y	Y	Y	Y		Novelgene0513_novel07	Antisense
Novelgene0312_novel05	Y	Y	Y	Y		Novelgene0750_novel02	LincRNA
Novelgene0312_novel06	Y	Y	Y	Y		Novelgene1092_novel01	Antisense
Novelgene0313_novel01	Y	N	N	Y		Novelgene0786_novel01	Antisense
Novelgene0314_novel01	Y	Y	Y	Y		Novelgene0213_novel06	Antisense
Novelgene0315_novel01	Y	Y	Y	Y		Novelgene0474_novel02	Antisense
Novelgene0316_novel01	Y	Y	Y	Y		Novelgene0623_novel02	Antisense
Novelgene0316_novel02	Y	Y	Y	Y		Novelgene0827_novel04	Antisense
Novelgene0316_novel03	Y	Y	Y	Y		PF3D7_1004100_novel13	Antisense
Novelgene0317_novel01	Y	Y	Y	Y		PF3D7_1468400_novel04	LincRNA
Novelgene0318_novel01	Y	Y	Y	Y		Novelgene0451_novel03	Antisense
Novelgene0319_novel01	Y	Y	N	Y		PF3D7_0622800_novel19	Antisense
Novelgene0320_novel01	Y	Y	N	Y		PF3D7_1120000_novel02	Sense_overlapping
Novelgene0320_novel02	Y	Y	N	Y		Novelgene0053_novel21	Antisense
Novelgene0320_novel03	Y	Y	N	Y		PF3D7_1459300_novel16	LincRNA
Novelgene0321_novel01	Y	Y	Y	Y		Novelgene0860_novel03	Antisense
Novelgene0322_novel01	Y	Y	Y	Y		Novelgene0791_novel01	LincRNA
Novelgene0322_novel02	Y	Y	Y	Y		Novelgene0149_novel07	Antisense
Novelgene0323_novel01	Y	Y	Y	Y		Novelgene0851_novel01	Antisense
Novelgene0324_novel01	Y	Y	Y	Y		PF3D7_1467700.1	LincRNA
Novelgene0324_novel02	Y	N	Y	Y		PF3D7_1318300_novel11	Antisense
Novelgene0324_novel03	Y	N	Y	Y		PF3D7_1038000_novel02	LincRNA
Novelgene0324_novel04	Y	N	Y	Y		Novelgene0496_novel03	Antisense
Novelgene0324_novel05	Y	Y	Y	Y		Novelgene0067_novel01	Antisense
Novelgene0325_novel01	Y	Y	Y	Y		PF3D7_1139600_novel07	Antisense
Novelgene0325_novel02	Y	Y	Y	Y		PF3D7_0928000.1	LincRNA
Novelgene0326_novel01	Y	N	N	Y		PF3D7_1449800_novel11	Antisense
Novelgene0326_novel02	Y	N	N	Y		Novelgene0729_novel04	Antisense
Novelgene0326_novel03	Y	N	N	Y		PF3D7_1436100_novel08	Antisense
Novelgene0326_novel04	Y	N	N	Y		PF3D7_1339300_novel14	Sense_overlapping
Novelgene0326_novel05	Y	N	Y	Y		Novelgene0614_novel04	Antisense
Novelgene0327_novel01	Y	Y	Y	Y		PF3D7_1410800_novel01	LincRNA
Novelgene0328_novel01	Y	N	N	Y		Novelgene0133_novel09	LincRNA
Novelgene0328_novel02	Y	Y	Y	Y		PF3D7_1433000.1	LincRNA
Novelgene0328_novel03	Y	N	N	Y		Novelgene0627_novel01	Antisense
Novelgene0329_novel01	Y	Y	Y	Y		PF3D7_0107500_novel16	Sense_overlapping
Novelgene0330_novel01	Y	Y	Y	Y		Novelgene0203_novel02	Antisense
Novelgene0331_novel01	Y	Y	Y	Y		PF3D7_1002900_novel01	LincRNA
Novelgene0332_novel01	Y	Y	Y	Y		PF3D7_1368500_novel02	Sense_overlapping
Novelgene0332_novel02	Y	Y	Y	Y		PF3D7_0901700.1	LincRNA
Novelgene0333_novel01	Y	N	N	Y		PF3D7_1218400_novel02	Sense_overlapping
Novelgene0334_novel01	Y	Y	Y	Y		Novelgene0429_novel03	Antisense
Novelgene0335_novel01	Y	Y	Y	N		Novelgene0202_novel06	Antisense
Novelgene0336_novel01	Y	Y	Y	Y		PF3D7_0625900_novel09	Antisense
Novelgene0336_novel02	Y	Y	Y	Y		PF3D7_1339300_novel08	LincRNA
Novelgene0337_novel01	Y	Y	Y	Y		Novelgene0882_novel07	Antisense
Novelgene0337_novel02	Y	Y	Y	Y		PF3D7_0418300_novel02	Sense_overlapping
Novelgene0338_novel01	Y	Y	Y	Y		PF3D7_1410800_novel03	LincRNA
Novelgene0339_novel01	Y	Y	Y	Y		PF3D7_0922300_novel02	Sense_overlapping
Novelgene0339_novel02	Y	Y	Y	Y		PF3D7_1149400.1	LincRNA
Novelgene0339_novel03	Y	Y	Y	Y		PF3D7_0826000_novel25	Antisense
Novelgene0339_novel04	Y	Y	Y	Y		PF3D7_1347300.1	LincRNA
Novelgene0340_novel01	Y	Y	Y	Y		Novelgene0102_novel01	Antisense
Novelgene0341_novel01	Y	Y	N	Y		Novelgene0565_novel03	Antisense
Novelgene0342_novel01	Y	Y	Y	Y		Novelgene0887_novel08	Antisense
Novelgene0342_novel02	Y	Y	Y	Y		Novelgene0936_novel01	LincRNA
Novelgene0343_novel01	Y	Y	N	Y		PF3D7_1308300_novel15	Antisense
Novelgene0344_novel01	Y	N	N	Y		PF3D7_0209300_novel01	Sense_overlapping
Novelgene0344_novel02	Y	N	Y	Y		PF3D7_0503000_novel01	LincRNA
Novelgene0344_novel03	Y	N	Y	Y		Novelgene0672_novel04	LincRNA
Novelgene0344_novel04	Y	Y	Y	Y		PF3D7_1436100_novel14	Antisense
Novelgene0345_novel01	Y	Y	N	Y		PF3D7_1008700_novel09	Antisense
Novelgene0345_novel02	Y	N	N	Y		PF3D7_1102800_novel02	LincRNA
Novelgene0345_novel03	Y	N	N	Y		Novelgene0238_novel01	LincRNA
Novelgene0345_novel04	Y	Y	Y	Y		Novelgene0741_novel01	Antisense
Novelgene0346_novel01	Y	N	N	Y		PF3D7_1130900_novel08	Antisense
Novelgene0346_novel02	Y	N	N	Y		PF3D7_0730300_novel04	LincRNA
Novelgene0346_novel03	Y	N	N	Y		PF3D7_0708800_novel13	LincRNA
Novelgene0347_novel01	Y	Y	Y	Y		PF3D7_1009400.1	Sense_intronic
Novelgene0347_novel02	Y	Y	Y	Y		PF3D7_0931500_novel01	Antisense
Novelgene0348_novel01	Y	Y	N	Y		Novelgene0675_novel01	Antisense
Novelgene0349_novel01	Y	Y	N	Y		Novelgene1128_novel05	Antisense
Novelgene0349_novel02	Y	Y	N	Y		PF3D7_0804400_novel02	Sense_overlapping
Novelgene0349_novel03	Y	Y	N	Y		PF3D7_0731000_novel01	LincRNA
Novelgene0350_novel01	Y	Y	Y	Y		Novelgene0777_novel01	Antisense
Novelgene0350_novel02	Y	Y	Y	Y		Novelgene0465_novel03	Antisense
Novelgene0350_novel03	Y	Y	Y	Y		Novelgene0078_novel04	Antisense
Novelgene0350_novel04	Y	Y	Y	Y		PF3D7_1247800_novel01	Sense_overlapping
Novelgene0350_novel05	Y	Y	Y	Y		PF3D7_0318200_novel13	Antisense
Novelgene0350_novel06	Y	Y	Y	Y		Novelgene0213_novel05	Antisense
Novelgene0350_novel07	Y	Y	Y	Y		Novelgene0723_novel07	Antisense
Novelgene0350_novel08	Y	Y	Y	Y		PF3D7_API04900.1	Sense_intronic
Novelgene0350_novel09	Y	Y	Y	Y		PF3D7_1251900_novel09	LincRNA
Novelgene0350_novel10	Y	Y	Y	Y		Novelgene0201_novel01	LincRNA
Novelgene0350_novel11	Y	Y	Y	Y		Novelgene0584_novel06	Antisense
Novelgene0351_novel01	Y	Y	Y	Y		Novelgene0485_novel01	LincRNA
Novelgene0352_novel01	Y	Y	Y	Y		PF3D7_1233100_novel04	Sense_overlapping
Novelgene0353_novel01	Y	Y	N	Y		Novelgene0943_novel01	Antisense
Novelgene0354_novel01	Y	Y	N	Y		PF3D7_0705700.1	LincRNA
Novelgene0355_novel01	Y	Y	Y	Y		Novelgene0463_novel05	Antisense
Novelgene0356_novel01	Y	Y	N	Y		Novelgene0584_novel02	Antisense
Novelgene0357_novel01	Y	N	N	Y		Novelgene0958_novel01	Antisense
Novelgene0357_novel02	Y	Y	Y	Y		PF3D7_0824800_novel08	Antisense
Novelgene0358_novel01	Y	Y	N	Y		PF3D7_1409400_novel03	Sense_overlapping
Novelgene0359_novel01	Y	Y	Y	Y		PF3D7_1348200_novel02	Sense_intronic
Novelgene0359_novel02	Y	Y	Y	Y		Novelgene0457_novel02	Antisense
Novelgene0359_novel03	Y	Y	Y	Y		Novelgene0147_novel01	Antisense
Novelgene0360_novel01	Y	Y	Y	Y		Novelgene0050_novel04	Antisense
Novelgene0360_novel02	Y	Y	Y	Y		Novelgene0887_novel07	Antisense
Novelgene0360_novel03	Y	Y	Y	Y		Novelgene0553_novel01	Antisense
Novelgene0360_novel04	Y	Y	Y	Y		PF3D7_1303700_novel15	Antisense
Novelgene0360_novel05	Y	Y	Y	Y		PF3D7_0903300_novel03	Sense_overlapping
Novelgene0360_novel06	Y	Y	Y	Y		Novelgene0114_novel01	LincRNA
Novelgene0360_novel07	Y	Y	Y	Y		Novelgene0887_novel18	Antisense
Novelgene0361_novel01	Y	Y	Y	Y		PF3D7_1340900_novel04	LincRNA
Novelgene0361_novel02	Y	Y	Y	Y		PF3D7_1038000_novel04	Sense_overlapping
Novelgene0361_novel03	Y	Y	Y	Y		PF3D7_1423600_novel10	Antisense
Novelgene0362_novel01	Y	Y	N	Y		Novelgene0292_novel03	Antisense
Novelgene0362_novel02	Y	N	N	Y		Novelgene0185_novel01	Antisense
Novelgene0362_novel03	Y	N	N	Y		PF3D7_0815600_novel03	Sense_overlapping
Novelgene0362_novel04	Y	Y	N	Y		Novelgene0458_novel06	LincRNA
Novelgene0362_novel05	Y	Y	N	Y		Novelgene0373_novel10	Antisense
Novelgene0362_novel06	Y	Y	N	Y		Novelgene0868_novel09	Antisense
Novelgene0362_novel07	Y	Y	Y	Y		PF3D7_0824800_novel05	Antisense
Novelgene0362_novel08	Y	Y	Y	Y		Novelgene0324_novel01	LincRNA
Novelgene0362_novel09	Y	Y	Y	Y		Novelgene0530_novel01	Antisense
Novelgene0362_novel10	Y	Y	Y	Y		PF3D7_1460300.1	Sense_overlapping
Novelgene0362_novel11	Y	Y	Y	Y		PF3D7_1415400_novel03	LincRNA
Novelgene0362_novel12	Y	Y	Y	Y		PF3D7_1341900_novel02	Sense_overlapping
Novelgene0363_novel01	Y	Y	Y	Y		PF3D7_1025100_novel03	Sense_overlapping
Novelgene0363_novel02	Y	Y	Y	Y		PF3D7_0912900_novel02	Antisense
Novelgene0363_novel03	Y	N	N	Y		Novelgene0033_novel01	Antisense
Novelgene0363_novel04	Y	N	N	Y		PF3D7_0114000_novel01	Sense_overlapping
Novelgene0364_novel01	Y	Y	Y	Y		Novelgene0205_novel04	Antisense
Novelgene0364_novel02	Y	Y	Y	Y		Novelgene0018_novel03	Antisense
Novelgene0364_novel03	Y	Y	Y	Y		Novelgene0987_novel02	Antisense
Novelgene0364_novel04	Y	Y	Y	Y		PF3D7_1370000_novel01	LincRNA
Novelgene0365_novel01	Y	Y	Y	Y		PF3D7_0826000_novel36	Antisense
Novelgene0366_novel01	Y	Y	Y	Y		Novelgene0294_novel01	Antisense
Novelgene0366_novel02	Y	Y	Y	Y		Novelgene0204_novel03	Antisense
Novelgene0367_novel01	Y	N	Y	Y		PF3D7_0806700_novel22	LincRNA
Novelgene0367_novel02	Y	N	Y	Y		Novelgene1049_novel01	Antisense
Novelgene0367_novel03	Y	Y	Y	Y		Novelgene0742_novel02	LincRNA
Novelgene0367_novel04	Y	N	Y	Y		Novelgene0011_novel01	LincRNA
Novelgene0367_novel05	Y	Y	Y	Y		PF3D7_0323100_novel08	Sense_intronic
Novelgene0367_novel06	Y	Y	Y	Y		PF3D7_1217500_novel01	Sense_overlapping
Novelgene0367_novel07	Y	Y	Y	Y		Novelgene0684_novel02	LincRNA
Novelgene0367_novel08	Y	Y	Y	Y		PF3D7_0409800_novel01	Sense_overlapping
Novelgene0367_novel09	Y	Y	Y	Y		Novelgene0907_novel01	LincRNA
Novelgene0367_novel10	Y	N	N	Y		PF3D7_0105900_novel07	Antisense
Novelgene0368_novel01	Y	N	N	Y		PF3D7_0216300_novel06	Antisense
Novelgene0368_novel02	Y	N	N	Y		PF3D7_0317700_novel08	Sense_intronic
Novelgene0368_novel03	Y	Y	Y	Y		Novelgene0695_novel03	Antisense
Novelgene0368_novel04	Y	N	N	Y		PF3D7_1372300_novel08	LincRNA
Novelgene0368_novel05	Y	Y	Y	Y		PF3D7_1315300_novel06	Antisense
Novelgene0368_novel06	Y	Y	Y	Y		PF3D7_1456900_novel03	LincRNA
Novelgene0369_novel01	Y	Y	Y	Y		PF3D7_0606700_novel04	Sense_intronic
Novelgene0370_novel01	Y	N	N	Y		PF3D7_0728600_novel02	LincRNA
Novelgene0370_novel02	Y	Y	N	Y		Novelgene0863_novel01	Antisense
Novelgene0371_novel01	Y	Y	Y	Y		Novelgene0068_novel02	LincRNA
Novelgene0371_novel02	Y	Y	Y	Y		Novelgene0597_novel08	Antisense
Novelgene0371_novel03	Y	Y	Y	Y		PF3D7_0624500_novel05	LincRNA
Novelgene0371_novel04	Y	Y	Y	Y		PF3D7_0730400_novel02	Sense_overlapping
Novelgene0371_novel05	Y	Y	Y	Y		PF3D7_0915200_novel03	LincRNA
Novelgene0371_novel06	Y	Y	Y	Y		Novelgene0244_novel01	LincRNA
Novelgene0371_novel07	Y	Y	Y	Y		PF3D7_1425400_novel06	Sense_overlapping
Novelgene0371_novel08	Y	Y	Y	Y		PF3D7_1353200.1	LincRNA
Novelgene0372_novel01	Y	N	N	Y		PF3D7_0721800_novel01	Sense_overlapping
Novelgene0372_novel02	Y	Y	Y	Y		PF3D7_1013200_novel02	Sense_overlapping
Novelgene0372_novel03	Y	N	N	Y		PF3D7_0510000_novel03	Antisense
Novelgene0372_novel04	Y	N	N	Y		PF3D7_1423600_novel21	Antisense
Novelgene0373_novel01	Y	Y	N	Y		Novelgene0905_novel01	Antisense
Novelgene0373_novel02	Y	Y	N	Y		Novelgene0109_novel02	LincRNA
Novelgene0373_novel03	Y	Y	N	Y		PF3D7_0805000_novel02	LincRNA
Novelgene0373_novel04	Y	Y	N	Y		Novelgene0613_novel01	LincRNA
Novelgene0373_novel05	Y	Y	N	Y		PF3D7_1372200_novel34	Sense_overlapping
Novelgene0373_novel06	Y	Y	N	Y		PF3D7_0321000_novel03	Sense_intronic
Novelgene0373_novel07	Y	Y	N	Y		PF3D7_0713900_novel02	Sense_intronic
Novelgene0373_novel08	Y	Y	N	Y		PF3D7_1319600_novel02	LincRNA
Novelgene0373_novel09	Y	Y	Y	Y		PF3D7_0510000_novel08	Antisense
Novelgene0373_novel10	Y	Y	Y	Y		PF3D7_0625900_novel07	Antisense
Novelgene0373_novel11	Y	Y	Y	Y		Novelgene0004_novel01	Antisense
Novelgene0373_novel12	Y	Y	Y	Y		PF3D7_0901800_novel04	Antisense
Novelgene0374_novel01	Y	Y	Y	Y		PF3D7_1348000_novel01	Sense_overlapping
Novelgene0375_novel01	Y	Y	Y	Y		Novelgene0708_novel15	LincRNA
Novelgene0376_novel01	Y	Y	Y	Y		PF3D7_1339300_novel03	LincRNA
Novelgene0376_novel02	Y	Y	Y	Y		Novelgene0692_novel03	LincRNA
Novelgene0376_novel03	Y	Y	Y	Y		PF3D7_0314000_novel03	LincRNA
Novelgene0377_novel01	Y	Y	Y	Y		PF3D7_1027200_novel05	LincRNA
Novelgene0378_novel01	Y	Y	Y	Y		Novelgene0004_novel02	Antisense
Novelgene0379_novel01	Y	Y	Y	Y		Novelgene0074_novel02	Antisense
Novelgene0380_novel01	Y	N	N	Y		PF3D7_0206100_novel05	Sense_overlapping
Novelgene0380_novel02	Y	N	N	Y		PF3D7_1456900_novel07	Sense_overlapping
Novelgene0380_novel03	Y	N	N	Y		PF3D7_1321900_novel01	LincRNA
Novelgene0381_novel01	Y	Y	Y	Y		Novelgene0845_novel01	LincRNA
Novelgene0381_novel02	Y	Y	Y	Y		Novelgene0509_novel01	Antisense
Novelgene0381_novel03	Y	Y	Y	Y		Novelgene1002_novel01	Antisense
Novelgene0381_novel04	Y	Y	Y	Y		Novelgene0723_novel01	LincRNA
Novelgene0381_novel05	Y	Y	Y	Y		PF3D7_0520600_novel03	Sense_overlapping
Novelgene0381_novel06	Y	Y	Y	Y		Novelgene0062_novel02	LincRNA
Novelgene0382_novel01	Y	Y	Y	Y		Novelgene0554_novel03	LincRNA
Novelgene0382_novel02	Y	Y	Y	Y		PF3D7_1440800_novel02	LincRNA
Novelgene0382_novel03	Y	Y	Y	Y		Novelgene0576_novel02	Antisense
Novelgene0382_novel04	Y	Y	Y	Y		PF3D7_1115500_novel01	LincRNA
Novelgene0382_novel05	Y	Y	Y	Y		Novelgene0428_novel01	Antisense
Novelgene0382_novel06	Y	Y	Y	Y		PF3D7_1471200_novel09	Antisense
Novelgene0382_novel07	Y	Y	Y	Y		PF3D7_1129000_novel02	LincRNA
Novelgene0382_novel08	Y	Y	Y	Y		PF3D7_0203800_novel02	Sense_overlapping
Novelgene0382_novel09	Y	Y	Y	Y		Novelgene0907_novel06	LincRNA
Novelgene0382_novel10	Y	Y	Y	Y		PF3D7_0321600_novel04	Antisense
Novelgene0382_novel11	Y	Y	Y	Y		PF3D7_1013000_novel06	Antisense
Novelgene0382_novel12	Y	Y	Y	Y		Novelgene0686_novel05	Antisense
Novelgene0382_novel13	Y	Y	Y	Y		PF3D7_1440900_novel03	Antisense
Novelgene0383_novel01	Y	N	N	Y		PF3D7_0720600_novel02	Antisense
Novelgene0384_novel01	Y	N	N	Y		Novelgene1021_novel01	Antisense
Novelgene0384_novel02	Y	N	N	Y		PF3D7_1011800_novel21	Sense_intronic
Novelgene0385_novel01	Y	Y	Y	Y		Novelgene0934_novel02	Antisense
Novelgene0386_novel01	Y	Y	Y	Y		Novelgene0004_novel03	LincRNA
Novelgene0386_novel02	Y	Y	N	Y		Novelgene0495_novel07	Antisense
Novelgene0386_novel03	Y	Y	Y	Y		Novelgene0887_novel06	Antisense
Novelgene0386_novel04	Y	Y	Y	Y		PF3D7_1139600_novel05	LincRNA
Novelgene0386_novel05	Y	Y	N	Y		PF3D7_1444900_novel01	Sense_overlapping
Novelgene0386_novel06	Y	Y	N	Y		PF3D7_0112900.1	LincRNA
Novelgene0387_novel01	Y	Y	Y	Y		Novelgene0247_novel01	Antisense
Novelgene0387_novel02	Y	Y	Y	Y		PF3D7_0826000_novel10	Antisense
Novelgene0387_novel03	Y	Y	Y	Y		PF3D7_0612200_novel05	Sense_intronic
Novelgene0387_novel04	Y	Y	Y	Y		Novelgene0853_novel03	Antisense
Novelgene0387_novel05	Y	Y	N	Y		Novelgene0339_novel04	LincRNA
Novelgene0388_novel01	Y	N	N	Y		PF3D7_1214100_novel03	Antisense
Novelgene0388_novel02	Y	N	N	Y		PF3D7_0621300_novel02	Sense_overlapping
Novelgene0388_novel03	Y	N	N	Y		PF3D7_0932200_novel02	Sense_overlapping
Novelgene0389_novel01	Y	N	N	Y		Novelgene0583_novel03	Antisense
Novelgene0389_novel02	Y	Y	Y	Y		Novelgene0769_novel05	Antisense
Novelgene0389_novel03	Y	Y	Y	Y		Novelgene0893_novel03	Antisense
Novelgene0389_novel04	Y	Y	Y	Y		Novelgene0227_novel01	Antisense
Novelgene0389_novel05	Y	Y	Y	Y		Novelgene0274_novel01	Antisense
Novelgene0390_novel01	Y	Y	Y	Y		PF3D7_1303700_novel22	Antisense
Novelgene0391_novel01	Y	Y	Y	Y		PF3D7_0206700_novel05	LincRNA
Novelgene0392_novel01	Y	N	N	Y		Novelgene0638_novel01	LincRNA
Novelgene0392_novel02	Y	Y	Y	Y		Novelgene0519_novel01	Antisense
Novelgene0392_novel03	Y	N	N	Y		PF3D7_0621800_novel02	LincRNA
Novelgene0393_novel01	Y	Y	N	Y		Novelgene0862_novel04	Antisense
Novelgene0393_novel02	Y	Y	Y	Y		Novelgene0382_novel06	Antisense
Novelgene0393_novel03	Y	Y	Y	Y		Novelgene0853_novel13	Antisense
Novelgene0394_novel01	Y	Y	Y	Y		Novelgene0296_novel06	Antisense
Novelgene0394_novel02	Y	N	Y	Y		Novelgene0498_novel01	LincRNA
Novelgene0394_novel03	Y	N	N	Y		Novelgene0248_novel11	LincRNA
Novelgene0395_novel01	Y	N	Y	Y		Novelgene0005_novel07	LincRNA
Novelgene0395_novel02	Y	N	Y	Y		Novelgene0463_novel11	Antisense
Novelgene0396_novel01	Y	Y	Y	Y		PF3D7_1321800_novel04	Sense_overlapping
Novelgene0396_novel02	Y	Y	Y	Y		Novelgene0144_novel03	Antisense
Novelgene0396_novel03	Y	Y	Y	Y		PF3D7_0221800_novel01	Antisense
Novelgene0396_novel04	Y	Y	Y	Y		PF3D7_0509200_novel01	Sense_overlapping
Novelgene0397_novel01	Y	N	Y	Y		PF3D7_0323200_novel02	Sense_intronic
Novelgene0398_novel01	Y	Y	Y	Y		Novelgene0760_novel07	Antisense
Novelgene0399_novel01	Y	Y	Y	Y		PF3D7_0510000_novel13	Antisense
Novelgene0399_novel02	Y	Y	Y	Y		PF3D7_1437900_novel03	LincRNA
Novelgene0399_novel03	Y	Y	Y	Y		PF3D7_1122900_novel10	Antisense
Novelgene0399_novel04	Y	Y	Y	Y		PF3D7_1352200_novel06	Sense_overlapping
Novelgene0399_novel05	Y	Y	Y	Y		Novelgene0953_novel01	Antisense
Novelgene0400_novel01	Y	N	N	Y		Novelgene0592_novel12	Antisense
Novelgene0401_novel01	Y	Y	N	Y		Novelgene0495_novel09	Antisense
Novelgene0401_novel02	Y	Y	N	Y		PF3D7_1023900_novel07	LincRNA
Novelgene0402_novel01	Y	Y	N	Y		PF3D7_1372200_novel28	LincRNA
Novelgene0402_novel02	Y	Y	Y	Y		PF3D7_0613800_novel34	Antisense
Novelgene0402_novel03	Y	Y	N	Y		Novelgene0373_novel11	Antisense
Novelgene0402_novel04	Y	Y	N	Y		Novelgene0115_novel01	LincRNA
Novelgene0402_novel05	Y	Y	Y	Y		Novelgene0205_novel06	Antisense
Novelgene0402_novel06	Y	Y	Y	Y		PF3D7_1423600_novel19	Antisense
Novelgene0403_novel01	Y	Y	Y	Y		PF3D7_1115500_novel04	LincRNA
Novelgene0403_novel02	Y	Y	Y	Y		PF3D7_0702400.1	LincRNA
Novelgene0403_novel03	Y	Y	Y	Y		Novelgene0726_novel01	Antisense
Novelgene0403_novel04	Y	Y	Y	Y		Novelgene0913_novel01	Antisense
Novelgene0403_novel05	Y	Y	Y	Y		PF3D7_0418700_novel01	Sense_intronic
Novelgene0404_novel01	Y	N	N	Y		PF3D7_0918700_novel05	Sense_overlapping
Novelgene0405_novel01	Y	N	N	Y		Novelgene0513_novel05	Antisense
Novelgene0406_novel01	Y	Y	N	Y		PF3D7_0617300.1	LincRNA
Novelgene0407_novel01	Y	Y	Y	Y		Novelgene0678_novel02	Antisense
Novelgene0407_novel02	Y	Y	Y	Y		PF3D7_0807000_novel05	Antisense
Novelgene0408_novel01	Y	Y	Y	Y		PF3D7_0108300_novel06	LincRNA
Novelgene0409_novel01	Y	Y	N	Y		Novelgene0875_novel03	Antisense
Novelgene0410_novel01	Y	N	N	Y		PF3D7_0603500_novel05	Antisense
Novelgene0411_novel01	Y	N	N	Y		Novelgene0254_novel02	Antisense
Novelgene0411_novel02	Y	Y	N	Y		Novelgene0150_novel02	LincRNA
Novelgene0411_novel03	Y	Y	N	Y		Novelgene0032_novel06	Antisense
Novelgene0411_novel04	Y	Y	Y	Y		Novelgene0236_novel01	LincRNA
Novelgene0412_novel01	Y	Y	Y	Y		Novelgene0773_novel09	Antisense
Novelgene0412_novel02	Y	N	N	Y		PF3D7_1472000_novel04	Antisense
Novelgene0412_novel03	Y	N	N	Y		Novelgene0533_novel09	Antisense
Novelgene0412_novel04	Y	N	N	Y		Novelgene0938_novel02	Antisense
Novelgene0412_novel05	Y	N	N	Y		PF3D7_0806100_novel03	Sense_intronic
Novelgene0412_novel06	Y	Y	Y	Y		Novelgene0698_novel03	LincRNA
Novelgene0413_novel01	Y	N	N	Y		PF3D7_1225300_novel01	Antisense
Novelgene0413_novel02	Y	Y	Y	Y		Novelgene0162_novel01	Antisense
Novelgene0413_novel03	Y	N	N	Y		PF3D7_1353200_novel01	LincRNA
Novelgene0413_novel04	Y	Y	Y	Y		Novelgene0761_novel02	Antisense
Novelgene0413_novel05	Y	Y	Y	Y		PF3D7_1122900_novel05	Antisense
Novelgene0413_novel06	Y	Y	Y	Y		PF3D7_1130900_novel06	Antisense
Novelgene0414_novel01	Y	Y	Y	Y		Novelgene0307_novel01	Antisense
Novelgene0415_novel01	Y	Y	Y	Y		PF3D7_0528400_novel04	LincRNA
Novelgene0416_novel01	Y	Y	Y	Y		Novelgene0433_novel01	LincRNA
Novelgene0416_novel02	Y	Y	Y	Y		Novelgene0530_novel09	Antisense
Novelgene0416_novel03	Y	Y	Y	Y		Novelgene0495_novel35	Antisense
Novelgene0416_novel04	Y	Y	Y	Y		PF3D7_1313300_novel08	Antisense
Novelgene0417_novel01	Y	Y	N	Y		PF3D7_0810700_novel01	Sense_overlapping
Novelgene0417_novel02	Y	Y	Y	Y		Novelgene0893_novel04	Antisense
Novelgene0417_novel03	Y	Y	Y	Y		Novelgene0144_novel09	Antisense
Novelgene0417_novel04	Y	Y	N	Y		PF3D7_0718500_novel02	Sense_overlapping
Novelgene0417_novel05	Y	Y	N	Y		PF3D7_0807400_novel02	LincRNA
Novelgene0417_novel06	Y	Y	N	Y		Novelgene0744_novel04	Antisense
Novelgene0417_novel07	Y	Y	N	Y		PF3D7_1038000_novel03	LincRNA
Novelgene0417_novel08	Y	Y	N	Y		PF3D7_1403500_novel02	Sense_overlapping
Novelgene0417_novel09	Y	Y	N	Y		PF3D7_1318300_novel01	Sense_overlapping
Novelgene0418_novel01	Y	Y	Y	Y		PF3D7_0919100_novel13	Antisense
Novelgene0419_novel01	Y	Y	Y	Y		PF3D7_0622000_novel04	Antisense
Novelgene0420_novel01	Y	N	Y	Y		PF3D7_0829300_novel01	LincRNA
Novelgene0420_novel02	Y	Y	Y	N		Novelgene0536_novel01	Antisense
Novelgene0420_novel03	Y	Y	Y	Y		PF3D7_1211100_novel06	Antisense
Novelgene0420_novel04	Y	Y	Y	Y		PF3D7_0810300_novel04	Sense_overlapping
Novelgene0420_novel05	Y	Y	Y	Y		Novelgene0680_novel05	Antisense
Novelgene0420_novel06	Y	Y	Y	Y		Novelgene0597_novel11	Antisense
Novelgene0421_novel01	Y	N	N	Y		PF3D7_0802400_novel05	Antisense
Novelgene0421_novel02	Y	N	N	Y		Novelgene0205_novel03	Antisense
Novelgene0422_novel01	Y	Y	Y	Y		Novelgene0360_novel01	Antisense
Novelgene0423_novel01	Y	N	N	Y		PF3D7_0928400.1	Antisense
Novelgene0423_novel02	Y	N	N	Y		Novelgene0917_novel02	Antisense
Novelgene0424_novel01	Y	N	N	Y		Novelgene0784_novel01	LincRNA
Novelgene0424_novel02	Y	Y	Y	Y		PF3D7_0804500_novel40	Antisense
Novelgene0425_novel01	Y	Y	N	Y		Novelgene0076_novel01	LincRNA
Novelgene0425_novel02	Y	Y	N	Y		Novelgene0045_novel01	LincRNA
Novelgene0425_novel03	Y	Y	N	Y		Novelgene0067_novel19	Antisense
Novelgene0426_novel01	Y	Y	N	Y		PF3D7_1459300_novel22	Antisense
Novelgene0426_novel02	Y	Y	N	Y		PF3D7_1457700_novel02	Sense_overlapping
Novelgene0426_novel03	Y	Y	N	Y		PF3D7_0726300_novel07	Antisense
Novelgene0426_novel04	Y	Y	N	Y		PF3D7_1210500_novel01	Sense_overlapping
Novelgene0426_novel05	Y	Y	Y	Y		PF3D7_0417400_novel14	Sense_intronic
Novelgene0427_novel01	Y	N	N	Y		Novelgene0067_novel18	Antisense
Novelgene0427_novel02	Y	N	N	Y		Novelgene0090_novel04	Antisense
Novelgene0427_novel03	Y	Y	Y	Y		PF3D7_1004100_novel11	Antisense
Novelgene0427_novel04	Y	N	N	Y		PF3D7_0511500_novel30	Sense_intronic
Novelgene0427_novel05	Y	N	N	Y		PF3D7_0613800_novel29	Sense_intronic
Novelgene0427_novel06	Y	Y	Y	Y		PF3D7_0628300_novel35	Sense_overlapping
Novelgene0428_novel01	Y	Y	Y	Y		PF3D7_1337400_novel08	Antisense
Novelgene0429_novel01	Y	Y	Y	Y		Novelgene0738_novel01	Antisense
Novelgene0429_novel02	Y	Y	Y	Y		PF3D7_0323100_novel04	Sense_overlapping
Novelgene0429_novel03	Y	Y	Y	Y		Novelgene0714_novel03	Antisense
Novelgene0429_novel04	Y	Y	Y	Y		Novelgene0625_novel01	Antisense
Novelgene0430_novel01	Y	Y	Y	Y		PF3D7_1231500_novel01	Antisense
Novelgene0430_novel02	Y	Y	Y	Y		Novelgene0291_novel09	Antisense
Novelgene0431_novel01	Y	N	Y	Y		Novelgene0463_novel03	Antisense
Novelgene0431_novel02	Y	Y	Y	Y		Novelgene0509_novel02	Antisense
Novelgene0432_novel01	Y	N	N	Y		PF3D7_1323900_novel02	Antisense
Novelgene0432_novel02	Y	Y	Y	Y		Novelgene0347_novel01	Antisense
Novelgene0432_novel03	Y	N	N	Y		Novelgene0288_novel03	LincRNA
Novelgene0432_novel04	Y	N	N	Y		Novelgene0101_novel01	LincRNA
Novelgene0432_novel05	Y	N	N	Y		Novelgene0959_novel09	LincRNA
Novelgene0432_novel06	Y	N	N	Y		Novelgene0113_novel05	Antisense
Novelgene0432_novel07	Y	Y	Y	Y		Novelgene0197_novel01	LincRNA
Novelgene0432_novel08	Y	Y	Y	Y		Novelgene0852_novel09	LincRNA
Novelgene0433_novel01	Y	Y	Y	Y		Novelgene0153_novel01	Antisense
Novelgene0434_novel01	Y	Y	Y	Y		Novelgene0763_novel05	Antisense
Novelgene0435_novel01	Y	Y	Y	Y		PF3D7_1315900_novel06	LincRNA
Novelgene0436_novel01	Y	Y	Y	Y		Novelgene0293_novel01	Antisense
Novelgene0436_novel02	Y	N	N	Y		Novelgene0133_novel02	LincRNA
Novelgene0436_novel03	Y	N	N	Y		Novelgene0149_novel05	Antisense
Novelgene0436_novel04	Y	N	N	Y		Novelgene0907_novel03	Antisense
Novelgene0436_novel05	Y	Y	Y	Y		Novelgene0530_novel06	Antisense
Novelgene0437_novel01	Y	N	N	Y		Novelgene0132_novel05	Antisense
Novelgene0438_novel01	Y	Y	Y	Y		PF3D7_0112100_novel04	LincRNA
Novelgene0439_novel01	Y	Y	Y	Y		PF3D7_0516300_novel03	Sense_overlapping
Novelgene0440_novel01	Y	N	N	Y		PF3D7_0112900_novel02	Antisense
Novelgene0440_novel02	Y	Y	N	Y		PF3D7_0211900_novel03	Sense_overlapping
Novelgene0441_novel01	Y	Y	Y	Y		Novelgene0773_novel15	Antisense
Novelgene0441_novel02	Y	Y	Y	Y		Novelgene0521_novel01	Antisense
Novelgene0441_novel03	Y	Y	Y	Y		PF3D7_1303700_novel28	Antisense
Novelgene0441_novel04	Y	N	Y	Y		PF3D7_1210500_novel08	Antisense
Novelgene0441_novel05	Y	Y	Y	Y		PF3D7_0709100_novel10	Antisense
Novelgene0441_novel06	Y	Y	Y	Y		Novelgene0364_novel02	Antisense
Novelgene0441_novel07	Y	Y	Y	Y		Novelgene0584_novel03	Antisense
Novelgene0441_novel08	Y	N	Y	Y		Novelgene0463_novel04	Antisense
Novelgene0441_novel09	Y	N	Y	Y		PF3D7_0702400_novel01	LincRNA
Novelgene0441_novel10	Y	Y	N	Y		Novelgene0420_novel03	Antisense
Novelgene0441_novel11	Y	Y	N	Y		Novelgene0621_novel05	LincRNA
Novelgene0441_novel12	Y	Y	Y	Y		PF3D7_1130900_novel04	Antisense
Novelgene0442_novel01	Y	Y	Y	Y		PF3D7_1323900_novel03	Antisense
Novelgene0442_novel02	Y	Y	Y	Y		PF3D7_1029300_novel02	Sense_overlapping
Novelgene0443_novel01	Y	Y	Y	Y		PF3D7_0307800_novel05	Antisense
Novelgene0444_novel01	Y	Y	Y	Y		Novelgene0531_novel03	Antisense
Novelgene0444_novel02	Y	Y	Y	Y		PF3D7_0319700_novel20	Sense_intronic
Novelgene0444_novel03	Y	Y	Y	Y		PF3D7_0307800_novel04	Antisense
Novelgene0444_novel04	Y	Y	Y	Y		PF3D7_0702000_novel05	Antisense
Novelgene0444_novel05	Y	Y	Y	Y		PF3D7_0416400_novel07	Sense_intronic
Novelgene0445_novel01	Y	Y	Y	Y		Novelgene0522_novel04	Antisense
Novelgene0446_novel01	Y	N	N	Y		Novelgene0260_novel01	Antisense
Novelgene0446_novel02	Y	N	N	Y		Novelgene0442_novel01	Antisense
Novelgene0446_novel03	Y	N	N	Y		PF3D7_0726900_novel05	Antisense
Novelgene0446_novel04	Y	N	N	Y		PF3D7_1303700_novel36	Antisense
Novelgene0446_novel05	Y	N	N	Y		Novelgene0524_novel01	Antisense
Novelgene0447_novel01	Y	Y	Y	Y		PF3D7_1240000_novel08	LincRNA
Novelgene0448_novel01	Y	N	N	Y		PF3D7_0802100_novel04	Antisense
Novelgene0449_novel01	Y	Y	Y	Y		Novelgene0067_novel16	Antisense
Novelgene0449_novel02	Y	Y	Y	Y		PF3D7_0731000_novel02	LincRNA
Novelgene0449_novel03	Y	Y	Y	Y		PF3D7_0713700_novel02	LincRNA
Novelgene0450_novel01	Y	Y	Y	Y		PF3D7_1007000_novel03	Sense_intronic
Novelgene0451_novel01	Y	Y	Y	Y		PF3D7_0212300_novel19	Antisense
Novelgene0451_novel02	Y	Y	Y	Y		Novelgene0729_novel07	Antisense
Novelgene0451_novel03	Y	Y	Y	Y		Novelgene0940_novel04	LincRNA
Novelgene0451_novel04	Y	Y	Y	Y		PF3D7_0212100_novel14	Sense_intronic
Novelgene0451_novel05	Y	Y	Y	Y		PF3D7_0307800_novel07	Antisense
Novelgene0452_novel01	Y	Y	Y	Y		Novelgene0039_novel03	Antisense
Novelgene0453_novel01	Y	Y	Y	Y		Novelgene0371_novel06	Antisense
Novelgene0454_novel01	Y	Y	Y	Y		PF3D7_1446500_novel16	Sense_intronic
Novelgene0454_novel02	Y	Y	Y	Y		Novelgene0929_novel02	Antisense
Novelgene0454_novel03	Y	Y	Y	Y		PF3D7_1145900_novel01	LincRNA
Novelgene0454_novel04	Y	Y	Y	Y		Novelgene0513_novel08	Antisense
Novelgene0455_novel01	Y	Y	N	Y		Novelgene0144_novel01	Antisense
Novelgene0455_novel02	Y	Y	Y	Y		Novelgene0367_novel09	Antisense
Novelgene0455_novel03	Y	Y	N	Y		Novelgene0938_novel03	Antisense
Novelgene0456_novel01	Y	Y	Y	Y		PF3D7_0908300_novel01	LincRNA
Novelgene0457_novel01	Y	Y	Y	N		PF3D7_1110900_novel01	Sense_intronic
Novelgene0457_novel02	Y	Y	Y	Y		Novelgene0629_novel01	LincRNA
Novelgene0458_novel01	Y	Y	N	Y		Novelgene0240_novel04	LincRNA
Novelgene0458_novel02	Y	Y	N	Y		Novelgene0848_novel04	LincRNA
Novelgene0458_novel03	Y	Y	N	Y		PF3D7_1329500_novel25	Antisense
Novelgene0458_novel04	Y	Y	N	Y		PF3D7_1123100_novel04	Sense_intronic
Novelgene0458_novel05	Y	Y	N	Y		PF3D7_0919100_novel02	LincRNA
Novelgene0458_novel06	Y	Y	Y	Y		PF3D7_0730400_novel04	Antisense
Novelgene0459_novel01	Y	Y	Y	Y		PF3D7_1315400_novel07	Sense_overlapping
Novelgene0460_novel01	Y	Y	N	Y		PF3D7_0212300_novel18	Antisense
Novelgene0461_novel01	Y	Y	Y	Y		Novelgene0360_novel04	Antisense
Novelgene0462_novel01	Y	Y	Y	Y		Novelgene0610_novel04	Antisense
Novelgene0462_novel02	Y	Y	N	Y		PF3D7_0504700_novel08	Antisense
Novelgene0462_novel03	Y	Y	Y	Y		PF3D7_1146900_novel05	Sense_overlapping
Novelgene0462_novel04	Y	Y	N	Y		Novelgene0416_novel03	Antisense
Novelgene0462_novel05	Y	Y	N	Y		PF3D7_1303700_novel06	Antisense
Novelgene0462_novel06	Y	Y	N	Y		PF3D7_0420100_novel02	Sense_overlapping
Novelgene0462_novel07	Y	Y	N	Y		Novelgene0653_novel02	LincRNA
Novelgene0463_novel01	Y	Y	Y	Y		PF3D7_1372200_novel33	LincRNA
Novelgene0463_novel02	Y	N	Y	Y		Novelgene0292_novel05	Antisense
Novelgene0463_novel03	Y	Y	Y	Y		Novelgene0311_novel01	Antisense
Novelgene0463_novel04	Y	Y	Y	Y		Novelgene0350_novel04	LincRNA
Novelgene0463_novel05	Y	Y	Y	Y		Novelgene0455_novel02	Antisense
Novelgene0463_novel06	Y	Y	Y	Y		Novelgene0266_novel07	Antisense
Novelgene0463_novel07	Y	Y	Y	Y		PF3D7_1423600_novel14	Antisense
Novelgene0463_novel08	Y	Y	Y	Y		Novelgene0057_novel01	LincRNA
Novelgene0463_novel09	Y	Y	Y	Y		Novelgene0811_novel02	Antisense
Novelgene0463_novel10	Y	Y	Y	Y		PF3D7_1436100_novel15	Antisense
Novelgene0463_novel11	Y	Y	Y	Y		Novelgene0205_novel05	Antisense
Novelgene0463_novel12	Y	Y	Y	Y		PF3D7_1303700_novel18	Antisense
Novelgene0463_novel13	Y	Y	Y	Y		Novelgene0350_novel07	Antisense
Novelgene0464_novel01	Y	Y	Y	Y		Novelgene0584_novel01	Antisense
Novelgene0465_novel01	Y	Y	Y	Y		PF3D7_1449800_novel12	LincRNA
Novelgene0465_novel02	Y	Y	Y	Y		PF3D7_1231100_novel03	LincRNA
Novelgene0465_novel03	Y	Y	Y	Y		Novelgene0151_novel03	Antisense
Novelgene0465_novel04	Y	Y	Y	Y		Novelgene0636_novel04	Antisense
Novelgene0466_novel01	Y	Y	Y	N		Novelgene0884_novel01	LincRNA
Novelgene0466_novel02	Y	Y	N	Y		PF3D7_1423600_novel06	Antisense
Novelgene0466_novel03	Y	Y	N	Y		Novelgene0479_novel01	LincRNA
Novelgene0467_novel01	Y	N	N	Y		Novelgene0053_novel15	LincRNA
Novelgene0467_novel02	Y	Y	Y	Y		PF3D7_0624900_novel01	Sense_overlapping
Novelgene0467_novel03	Y	N	N	Y		Novelgene0762_novel04	Antisense
Novelgene0468_novel01	Y	Y	Y	Y		PF3D7_1126400_novel01	LincRNA
Novelgene0469_novel01	Y	Y	Y	Y		Novelgene0394_novel01	Antisense
Novelgene0470_novel01	Y	Y	Y	Y		Novelgene0085_novel03	LincRNA
Novelgene0471_novel01	Y	Y	N	Y		PF3D7_1003600_novel06	Antisense
Novelgene0471_novel02	Y	Y	Y	Y		Novelgene0542_novel01	Antisense
Novelgene0471_novel03	Y	Y	Y	Y		Novelgene0592_novel05	Antisense
Novelgene0471_novel04	Y	Y	N	Y		Novelgene0191_novel01	LincRNA
Novelgene0471_novel05	Y	Y	N	Y		PF3D7_0613800_novel25	Sense_intronic
Novelgene0472_novel01	Y	Y	N	Y		Novelgene0432_novel02	Antisense
Novelgene0473_novel01	Y	N	N	Y		Novelgene0107_novel03	Antisense
Novelgene0474_novel01	Y	Y	Y	Y		Novelgene0105_novel06	Antisense
Novelgene0474_novel02	Y	Y	Y	Y		Novelgene0893_novel05	Antisense
Novelgene0475_novel01	Y	Y	Y	Y		Novelgene0679_novel02	Antisense
Novelgene0475_novel02	Y	Y	Y	Y		Novelgene0213_novel01	Antisense
Novelgene0475_novel03	Y	Y	Y	Y		PF3D7_0104300_novel17	Sense_intronic
Novelgene0476_novel01	Y	Y	Y	Y		PF3D7_1011800_novel09	Sense_overlapping
Novelgene0476_novel02	Y	Y	Y	Y		PF3D7_1458100_novel01	LincRNA
Novelgene0476_novel03	Y	Y	Y	Y		PF3D7_1339900_novel01	Sense_overlapping
Novelgene0476_novel04	Y	Y	Y	Y		PF3D7_0825200_novel04	Antisense
Novelgene0477_novel01	Y	Y	Y	Y		PF3D7_1130900_novel11	Antisense
Novelgene0477_novel02	Y	Y	Y	Y		PF3D7_1218300_novel11	LincRNA
Novelgene0477_novel03	Y	Y	Y	Y		Novelgene0248_novel02	LincRNA
Novelgene0477_novel04	Y	Y	Y	Y		PF3D7_1212700_novel01	Sense_intronic
Novelgene0477_novel05	Y	Y	Y	Y		Novelgene0214_novel14	Antisense
Novelgene0478_novel01	Y	Y	Y	Y		Novelgene0887_novel16	Antisense
Novelgene0479_novel01	Y	Y	Y	Y		PF3D7_1020000_novel01	Sense_overlapping
Novelgene0479_novel02	Y	Y	Y	Y		Novelgene0835_novel05	LincRNA
Novelgene0479_novel03	Y	N	Y	Y		Novelgene0871_novel10	Antisense
Novelgene0479_novel04	Y	Y	Y	Y		PF3D7_0622800_novel12	Antisense
Novelgene0479_novel05	Y	N	Y	Y		PF3D7_0525200_novel02	Sense_overlapping
Novelgene0479_novel06	Y	N	Y	Y		PF3D7_0617100_novel01	Sense_overlapping
Novelgene0479_novel07	Y	N	Y	Y		PF3D7_0408900_novel02	Sense_intronic
Novelgene0479_novel08	Y	N	Y	Y		Novelgene0637_novel01	LincRNA
Novelgene0479_novel09	Y	N	Y	Y		PF3D7_0709100_novel13	Antisense
Novelgene0479_novel10	Y	N	Y	Y		Novelgene0906_novel01	LincRNA
Novelgene0479_novel11	Y	Y	Y	Y		Novelgene0408_novel01	Antisense
Novelgene0479_novel12	Y	Y	Y	Y		PF3D7_0508900_novel10	Sense_intronic
Novelgene0480_novel01	Y	Y	Y	Y		Novelgene0205_novel07	Antisense
Novelgene0481_novel01	Y	Y	Y	Y		Novelgene1120_novel02	Antisense
Novelgene0481_novel02	Y	Y	Y	Y		Novelgene1129_novel01	LincRNA
Novelgene0482_novel01	Y	Y	N	Y		Novelgene0245_novel01	LincRNA
Novelgene0482_novel02	Y	Y	N	Y		PF3D7_1027200_novel06	Antisense
Novelgene0482_novel03	Y	N	N	Y		Novelgene0522_novel07	Antisense
Novelgene0482_novel04	Y	Y	Y	Y		PF3D7_0405200_novel08	Sense_overlapping
Novelgene0483_novel01	Y	Y	Y	Y		Novelgene0917_novel05	Antisense
Novelgene0484_novel01	Y	Y	Y	Y		Novelgene0768_novel01	Antisense
Novelgene0485_novel01	Y	Y	Y	Y		Novelgene0168_novel01	LincRNA
Novelgene0486_novel01	Y	Y	N	Y		Novelgene0032_novel02	Antisense
Novelgene0487_novel01	Y	N	N	Y		Novelgene0305_novel01	Antisense
Novelgene0488_novel01	Y	Y	Y	Y		PF3D7_1452500_novel01	LincRNA
Novelgene0489_novel01	Y	Y	Y	Y		PF3D7_0903300_novel07	LincRNA
Novelgene0490_novel01	Y	Y	Y	Y		Novelgene0723_novel12	LincRNA
Novelgene0491_novel01	Y	Y	Y	Y		Novelgene0269_novel04	Antisense
Novelgene0491_novel02	Y	Y	Y	Y		PF3D7_0807000_novel06	Antisense
Novelgene0491_novel03	Y	Y	Y	Y		Novelgene0554_novel01	LincRNA
Novelgene0491_novel04	Y	Y	Y	Y		Novelgene0534_novel03	Antisense
Novelgene0492_novel01	Y	N	N	Y		Novelgene0085_novel01	Antisense
Novelgene0492_novel02	Y	N	N	Y		PF3D7_0504300_novel01	Antisense
Novelgene0493_novel01	Y	Y	Y	Y		Novelgene0663_novel01	LincRNA
Novelgene0494_novel01	Y	N	N	Y		Novelgene0959_novel21	LincRNA
Novelgene0494_novel02	Y	N	N	Y		Novelgene0090_novel02	Antisense
Novelgene0494_novel03	Y	N	N	Y		Novelgene0364_novel01	Antisense
Novelgene0494_novel04	Y	N	N	Y		Novelgene0568_novel01	LincRNA
Novelgene0494_novel05	Y	N	N	Y		Novelgene0191_novel02	Antisense
Novelgene0494_novel06	Y	N	N	Y		Novelgene0292_novel04	Antisense
Novelgene0494_novel07	Y	N	N	Y		PF3D7_1413900_novel04	LincRNA
Novelgene0494_novel08	Y	N	N	Y		PF3D7_1402700_novel10	Sense_overlapping
Novelgene0495_novel01	Y	Y	N	Y		PF3D7_1010300_novel01	Sense_overlapping
Novelgene0495_novel02	Y	Y	N	Y		PF3D7_1308300_novel04	Antisense
Novelgene0495_novel03	Y	Y	N	Y		PF3D7_1303700_novel20	Antisense
Novelgene0495_novel04	Y	Y	N	Y		Novelgene1038_novel01	LincRNA
Novelgene0495_novel05	Y	Y	N	Y		Novelgene0104_novel02	Antisense
Novelgene0495_novel06	Y	Y	N	Y		PF3D7_1316800_novel03	Sense_overlapping
Novelgene0495_novel07	Y	Y	Y	Y		Novelgene0714_novel01	Antisense
Novelgene0495_novel08	Y	Y	Y	Y		Novelgene0144_novel02	Antisense
Novelgene0495_novel09	Y	Y	Y	Y		PF3D7_0709000_novel02	Antisense
Novelgene0495_novel10	Y	Y	Y	Y		PF3D7_0603500_novel04	Antisense
Novelgene0495_novel11	Y	Y	Y	Y		Novelgene0773_novel12	Antisense
Novelgene0495_novel12	Y	Y	N	Y		PF3D7_0704700_novel01	Sense_overlapping
Novelgene0495_novel13	Y	Y	N	Y		PF3D7_1464200.1	Sense_overlapping
Novelgene0495_novel14	Y	Y	N	Y		Novelgene0359_novel01	Antisense
Novelgene0495_novel15	Y	Y	Y	Y		Novelgene0229_novel01	LincRNA
Novelgene0495_novel16	Y	Y	N	Y		PF3D7_1123900_novel02	LincRNA
Novelgene0495_novel17	Y	Y	N	Y		Novelgene0150_novel01	LincRNA
Novelgene0495_novel18	Y	Y	N	Y		Novelgene0080_novel03	Antisense
Novelgene0495_novel19	Y	Y	N	Y		PF3D7_0622800_novel18	Antisense
Novelgene0495_novel20	Y	Y	N	Y		Novelgene0781_novel01	Antisense
Novelgene0495_novel21	Y	Y	Y	Y		Novelgene0170_novel01	LincRNA
Novelgene0495_novel22	Y	Y	N	Y		Novelgene0471_novel03	LincRNA
Novelgene0495_novel23	Y	Y	N	Y		PF3D7_0113900.1	Antisense
Novelgene0495_novel24	Y	Y	N	Y		Novelgene0794_novel01	LincRNA
Novelgene0495_novel25	Y	Y	N	Y		Novelgene0871_novel01	Antisense
Novelgene0495_novel26	Y	Y	N	Y		Novelgene0665_novel01	LincRNA
Novelgene0495_novel27	Y	Y	N	Y		Novelgene0722_novel01	LincRNA
Novelgene0495_novel28	Y	Y	N	Y		Novelgene0420_novel04	LincRNA
Novelgene0495_novel29	Y	Y	Y	Y		Novelgene0821_novel01	Antisense
Novelgene0495_novel30	Y	Y	N	Y		Novelgene0975_novel01	Antisense
Novelgene0495_novel31	Y	Y	Y	Y		PF3D7_0410900_novel01	Sense_overlapping
Novelgene0495_novel32	Y	Y	Y	Y		Novelgene0926_novel01	Antisense
Novelgene0495_novel33	Y	Y	N	Y		Novelgene0488_novel01	LincRNA
Novelgene0495_novel34	Y	Y	N	Y		Novelgene0708_novel18	LincRNA
Novelgene0495_novel35	Y	Y	Y	Y		Novelgene0578_novel01	LincRNA
Novelgene0496_novel01	Y	N	Y	Y		Novelgene0432_novel07	LincRNA
Novelgene0496_novel02	Y	Y	Y	Y		Novelgene0137_novel10	Antisense
Novelgene0496_novel03	Y	Y	Y	Y		PF3D7_0203800_novel01	Sense_overlapping
Novelgene0496_novel04	Y	Y	Y	Y		PF3D7_0624600_novel07	LincRNA
Novelgene0496_novel05	Y	N	Y	Y		Novelgene0278_novel05	Antisense
Novelgene0496_novel06	Y	Y	Y	Y		PF3D7_1303700_novel05	Antisense
Novelgene0497_novel01	Y	N	N	Y		PF3D7_0709600_novel02	Sense_overlapping
Novelgene0497_novel02	Y	N	N	Y		PF3D7_1308300_novel01	LincRNA
Novelgene0497_novel03	Y	N	N	Y		PF3D7_0720600_novel01	LincRNA
Novelgene0497_novel04	Y	Y	Y	Y		Novelgene0429_novel02	Antisense
Novelgene0498_novel01	Y	Y	Y	Y		Novelgene0949_novel01	Antisense
Novelgene0498_novel02	Y	Y	Y	Y		Novelgene0021_novel02	Antisense
Novelgene0498_novel03	Y	Y	Y	Y		Novelgene0339_novel03	LincRNA
Novelgene0498_novel04	Y	Y	Y	Y		PF3D7_0401600.2	Sense_overlapping
Novelgene0499_novel01	Y	Y	Y	N		Novelgene0745_novel09	Antisense
Novelgene0500_novel01	Y	Y	N	Y		Novelgene0083_novel02	Antisense
Novelgene0501_novel01	Y	Y	Y	Y		PF3D7_0919100_novel01	LincRNA
Novelgene0502_novel01	Y	Y	N	Y		PF3D7_1013200_novel12	Antisense
Novelgene0503_novel01	Y	Y	N	Y		PF3D7_1405900_novel03	Antisense
Novelgene0503_novel02	Y	Y	N	Y		Novelgene0522_novel06	Antisense
Novelgene0503_novel03	Y	Y	N	Y		Novelgene0121_novel01	Antisense
Novelgene0503_novel04	Y	Y	N	Y		PF3D7_0206300_novel18	LincRNA
Novelgene0503_novel05	Y	Y	N	Y		Novelgene0367_novel03	Antisense
Novelgene0503_novel06	Y	Y	N	Y		PF3D7_1303700_novel13	Antisense
Novelgene0503_novel07	Y	Y	N	Y		Novelgene0597_novel10	Antisense
Novelgene0503_novel08	Y	Y	N	Y		PF3D7_0825400.1	LincRNA
Novelgene0503_novel09	Y	Y	N	Y		PF3D7_1220300_novel03	Sense_intronic
Novelgene0503_novel10	Y	Y	N	Y		PF3D7_1438000_novel01	Sense_overlapping
Novelgene0503_novel11	Y	Y	N	Y		PF3D7_1468700_novel05	Antisense
Novelgene0503_novel12	Y	Y	N	Y		PF3D7_1476200_novel10	Sense_overlapping
Novelgene0503_novel13	Y	Y	N	Y		PF3D7_1449800_novel02	LincRNA
Novelgene0503_novel14	Y	Y	N	Y		Novelgene0853_novel22	Antisense
Novelgene0504_novel01	Y	N	N	Y		PF3D7_0824800_novel09	Antisense
Novelgene0504_novel02	Y	N	N	Y		Novelgene0877_novel02	Antisense
Novelgene0504_novel03	Y	Y	Y	Y		Novelgene0376_novel02	Antisense
Novelgene0504_novel04	Y	Y	Y	Y		PF3D7_0621700_novel03	Sense_overlapping
Novelgene0504_novel05	Y	N	N	Y		Novelgene0005_novel02	LincRNA
Novelgene0504_novel06	Y	N	N	Y		Novelgene0606_novel01	Antisense
Novelgene0504_novel07	Y	N	N	Y		PF3D7_1431300_novel01	Sense_overlapping
Novelgene0504_novel08	Y	N	N	Y		Novelgene0213_novel07	Antisense
Novelgene0504_novel09	Y	N	N	Y		PF3D7_1122900_novel08	Antisense
Novelgene0504_novel10	Y	N	N	Y		PF3D7_0609300_novel02	Sense_intronic
Novelgene0504_novel11	Y	N	N	Y		PF3D7_1435500_novel03	Antisense
Novelgene0504_novel12	Y	N	N	Y		PF3D7_1238400_novel01	Antisense
Novelgene0504_novel13	Y	N	N	Y		PF3D7_0702400_novel04	LincRNA
Novelgene0504_novel14	Y	N	N	Y		Novelgene0985_novel01	Antisense
Novelgene0504_novel15	Y	N	N	Y		PF3D7_1412900_novel02	LincRNA
Novelgene0504_novel16	Y	N	N	Y		Novelgene0360_novel07	LincRNA
Novelgene0504_novel17	Y	N	N	Y		Novelgene0067_novel15	Antisense
Novelgene0504_novel18	Y	Y	Y	Y		Novelgene0592_novel19	Antisense
Novelgene0504_novel19	Y	N	N	Y		Novelgene0150_novel06	Antisense
Novelgene0504_novel20	Y	N	N	Y		Novelgene0078_novel03	Antisense
Novelgene0504_novel21	Y	Y	Y	Y		Novelgene1054_novel01	LincRNA
Novelgene0504_novel22	Y	Y	N	Y		PF3D7_0730300_novel01	LincRNA
Novelgene0504_novel23	Y	Y	N	Y		Novelgene0187_novel02	Antisense
Novelgene0505_novel01	Y	Y	N	Y		Novelgene0137_novel08	Antisense
Novelgene0505_novel02	Y	Y	N	Y		PF3D7_1211700_novel01	LincRNA
Novelgene0506_novel01	Y	Y	N	Y		PF3D7_1465800_novel03	Sense_intronic
Novelgene0506_novel02	Y	N	N	Y		PF3D7_1411000_novel05	Sense_intronic
Novelgene0506_novel03	Y	Y	Y	Y		Novelgene0132_novel10	Antisense
Novelgene0506_novel04	Y	N	N	Y		PF3D7_0108300_novel02	LincRNA
Novelgene0506_novel05	Y	Y	N	Y		Novelgene0095_novel02	LincRNA
Novelgene0506_novel06	Y	Y	Y	Y		PF3D7_1013000_novel07	Antisense
Novelgene0506_novel07	Y	Y	Y	N		PF3D7_1303700_novel25	Antisense
Novelgene0507_novel01	Y	Y	N	Y		Novelgene0371_novel01	Antisense
Novelgene0507_novel02	Y	Y	N	Y		PF3D7_0718600_novel06	LincRNA
Novelgene0508_novel01	Y	Y	N	Y		Novelgene0597_novel12	Antisense
Novelgene0508_novel02	Y	Y	N	Y		Novelgene0235_novel01	LincRNA
Novelgene0508_novel03	Y	Y	N	Y		PF3D7_1437500_novel02	LincRNA
Novelgene0509_novel01	Y	Y	Y	Y		Novelgene0684_novel01	LincRNA
Novelgene0509_novel02	Y	Y	Y	Y		PF3D7_0826000_novel27	Antisense
Novelgene0510_novel01	Y	Y	Y	Y		PF3D7_0528500_novel04	Antisense
Novelgene0511_novel01	Y	Y	Y	Y		Novelgene0865_novel03	Antisense
Novelgene0511_novel02	Y	Y	Y	Y		Novelgene0030_novel01	LincRNA
Novelgene0512_novel01	Y	Y	Y	Y		PF3D7_1405900_novel02	Antisense
Novelgene0513_novel01	Y	Y	Y	Y		Novelgene0965_novel01	Antisense
Novelgene0513_novel02	Y	Y	Y	Y		Novelgene0513_novel09	Antisense
Novelgene0513_novel03	Y	Y	Y	Y		Novelgene0592_novel15	Antisense
Novelgene0513_novel04	Y	Y	Y	Y		PF3D7_0417500_novel02	LincRNA
Novelgene0513_novel05	Y	Y	Y	Y		Novelgene0324_novel05	Antisense
Novelgene0513_novel06	Y	Y	Y	Y		PF3D7_0206100_novel01	Antisense
Novelgene0513_novel07	Y	Y	Y	Y		Novelgene0083_novel11	Antisense
Novelgene0513_novel08	Y	Y	Y	Y		PF3D7_1303700_novel34	Antisense
Novelgene0513_novel09	Y	Y	Y	Y		PF3D7_0719000_novel01	LincRNA
Novelgene0514_novel01	Y	Y	Y	Y		Novelgene0183_novel05	LincRNA
Novelgene0515_novel01	Y	Y	Y	Y		Novelgene0627_novel03	Antisense
Novelgene0515_novel02	Y	Y	Y	Y		Novelgene1047_novel01	Antisense
Novelgene0515_novel03	Y	Y	Y	Y		PF3D7_1302300.1	LincRNA
Novelgene0516_novel01	Y	N	N	Y		PF3D7_1024800_novel59	Antisense
Novelgene0516_novel02	Y	N	N	Y		Novelgene0389_novel03	Antisense
Novelgene0516_novel03	Y	N	N	Y		Novelgene0141_novel01	Antisense
Novelgene0517_novel01	Y	N	N	Y		PF3D7_0409800_novel03	Sense_overlapping
Novelgene0517_novel02	Y	N	N	Y		PF3D7_1453700_novel07	Sense_overlapping
Novelgene0518_novel01	Y	N	N	Y		Novelgene0561_novel02	Antisense
Novelgene0518_novel02	Y	N	N	Y		PF3D7_0408900_novel03	Antisense
Novelgene0518_novel03	Y	N	N	Y		Novelgene0695_novel02	Antisense
Novelgene0518_novel04	Y	N	N	Y		PF3D7_1449800_novel13	Antisense
Novelgene0518_novel05	Y	N	N	Y		PF3D7_0221200_novel03	LincRNA
Novelgene0518_novel06	Y	N	N	Y		Novelgene0012_novel09	Antisense
Novelgene0519_novel01	Y	Y	Y	Y		Novelgene0382_novel09	Antisense
Novelgene0519_novel02	Y	Y	Y	Y		Novelgene0761_novel05	Antisense
Novelgene0520_novel01	Y	Y	Y	Y		PF3D7_1411100_novel03	Antisense
Novelgene0521_novel01	Y	Y	Y	Y		PF3D7_1436100_novel10	Antisense
Novelgene0521_novel02	Y	Y	Y	Y		PF3D7_0504700_novel09	Antisense
Novelgene0521_novel03	Y	N	Y	Y		PF3D7_0624600_novel61	Sense_intronic
Novelgene0521_novel04	Y	Y	Y	Y		PF3D7_0404000.1	LincRNA
Novelgene0522_novel01	Y	Y	Y	Y		PF3D7_1459300_novel17	LincRNA
Novelgene0522_novel02	Y	Y	Y	Y		PF3D7_1140400.1	LincRNA
Novelgene0522_novel03	Y	Y	Y	Y		Novelgene0463_novel07	Antisense
Novelgene0522_novel04	Y	Y	Y	Y		Novelgene0491_novel02	Antisense
Novelgene0522_novel05	Y	Y	Y	Y		Novelgene0657_novel04	Antisense
Novelgene0522_novel06	Y	Y	Y	Y		Novelgene0197_novel02	LincRNA
Novelgene0522_novel07	Y	Y	Y	Y		Novelgene0621_novel06	Antisense
Novelgene0523_novel01	Y	Y	Y	Y		PF3D7_0501000_novel01	Antisense
Novelgene0524_novel01	Y	Y	Y	Y		Novelgene0870_novel01	LincRNA
Novelgene0524_novel02	Y	N	N	Y		PF3D7_0423500_novel02	Antisense
Novelgene0524_novel03	Y	Y	Y	Y		Novelgene0767_novel01	Antisense
Novelgene0525_novel01	Y	Y	N	Y		Novelgene0018_novel01	Antisense
Novelgene0526_novel01	Y	Y	N	Y		Novelgene0467_novel02	Antisense
Novelgene0527_novel01	Y	N	N	Y		PF3D7_1026800_novel02	LincRNA
Novelgene0527_novel02	Y	N	N	Y		Novelgene0080_novel04	Antisense
Novelgene0527_novel03	Y	N	N	Y		Novelgene0363_novel02	Antisense
Novelgene0528_novel01	Y	Y	Y	Y		Novelgene0750_novel03	Antisense
Novelgene0529_novel01	Y	Y	Y	Y		Novelgene0531_novel01	Antisense
Novelgene0530_novel01	Y	Y	Y	Y		PF3D7_1353200_novel04	LincRNA
Novelgene0530_novel02	Y	Y	Y	Y		Novelgene0769_novel16	Antisense
Novelgene0530_novel03	Y	Y	Y	Y		PF3D7_0220200.1	LincRNA
Novelgene0530_novel04	Y	Y	Y	Y		Novelgene0463_novel13	Antisense
Novelgene0530_novel05	Y	Y	Y	Y		Novelgene0711_novel03	LincRNA
Novelgene0530_novel06	Y	Y	Y	Y		Novelgene1075_novel01	LincRNA
Novelgene0530_novel07	Y	Y	Y	Y		Novelgene0704_novel02	LincRNA
Novelgene0530_novel08	Y	Y	Y	Y		PF3D7_1252200_novel02	Antisense
Novelgene0530_novel09	Y	Y	Y	Y		Novelgene0777_novel09	Antisense
Novelgene0531_novel01	Y	Y	Y	Y		Novelgene0381_novel06	Antisense
Novelgene0531_novel02	Y	Y	Y	Y		PF3D7_1478900_novel03	Sense_overlapping
Novelgene0531_novel03	Y	Y	Y	Y		PF3D7_0626400_novel05	Sense_intronic
Novelgene0532_novel01	Y	Y	Y	Y		PF3D7_1013000_novel03	Sense_overlapping
Novelgene0533_novel01	Y	N	N	Y		Novelgene0067_novel07	Antisense
Novelgene0533_novel02	Y	N	N	Y		Novelgene1026_novel01	LincRNA
Novelgene0533_novel03	Y	N	N	Y		PF3D7_0828200_novel07	Antisense
Novelgene0533_novel04	Y	N	N	Y		PF3D7_1452400_novel01	Sense_overlapping
Novelgene0533_novel05	Y	N	N	Y		Novelgene0387_novel04	Antisense
Novelgene0533_novel06	Y	N	N	Y		PF3D7_1363900.1	Sense_overlapping
Novelgene0533_novel07	Y	N	N	Y		Novelgene0627_novel06	Antisense
Novelgene0533_novel08	Y	N	N	Y		PF3D7_1313300_novel07	Antisense
Novelgene0533_novel09	Y	Y	Y	Y		PF3D7_0818000_novel03	Sense_overlapping
Novelgene0533_novel10	Y	Y	Y	Y		PF3D7_0414900_novel03	LincRNA
Novelgene0533_novel11	Y	Y	Y	Y		PF3D7_1111000_novel07	Antisense
Novelgene0534_novel01	Y	Y	Y	Y		PF3D7_1453900_novel05	LincRNA
Novelgene0534_novel02	Y	Y	Y	Y		Novelgene0730_novel01	Antisense
Novelgene0534_novel03	Y	Y	Y	Y		PF3D7_0830700_novel02	Sense_intronic
Novelgene0535_novel01	Y	Y	N	Y		Novelgene1128_novel03	Antisense
Novelgene0536_novel01	Y	Y	Y	Y		PF3D7_1011900_novel01	Sense_overlapping
Novelgene0537_novel01	Y	Y	Y	Y		PF3D7_0708300_novel01	Sense_overlapping
Novelgene0537_novel02	Y	Y	Y	Y		Novelgene0561_novel01	Antisense
Novelgene0538_novel01	Y	Y	Y	Y		Novelgene0959_novel24	LincRNA
Novelgene0538_novel02	Y	Y	Y	Y		Novelgene0454_novel02	Antisense
Novelgene0538_novel03	Y	Y	Y	Y		PF3D7_1217500_novel03	Sense_overlapping
Novelgene0539_novel01	Y	N	N	Y		Novelgene0402_novel06	Antisense
Novelgene0539_novel02	Y	N	N	Y		Novelgene0898_novel01	LincRNA
Novelgene0540_novel01	Y	Y	Y	Y		Novelgene0011_novel02	LincRNA
Novelgene0541_novel01	Y	Y	Y	Y		PF3D7_0108300_novel07	LincRNA
Novelgene0542_novel01	Y	Y	Y	Y		PF3D7_0603500_novel07	Antisense
Novelgene0542_novel02	Y	Y	Y	Y		PF3D7_0628300_novel34	Sense_overlapping
Novelgene0543_novel01	Y	N	Y	Y		Novelgene0832_novel01	Antisense
Novelgene0543_novel02	Y	N	Y	Y		Novelgene1029_novel04	LincRNA
Novelgene0544_novel01	Y	Y	Y	Y		Novelgene0670_novel02	Antisense
Novelgene0545_novel01	Y	Y	N	Y		Novelgene0999_novel01	Antisense
Novelgene0546_novel01	Y	N	N	Y		Novelgene0266_novel02	LincRNA
Novelgene0547_novel01	Y	N	N	Y		PF3D7_0804500_novel30	Sense_intronic
Novelgene0548_novel01	Y	Y	Y	Y		PF3D7_0609700_novel15	LincRNA
Novelgene0548_novel02	Y	Y	N	Y		Novelgene0090_novel03	Antisense
Novelgene0548_novel03	Y	Y	Y	Y		PF3D7_0720600.1	Sense_overlapping
Novelgene0548_novel04	Y	Y	Y	Y		PF3D7_1217500.1	Sense_overlapping
Novelgene0548_novel05	Y	Y	Y	Y		Novelgene1037_novel01	Antisense
Novelgene0548_novel06	Y	Y	Y	Y		Novelgene0797_novel01	Antisense
Novelgene0548_novel07	Y	Y	Y	Y		Novelgene0887_novel05	Antisense
Novelgene0549_novel01	Y	Y	Y	Y		PF3D7_0613800_novel17	Sense_intronic
Novelgene0550_novel01	Y	Y	Y	Y		Novelgene0871_novel04	Antisense
Novelgene0551_novel01	Y	Y	Y	Y		PF3D7_0423500_novel08	Antisense
Novelgene0552_novel01	Y	Y	Y	Y		PF3D7_1102800_novel03	LincRNA
Novelgene0552_novel02	Y	Y	Y	Y		Novelgene0859_novel01	LincRNA
Novelgene0553_novel01	Y	Y	Y	Y		PF3D7_0826000_novel15	Antisense
Novelgene0554_novel01	Y	Y	Y	Y		Novelgene0658_novel04	Antisense
Novelgene0554_novel02	Y	Y	Y	Y		Novelgene0382_novel08	Antisense
Novelgene0554_novel03	Y	Y	Y	Y		PF3D7_1437900_novel10	Sense_overlapping
Novelgene0555_novel01	Y	Y	Y	Y		Novelgene0581_novel01	LincRNA
Novelgene0556_novel01	Y	N	N	Y		PF3D7_1214100_novel09	Sense_overlapping
Novelgene0557_novel01	Y	Y	Y	Y		Novelgene0038_novel03	Antisense
Novelgene0558_novel01	Y	Y	Y	Y		PF3D7_0702000_novel09	Sense_overlapping
Novelgene0559_novel01	Y	Y	N	Y		Novelgene0199_novel02	Antisense
Novelgene0560_novel01	Y	Y	Y	Y		PF3D7_1431300_novel02	Sense_overlapping
Novelgene0561_novel01	Y	Y	Y	Y		Novelgene0454_novel03	Antisense
Novelgene0561_novel02	Y	Y	Y	Y		Novelgene0057_novel02	LincRNA
Novelgene0562_novel01	Y	N	N	Y		Novelgene0627_novel07	Antisense
Novelgene0563_novel01	Y	Y	N	Y		Novelgene0095_novel01	LincRNA
Novelgene0564_novel01	Y	N	N	Y		PF3D7_1458100_novel02	Sense_overlapping
Novelgene0564_novel02	Y	Y	Y	Y		PF3D7_1252200_novel05	LincRNA
Novelgene0564_novel03	Y	N	N	Y		PF3D7_0510000_novel17	Antisense
Novelgene0564_novel04	Y	N	N	Y		PF3D7_1102800.1	Sense_overlapping
Novelgene0564_novel05	Y	N	N	Y		PF3D7_0604500_novel01	LincRNA
Novelgene0565_novel01	Y	Y	Y	Y		PF3D7_0515500_novel01	Sense_intronic
Novelgene0565_novel02	Y	Y	Y	Y		Novelgene0491_novel01	LincRNA
Novelgene0565_novel03	Y	Y	Y	Y		Novelgene0325_novel01	Antisense
Novelgene0565_novel04	Y	Y	Y	Y		Novelgene0053_novel07	LincRNA
Novelgene0565_novel05	Y	Y	Y	Y		Novelgene0755_novel02	Antisense
Novelgene0565_novel06	Y	Y	Y	Y		Novelgene0629_novel03	LincRNA
Novelgene0566_novel01	Y	Y	Y	Y		Novelgene0723_novel05	LincRNA
Novelgene0566_novel02	Y	Y	Y	Y		PF3D7_0927600_novel01	LincRNA
Novelgene0566_novel03	Y	Y	Y	Y		Novelgene0290_novel03	Antisense
Novelgene0566_novel04	Y	Y	Y	Y		PF3D7_1308700_novel04	Antisense
Novelgene0567_novel01	Y	Y	Y	Y		PF3D7_0414900_novel01	LincRNA
Novelgene0568_novel01	Y	Y	Y	Y		Novelgene0885_novel01	LincRNA
Novelgene0569_novel01	Y	Y	Y	Y		Novelgene0633_novel01	Antisense
Novelgene0570_novel01	Y	Y	Y	Y		PF3D7_0527400.1	LincRNA
Novelgene0570_novel02	Y	Y	Y	Y		PF3D7_1409200_novel06	Sense_overlapping
Novelgene0571_novel01	Y	N	N	Y		PF3D7_0104300_novel16	Sense_intronic
Novelgene0571_novel02	Y	N	N	Y		Novelgene0657_novel03	Antisense
Novelgene0571_novel03	Y	Y	N	Y		Novelgene0720_novel02	LincRNA
Novelgene0572_novel01	Y	Y	N	Y		PF3D7_0204200_novel02	Antisense
Novelgene0572_novel02	Y	Y	N	Y		Novelgene0396_novel02	Antisense
Novelgene0572_novel03	Y	Y	Y	Y		PF3D7_1478100.1	Sense_overlapping
Novelgene0572_novel04	Y	Y	Y	Y		Novelgene0116_novel03	Antisense
Novelgene0573_novel01	Y	Y	Y	Y		PF3D7_0206300_novel17	Antisense
Novelgene0574_novel01	Y	Y	Y	Y		Novelgene0012_novel07	Antisense
Novelgene0574_novel02	Y	N	N	Y		PF3D7_0730400_novel06	Antisense
Novelgene0574_novel03	Y	N	N	Y		Novelgene0215_novel01	LincRNA
Novelgene0575_novel01	Y	Y	Y	Y		Novelgene0530_novel04	Antisense
Novelgene0575_novel02	Y	Y	Y	Y		PF3D7_1411000_novel26	Antisense
Novelgene0576_novel01	Y	N	N	Y		PF3D7_1020600_novel03	Sense_intronic
Novelgene0576_novel02	Y	Y	Y	Y		PF3D7_0414700_novel04	LincRNA
Novelgene0577_novel01	Y	Y	Y	Y		Novelgene0959_novel10	LincRNA
Novelgene0578_novel01	Y	Y	Y	Y		PF3D7_0730300_novel11	LincRNA
Novelgene0578_novel02	Y	Y	Y	Y		Novelgene0024_novel01	LincRNA
Novelgene0579_novel01	Y	Y	Y	Y		Novelgene0213_novel09	Antisense
Novelgene0580_novel01	Y	Y	Y	Y		Novelgene0230_novel02	LincRNA
Novelgene0581_novel01	Y	Y	Y	Y		Novelgene0111_novel15	LincRNA
Novelgene0582_novel01	Y	Y	Y	Y		PF3D7_1210500_novel05	LincRNA
Novelgene0583_novel01	Y	Y	N	Y		PF3D7_1136500_novel01	Sense_overlapping
Novelgene0583_novel02	Y	Y	N	Y		PF3D7_0932200_novel01	LincRNA
Novelgene0583_novel03	Y	Y	Y	Y		PF3D7_1138300_novel02	Antisense
Novelgene0584_novel01	Y	Y	Y	Y		Novelgene0635_novel01	Antisense
Novelgene0584_novel02	Y	Y	Y	Y		Novelgene0763_novel01	Antisense
Novelgene0584_novel03	Y	Y	Y	Y		PF3D7_1019600_novel06	Sense_overlapping
Novelgene0584_novel04	Y	Y	Y	Y		PF3D7_0709500_novel02	LincRNA
Novelgene0584_novel05	Y	N	Y	Y		Novelgene0885_novel02	LincRNA
Novelgene0584_novel06	Y	Y	Y	Y		Novelgene0032_novel03	Antisense
Novelgene0585_novel01	Y	Y	Y	Y		Novelgene0807_novel01	Antisense
Novelgene0586_novel01	Y	N	N	Y		PF3D7_0623300.1	Antisense
Novelgene0587_novel01	Y	Y	Y	Y		PF3D7_0814500_novel03	LincRNA
Novelgene0587_novel02	Y	Y	Y	Y		PF3D7_0818000_novel01	LincRNA
Novelgene0587_novel03	Y	Y	Y	Y		Novelgene0079_novel04	LincRNA
Novelgene0588_novel01	Y	Y	Y	Y		Novelgene0496_novel02	Antisense
Novelgene0589_novel01	Y	Y	Y	Y		Novelgene0603_novel01	Antisense
Novelgene0589_novel02	Y	Y	Y	Y		Novelgene0805_novel05	Antisense
Novelgene0590_novel01	Y	Y	Y	Y		Novelgene0597_novel13	Antisense
Novelgene0591_novel01	Y	Y	Y	Y		Novelgene0216_novel02	Antisense
Novelgene0591_novel02	Y	Y	Y	Y		Novelgene1127_novel01	LincRNA
Novelgene0591_novel03	Y	Y	Y	Y		PF3D7_1205300_novel01	LincRNA
Novelgene0591_novel04	Y	Y	Y	Y		Novelgene0661_novel11	Antisense
Novelgene0592_novel01	Y	Y	Y	Y		Novelgene0216_novel01	Antisense
Novelgene0592_novel02	Y	Y	Y	Y		Novelgene0735_novel04	LincRNA
Novelgene0592_novel03	Y	Y	Y	Y		Novelgene0522_novel05	Antisense
Novelgene0592_novel04	Y	Y	Y	Y		Novelgene0523_novel01	Antisense
Novelgene0592_novel05	Y	Y	Y	Y		PF3D7_1429100_novel03	Sense_intronic
Novelgene0592_novel06	Y	Y	Y	Y		Novelgene0336_novel01	Antisense
Novelgene0592_novel07	Y	Y	Y	Y		Novelgene0393_novel03	LincRNA
Novelgene0592_novel08	Y	Y	Y	Y		Novelgene0695_novel04	LincRNA
Novelgene0592_novel09	Y	Y	Y	Y		Novelgene0962_novel01	Antisense
Novelgene0592_novel10	Y	Y	Y	Y		Novelgene0477_novel01	Antisense
Novelgene0592_novel11	Y	Y	Y	Y		Novelgene0317_novel01	LincRNA
Novelgene0592_novel12	Y	Y	Y	Y		PF3D7_1139600_novel08	Antisense
Novelgene0592_novel13	Y	Y	Y	Y		PF3D7_1122900_novel18	Antisense
Novelgene0592_novel14	Y	Y	Y	Y		PF3D7_1004700_novel02	LincRNA
Novelgene0592_novel15	Y	Y	Y	Y		Novelgene0695_novel01	LincRNA
Novelgene0592_novel16	Y	Y	Y	Y		PF3D7_0622800_novel16	Antisense
Novelgene0592_novel17	Y	Y	Y	Y		Novelgene0418_novel01	Antisense
Novelgene0592_novel18	Y	Y	Y	Y		PF3D7_1314000_novel01	Sense_overlapping
Novelgene0592_novel19	Y	Y	Y	Y		Novelgene0083_novel14	Antisense
Novelgene0592_novel20	Y	Y	Y	Y		Novelgene0053_novel18	Antisense
Novelgene0592_novel21	Y	Y	Y	Y		Novelgene0513_novel02	Antisense
Novelgene0592_novel22	Y	Y	Y	Y		Novelgene1115_novel02	LincRNA
Novelgene0592_novel23	Y	Y	N	Y		PF3D7_1351200_novel05	Sense_intronic
Novelgene0593_novel01	Y	Y	N	Y		Novelgene0629_novel05	Antisense
Novelgene0593_novel02	Y	Y	N	Y		Novelgene0171_novel12	LincRNA
Novelgene0593_novel03	Y	Y	Y	Y		Novelgene0765_novel01	Antisense
Novelgene0594_novel01	Y	Y	Y	Y		Novelgene1101_novel01	LincRNA
Novelgene0595_novel01	Y	Y	Y	Y		Novelgene0083_novel05	Antisense
Novelgene0596_novel01	Y	Y	Y	Y		Novelgene0223_novel01	LincRNA
Novelgene0597_novel01	Y	Y	Y	Y		PF3D7_1225500_novel05	Antisense
Novelgene0597_novel02	Y	Y	Y	Y		Novelgene0592_novel21	Antisense
Novelgene0597_novel03	Y	Y	Y	Y		PF3D7_1225800_novel08	LincRNA
Novelgene0597_novel04	Y	Y	Y	Y		Novelgene0940_novel03	Antisense
Novelgene0597_novel05	Y	Y	Y	Y		Novelgene0362_novel08	Antisense
Novelgene0597_novel06	Y	Y	Y	Y		Novelgene0853_novel10	Antisense
Novelgene0597_novel07	Y	Y	Y	Y		PF3D7_1117700_novel05	LincRNA
Novelgene0597_novel08	Y	Y	Y	Y		Novelgene0451_novel01	Antisense
Novelgene0597_novel09	Y	Y	Y	Y		PF3D7_1122900_novel09	Antisense
Novelgene0597_novel10	Y	Y	Y	Y		Novelgene1015_novel01	Antisense
Novelgene0597_novel11	Y	Y	Y	Y		Novelgene0220_novel01	Antisense
Novelgene0597_novel12	Y	Y	Y	Y		Novelgene0192_novel01	LincRNA
Novelgene0597_novel13	Y	Y	Y	Y		Novelgene0773_novel07	Antisense
Novelgene0597_novel14	Y	Y	Y	Y		Novelgene0291_novel06	Antisense
Novelgene0597_novel15	Y	Y	Y	Y		Novelgene1020_novel02	Antisense
Novelgene0598_novel01	Y	Y	Y	Y		PF3D7_1146900_novel03	LincRNA
Novelgene0599_novel01	Y	Y	Y	Y		Novelgene0359_novel03	Antisense
Novelgene0600_novel01	Y	Y	N	Y		PF3D7_1321900_novel03	LincRNA
Novelgene0600_novel02	Y	Y	N	Y		Novelgene0450_novel01	Antisense
Novelgene0600_novel03	Y	Y	N	Y		PF3D7_0613800_novel32	Antisense
Novelgene0600_novel04	Y	Y	N	Y		PF3D7_0826000_novel31	Antisense
Novelgene0600_novel05	Y	Y	N	Y		Novelgene0445_novel01	LincRNA
Novelgene0600_novel06	Y	Y	N	Y		Novelgene0107_novel11	Antisense
Novelgene0600_novel07	Y	Y	N	Y		PF3D7_1468700_novel01	Sense_overlapping
Novelgene0600_novel08	Y	Y	N	Y		PF3D7_1335800_novel04	Antisense
Novelgene0601_novel01	Y	N	N	Y		PF3D7_0704700_novel03	Sense_overlapping
Novelgene0602_novel01	Y	Y	Y	Y		Novelgene0082_novel01	Antisense
Novelgene0603_novel01	Y	Y	Y	Y		Novelgene0416_novel02	Antisense
Novelgene0604_novel01	Y	Y	Y	Y		PF3D7_1337400_novel23	Antisense
Novelgene0605_novel01	Y	Y	N	Y		Novelgene0336_novel02	Antisense
Novelgene0606_novel01	Y	Y	Y	Y		PF3D7_1411000_novel25	Antisense
Novelgene0607_novel01	Y	N	N	Y		Novelgene0614_novel01	Antisense
Novelgene0608_novel01	Y	Y	N	Y		PF3D7_1027200_novel08	LincRNA
Novelgene0608_novel02	Y	Y	Y	Y		PF3D7_1455900_novel04	Antisense
Novelgene0608_novel03	Y	Y	Y	Y		Novelgene0079_novel02	LincRNA
Novelgene0608_novel04	Y	Y	Y	Y		Novelgene0708_novel09	LincRNA
Novelgene0608_novel05	Y	Y	Y	Y		PF3D7_0618600_novel01	Sense_intronic
Novelgene0608_novel06	Y	Y	Y	Y		Novelgene0133_novel08	Antisense
Novelgene0608_novel07	Y	Y	Y	Y		Novelgene0550_novel01	Antisense
Novelgene0608_novel08	Y	Y	Y	Y		Novelgene0693_novel02	LincRNA
Novelgene0608_novel09	Y	Y	Y	Y		Novelgene0708_novel14	LincRNA
Novelgene0608_novel10	Y	Y	N	Y		PF3D7_1213600_novel02	LincRNA
Novelgene0609_novel01	Y	Y	Y	Y		Novelgene0464_novel01	Antisense
Novelgene0610_novel01	Y	Y	Y	Y		Novelgene0064_novel03	LincRNA
Novelgene0610_novel02	Y	Y	Y	Y		Novelgene0554_novel02	LincRNA
Novelgene0610_novel03	Y	Y	N	Y		Novelgene0102_novel03	Antisense
Novelgene0610_novel04	Y	Y	Y	Y		PF3D7_1308700_novel01	Antisense
Novelgene0611_novel01	Y	N	N	Y		PF3D7_1124800_novel01	Sense_overlapping
Novelgene0611_novel02	Y	N	N	Y		Novelgene0033_novel03	Antisense
Novelgene0611_novel03	Y	N	N	Y		Novelgene0538_novel01	LincRNA
Novelgene0611_novel04	Y	Y	N	Y		PF3D7_1459300_novel07	Antisense
Novelgene0611_novel05	Y	Y	Y	Y		PF3D7_1414400_novel01	LincRNA
Novelgene0611_novel06	Y	Y	N	Y		Novelgene0929_novel04	Antisense
Novelgene0611_novel07	Y	Y	N	Y		PF3D7_1349400_novel04	Antisense
Novelgene0611_novel08	Y	Y	N	Y		Novelgene0515_novel02	LincRNA
Novelgene0612_novel01	Y	Y	Y	Y		PF3D7_1353200_novel06	LincRNA
Novelgene0612_novel02	Y	Y	Y	N		PF3D7_0108300_novel28	LincRNA
Novelgene0613_novel01	Y	Y	Y	Y		PF3D7_0618900_novel05	Sense_overlapping
Novelgene0614_novel01	Y	Y	Y	Y		Novelgene0454_novel04	Antisense
Novelgene0614_novel02	Y	N	N	Y		PF3D7_0826000_novel18	Antisense
Novelgene0614_novel03	Y	N	N	Y		PF3D7_1225300_novel06	Antisense
Novelgene0614_novel04	Y	Y	Y	Y		Novelgene1105_novel01	Antisense
Novelgene0614_novel05	Y	N	N	Y		PF3D7_1428000_novel02	Sense_overlapping
Novelgene0614_novel06	Y	Y	Y	Y		Novelgene0074_novel01	Antisense
Novelgene0615_novel01	Y	N	N	Y		Novelgene0308_novel01	Antisense
Novelgene0615_novel02	Y	Y	N	Y		PF3D7_0423500_novel07	Antisense
Novelgene0615_novel03	Y	Y	N	Y		Novelgene0598_novel01	Antisense
Novelgene0615_novel04	Y	Y	N	Y		Novelgene0463_novel12	Antisense
Novelgene0616_novel01	Y	Y	Y	Y		Novelgene0552_novel01	Antisense
Novelgene0616_novel02	Y	Y	N	Y		Novelgene0892_novel03	Antisense
Novelgene0616_novel03	Y	Y	Y	Y		PF3D7_1469400_novel03	LincRNA
Novelgene0616_novel04	Y	Y	N	Y		Novelgene0149_novel08	Antisense
Novelgene0616_novel05	Y	Y	N	Y		Novelgene0852_novel02	Antisense
Novelgene0616_novel06	Y	Y	N	Y		PF3D7_0802400_novel08	LincRNA
Novelgene0616_novel07	Y	Y	N	Y		PF3D7_0829900_novel01	Sense_overlapping
Novelgene0617_novel01	Y	Y	N	Y		Novelgene0912_novel08	Antisense
Novelgene0617_novel02	Y	N	Y	Y		PF3D7_1445900_novel08	Sense_overlapping
Novelgene0618_novel01	Y	Y	N	Y		PF3D7_1442400_novel11	Sense_overlapping
Novelgene0619_novel01	Y	Y	Y	Y		PF3D7_1416800_novel02	LincRNA
Novelgene0620_novel01	Y	N	N	Y		Novelgene0217_novel04	Antisense
Novelgene0620_novel02	Y	Y	N	Y		PF3D7_1303700_novel31	Antisense
Novelgene0621_novel01	Y	N	N	Y		Novelgene0116_novel04	Antisense
Novelgene0621_novel02	Y	Y	Y	Y		Novelgene0202_novel05	LincRNA
Novelgene0621_novel03	Y	N	Y	Y		Novelgene0452_novel01	LincRNA
Novelgene0621_novel04	Y	N	N	Y		Novelgene0243_novel02	Antisense
Novelgene0621_novel05	Y	Y	Y	Y		Novelgene0028_novel05	LincRNA
Novelgene0621_novel06	Y	Y	Y	Y		Novelgene1063_novel01	Antisense
Novelgene0621_novel07	Y	N	N	Y		PF3D7_1139600_novel09	Antisense
Novelgene0621_novel08	Y	N	N	Y		Novelgene0792_novel01	LincRNA
Novelgene0621_novel09	Y	Y	Y	Y		PF3D7_0420800_novel01	LincRNA
Novelgene0621_novel10	Y	Y	Y	Y		Novelgene0882_novel02	Antisense
Novelgene0622_novel01	Y	Y	Y	Y		PF3D7_1130900_novel03	Antisense
Novelgene0623_novel01	Y	Y	Y	Y		Novelgene0402_novel02	Antisense
Novelgene0623_novel02	Y	Y	Y	Y		PF3D7_1207500_novel01	Antisense
Novelgene0623_novel03	Y	Y	Y	Y		Novelgene0836_novel01	LincRNA
Novelgene0623_novel04	Y	Y	Y	Y		Novelgene0214_novel10	Antisense
Novelgene0624_novel01	Y	Y	Y	Y		PF3D7_1430200_novel06	Antisense
Novelgene0625_novel01	Y	Y	Y	Y		Novelgene0708_novel19	Antisense
Novelgene0625_novel02	Y	N	N	Y		Novelgene0773_novel13	Antisense
Novelgene0625_novel03	Y	Y	N	Y		PF3D7_0922300_novel01	LincRNA
Novelgene0626_novel01	Y	Y	N	Y		Novelgene0790_novel01	LincRNA
Novelgene0626_novel02	Y	Y	N	Y		PF3D7_1421200_novel01	Sense_overlapping
Novelgene0626_novel03	Y	Y	N	Y		Novelgene0629_novel06	Antisense
Novelgene0627_novel01	Y	Y	Y	Y		PF3D7_1247500_novel02	Antisense
Novelgene0627_novel02	Y	Y	Y	Y		Novelgene0945_novel06	Antisense
Novelgene0627_novel03	Y	Y	Y	Y		PF3D7_1453900_novel02	Sense_overlapping
Novelgene0627_novel04	Y	Y	Y	Y		PF3D7_1308300_novel11	Antisense
Novelgene0627_novel05	Y	Y	Y	Y		PF3D7_0820000_novel01	Sense_overlapping
Novelgene0627_novel06	Y	Y	Y	Y		PF3D7_1449800_novel08	Antisense
Novelgene0627_novel07	Y	Y	Y	Y		Novelgene0012_novel08	Antisense
Novelgene0627_novel08	Y	Y	Y	Y		Novelgene0943_novel03	Antisense
Novelgene0627_novel09	Y	Y	Y	Y		PF3D7_0622800_novel15	Antisense
Novelgene0627_novel10	Y	Y	Y	Y		Novelgene0977_novel01	LincRNA
Novelgene0628_novel01	Y	Y	Y	Y		PF3D7_1471200_novel08	Antisense
Novelgene0628_novel02	Y	Y	Y	Y		Novelgene0312_novel05	Antisense
Novelgene0628_novel03	Y	Y	Y	Y		Novelgene0878_novel01	Antisense
Novelgene0628_novel04	Y	Y	N	Y		Novelgene0592_novel07	Antisense
Novelgene0628_novel05	Y	Y	N	Y		Novelgene0643_novel01	LincRNA
Novelgene0628_novel06	Y	Y	Y	Y		Novelgene0597_novel09	Antisense
Novelgene0628_novel07	Y	Y	N	Y		PF3D7_0901800_novel03	Antisense
Novelgene0628_novel08	Y	Y	Y	Y		Novelgene0980_novel01	Antisense
Novelgene0629_novel01	Y	Y	Y	Y		Novelgene1088_novel01	Antisense
Novelgene0629_novel02	Y	Y	Y	Y		PF3D7_0323000.1	LincRNA
Novelgene0629_novel03	Y	Y	Y	Y		Novelgene0240_novel01	Antisense
Novelgene0629_novel04	Y	Y	Y	Y		PF3D7_1323900_novel05	Antisense
Novelgene0629_novel05	Y	Y	Y	Y		PF3D7_1251900_novel11	Antisense
Novelgene0629_novel06	Y	Y	Y	Y		PF3D7_0720500_novel02	Sense_overlapping
Novelgene0630_novel01	Y	N	N	Y		Novelgene0174_novel01	Antisense
Novelgene0631_novel01	Y	Y	Y	Y		Novelgene0575_novel01	LincRNA
Novelgene0631_novel02	Y	N	N	Y		Novelgene0196_novel02	Antisense
Novelgene0631_novel03	Y	N	N	Y		Novelgene0591_novel03	Antisense
Novelgene0631_novel04	Y	N	N	Y		Novelgene0429_novel01	Antisense
Novelgene0631_novel05	Y	Y	N	Y		Novelgene0763_novel02	Antisense
Novelgene0631_novel06	Y	Y	N	Y		Novelgene1144_novel01	Antisense
Novelgene0632_novel01	Y	N	N	Y		PF3D7_1019200_novel01	Antisense
Novelgene0633_novel01	Y	Y	Y	Y		PF3D7_0702400_novel02	LincRNA
Novelgene0634_novel01	Y	Y	Y	Y		PF3D7_1352200_novel09	Sense_overlapping
Novelgene0635_novel01	Y	Y	Y	Y		Novelgene0105_novel10	Antisense
Novelgene0635_novel02	Y	Y	Y	Y		PF3D7_1323900_novel04	Antisense
Novelgene0635_novel03	Y	Y	Y	Y		Novelgene0064_novel01	Antisense
Novelgene0635_novel04	Y	Y	Y	Y		Novelgene0835_novel04	LincRNA
Novelgene0635_novel05	Y	Y	Y	Y		PF3D7_1134400.1	LincRNA
Novelgene0636_novel01	Y	N	N	Y		Novelgene0429_novel04	Antisense
Novelgene0636_novel02	Y	N	N	Y		PF3D7_1435500_novel11	Antisense
Novelgene0636_novel03	Y	N	N	Y		PF3D7_1359300_novel04	Sense_intronic
Novelgene0636_novel04	Y	Y	Y	Y		Novelgene0631_novel01	Antisense
Novelgene0636_novel05	Y	Y	Y	Y		Novelgene0359_novel02	Antisense
Novelgene0636_novel06	Y	Y	Y	Y		PF3D7_1342100_novel02	LincRNA
Novelgene0636_novel07	Y	Y	Y	Y		Novelgene0132_novel12	Antisense
Novelgene0637_novel01	Y	Y	Y	Y		PF3D7_1025900_novel08	LincRNA
Novelgene0637_novel02	Y	Y	Y	Y		PF3D7_1453700_novel08	Sense_overlapping
Novelgene0637_novel03	Y	Y	Y	Y		Novelgene0827_novel09	Antisense
Novelgene0637_novel04	Y	Y	Y	Y		PF3D7_1213000_novel02	Antisense
Novelgene0638_novel01	Y	Y	Y	Y		PF3D7_1441200_novel02	LincRNA
Novelgene0639_novel01	Y	N	N	Y		Novelgene0137_novel02	Antisense
Novelgene0639_novel02	Y	N	N	Y		Novelgene0107_novel04	Antisense
Novelgene0639_novel03	Y	N	N	Y		Novelgene0396_novel01	Antisense
Novelgene0639_novel04	Y	N	N	Y		PF3D7_1335800_novel03	Antisense
Novelgene0639_novel05	Y	N	N	Y		PF3D7_1111000_novel05	Antisense
Novelgene0639_novel06	Y	N	N	Y		Novelgene0629_novel04	Antisense
Novelgene0639_novel07	Y	N	N	Y		PF3D7_0212300_novel14	Antisense
Novelgene0639_novel08	Y	N	N	Y		Novelgene0392_novel02	Antisense
Novelgene0640_novel01	Y	Y	N	Y		PF3D7_0622800_novel09	Antisense
Novelgene0640_novel02	Y	Y	Y	Y		Novelgene0075_novel09	Antisense
Novelgene0641_novel01	Y	Y	Y	Y		PF3D7_0320100_novel01	LincRNA
Novelgene0641_novel02	Y	Y	Y	Y		Novelgene0940_novel02	Antisense
Novelgene0642_novel01	Y	Y	N	Y		PF3D7_0525900_novel02	Antisense
Novelgene0642_novel02	Y	Y	Y	Y		Novelgene0593_novel03	Antisense
Novelgene0642_novel03	Y	N	Y	Y		Novelgene0888_novel05	Antisense
Novelgene0643_novel01	Y	Y	Y	Y		PF3D7_1122900_novel13	Antisense
Novelgene0644_novel01	Y	Y	Y	Y		Novelgene0708_novel08	LincRNA
Novelgene0645_novel01	Y	N	N	Y		Novelgene0778_novel08	LincRNA
Novelgene0646_novel01	Y	Y	Y	Y		PF3D7_1102800_novel01	LincRNA
Novelgene0647_novel01	Y	Y	N	Y		Novelgene0347_novel02	LincRNA
Novelgene0648_novel01	Y	Y	N	Y		PF3D7_0510000_novel02	Antisense
Novelgene0649_novel01	Y	Y	N	Y		PF3D7_0624500_novel02	LincRNA
Novelgene0650_novel01	Y	Y	Y	Y		Novelgene0592_novel13	LincRNA
Novelgene0651_novel01	Y	N	N	Y		Novelgene0195_novel01	Antisense
Novelgene0652_novel01	Y	Y	Y	Y		PF3D7_1414400_novel04	LincRNA
Novelgene0653_novel01	Y	Y	Y	Y		PF3D7_1002900.1	LincRNA
Novelgene0653_novel02	Y	Y	Y	Y		Novelgene0189_novel01	Antisense
Novelgene0654_novel01	Y	Y	N	Y		PF3D7_1214500_novel01	Sense_overlapping
Novelgene0655_novel01	Y	Y	N	Y		Novelgene0109_novel01	LincRNA
Novelgene0656_novel01	Y	Y	Y	Y		Novelgene0342_novel01	LincRNA
Novelgene0656_novel02	Y	Y	Y	Y		PF3D7_0826000_novel24	Antisense
Novelgene0657_novel01	Y	N	Y	Y		PF3D7_1455900_novel02	Sense_overlapping
[truncated: 10,555 more rows]
