# Supplementary material for: Full-Length Transcriptome Analysis of Plasmodium falciparum by Single-Molecule Long-Read Sequencing
Source: Front Cell Infect Microbiol. 2021 Feb 23;11:631545. doi: 10.3389/fcimb.2021.631545 (PMC7942025; doi:10.3389/fcimb.2021.631545)
Supplement: Supplementary file 9 [file Table_5.xlsx]

## Sheet: Sheet1
Supplementary Table 5. Summary of APA analysis
GeneID	Strand	Aligned reads	Num sites	Locations	Annotation
PF3D7_0210300	-	8	1	422642	monocarboxylate transporter, putative
PF3D7_1439700	-	18	3	1613593;1613556;1613536	leucine carboxyl methyltransferase, putative
PF3D7_1405400	-	14	2	185148;185220	DNA mismatch repair protein, putative
PF3D7_0312100	+	54	7	516320;516372;520250;516428;514504;520125;520562	E3 ubiquitin-protein ligase
PF3D7_0612200	-	9	1	513432	leucine-rich repeat protein
PF3D7_1018500	-	2	1	735907	pre-mRNA-splicing factor RDS3, putative
PF3D7_0728600	+	27	3	1220475;1219023;1219444	RING zinc finger protein, putative
PF3D7_1111000	+	100	12	436765;436840;433043;438943;436883;438622;433640;436521;436609;436912;436814;438743	tRNA m5C-methyltransferase, putative
PF3D7_1211600	+	24	4	513865;512514;515170;516405	lysine-specific histone demethylase 1, putative
PF3D7_1030300	-	2	1	1233915	conserved Plasmodium protein, unknown function
PF3D7_1472900	+	5	1	2975088	dihydroorotase, putative
PF3D7_0320900	+	7	1	876277	histone H2A.Z
PF3D7_0309900	-	9	3	417215;416263;416592	conserved Plasmodium protein, unknown function
PF3D7_0306400	+	70	6	300682;300736;300820;300871;301891;300771	FAD-dependent glycerol-3-phosphate dehydrogenase, putative
PF3D7_1305600	-	19	2	273858;273733	site-2 protease S2P, putative
PF3D7_1365700	-	4	1	2624352	SNARE associated Golgi protein, putative
PF3D7_1143500	-	6	1	1736916	conserved Plasmodium protein, unknown function
PF3D7_1143800	+	15	2	1748933;1748903	oocyst capsule protein Cap93, putative
PF3D7_0627800	-	2	1	1114233	acetyl-CoA synthetase, putative
PF3D7_1308900	-	7	2	408580;409513	mRNA-decapping enzyme 2, putative
PF3D7_0910900	-	34	3	495862;495803;495588	DNA primase large subunit, putative
PF3D7_0725400	+	3	1	1080007	conserved Plasmodium protein, unknown function
PF3D7_1468100	-	86	9	2788409;2789072;2789746;2786463;2787474;2793145;2788387;2789706;2787554	conserved Plasmodium protein, unknown function
PF3D7_1122800	+	36	8	877686;872869;873596;874278;873774;874833;874869;874129	calcium-dependent protein kinase 6
PF3D7_1319300	-	16	1	796243	tRNA (guanine(26)-N(2))-dimethyltransferase, putative
PF3D7_0212300	+	182	21	507919;507879;495067;506017;507832;499758;501673;504076;504895;505852;498635;499557;499913;500909;501500;504158;504764;505509;505948;498990;501643	peptide chain release factor subunit 1, putative
PF3D7_0702400	+	45	2	102852;102893	small exported membrane protein 1
PF3D7_0105700	+	33	5	243293;246713;246656;243547;245749	asparagine-rich antigen Pfa35-2
PF3D7_1307000	-	14	4	324758;324636;325143;325220	exosome complex component RRP40, putative
PF3D7_1429100	+	10	2	1143778;1144105	apicoplast ribosomal protein L15 precursor, putative
PF3D7_1246900	-	5	2	1942699;1942903	RAC-beta serine/threonine protein kinase
PF3D7_0809200	-	3	1	468945	asparagine-rich antigen Pfa55-14
PF3D7_1322300	-	8	1	944147	conserved Plasmodium protein, unknown function
PF3D7_1318400	-	19	3	760082;760155;760415	structural maintenance of chromosomes protein 2, putative
PF3D7_0904100	-	37	5	192745;193688;192717;193632;193882	AP-4 complex subunit epsilon, putative
PF3D7_1303800	-	18	5	185491;207491;185117;187644;190409	conserved Plasmodium protein, unknown function
PF3D7_1136900	+	36	5	1460695;1460777;1461497;1458395;1458545	subtilisin-like protease 2
PF3D7_1349300	+	13	2	1981837;1981892	tyrosine kinase-like protein
PF3D7_0321200	-	3	1	886543	UDP-N-acetylglucosamine--dolichyl-phosphate N-acetylglucosaminephosphotransferase, putative
PF3D7_1012900	-	82	7	495952;496082;495865;495989;496176;496578;495547	autophagy-related protein 18
PF3D7_1144300	-	3	1	1759297	60S ribosomal protein L41
PF3D7_1411100	-	88	3	447701;447458;447480	conserved Plasmodium membrane protein, unknown function, unspecified product
PF3D7_1456900	+	23	2	2336222;2336190	conserved protein, unknown function
PF3D7_1409200	-	10	4	360458;360490;361009;360300	conserved Plasmodium protein, unknown function
PF3D7_0719000	+	2	1	840118	conserved Plasmodium protein, unknown function
PF3D7_1343200	+	64	7	1706574;1706711;1706985;1706657;1706687;1707147;1705841	tRNA guanosine-2'-O-methyltransferase, putative
PF3D7_0705000	-	53	2	246261;245743	mRNA cap guanine-N7 methyltransferase, putative
PF3D7_0203600	+	7	2	168496;168532	conserved Plasmodium protein, unknown function
PF3D7_1008700	-	170	8	360563;360011;360517;351376;359713;360536;359789;360135	tubulin beta chain
PF3D7_1253400	+	30	5	2182710;2182687;2181763;2183169;2183200	acyl-CoA synthetase
PF3D7_1128000	+	140	15	1091599;1089999;1091063;1092779;1088729;1088556;1091623;1093097;1090448;1092338;1092816;1089856;1091092;1090326;1091727	conserved Plasmodium protein, unknown function
PF3D7_1213600	+	3	1	587610	dynein light chain 1, putative
PF3D7_0318300	-	12	2	756218;758593	conserved Plasmodium protein, unknown function
PF3D7_0908500	-	34	6	392294;393549;393742;390462;389807;390501	conserved Plasmodium protein, unknown function
PF3D7_1335800	+	89	8	1461685;1462013;1461647;1461732;1461572;1463641;1464434;1463697	conserved Plasmodium protein, unknown function
PF3D7_0605300	+	4	1	224660	serine/threonine protein kinase
PF3D7_1367700	+	89	7	2700119;2700148;2699292;2699342;2700099;2699024;2699447	alanine--tRNA ligase
PF3D7_1014600	-	43	3	583801;581734;584047	transcriptional coactivator ADA2
PF3D7_1019000	+	315	20	763338;760534;759900;759981;763790;760591;760627;763357;757984;758607;760658;760975;761001;764828;760555;762968;763839;759798;760028;760907	eukaryotic translation initiation factor subunit eIF2A, putative
PF3D7_1112300	-	3	1	471925	conserved Plasmodium protein, unknown function
PF3D7_1406800	-	45	4	246061;246179;246145;244588	glideosome associated protein with multiple membrane spans 3
PF3D7_0412000	+	54	7	539116;538940;539330;539664;539094;539356;539988	LITAF-like zinc finger protein, putative
PF3D7_1211200	-	16	4	491692;493141;493646;494187	conserved Plasmodium protein, unknown function
PF3D7_1235300	+	83	9	1472608;1472263;1472994;1474031;1470946;1473522;1475972;1473297;1475935	CCR4-NOT transcription complex subunit 4, putative
PF3D7_1455700	-	8	2	2279600;2279866	conserved Plasmodium protein, unknown function
PF3D7_1359900	+	72	11	2398816;2399276;2400077;2398448;2400197;2397077;2398416;2399565;2401307;2398747;2399682	conserved Plasmodium membrane protein, unknown function
PF3D7_1221300	-	25	3	851427;851325;851658	conserved Plasmodium protein, unknown function
PF3D7_0107000	+	3	1	295091	centrin-1
PF3D7_1227700	-	63	8	1130254;1130063;1130210;1128749;1129974;1130440;1128666;1130406	conserved Plasmodium protein, unknown function
PF3D7_1243500	-	3	1	1820341	vacuolar-sorting protein SNF7, putative
PF3D7_1020500	+	9	2	827167;827255	ribosomal silencing factor RsfS, putative
PF3D7_1211100	+	35	6	495941;494586;494132;494681;495089;496185	HSP20-like chaperone
PF3D7_1110300	-	4	1	409832	conserved Plasmodium protein, unknown function
PF3D7_1359300	+	44	5	2357193;2357174;2357316;2357337;2357291	exosome complex exonuclease RRP44
PF3D7_0604100	-	23	4	174677;174588;171843;171667	AP2 domain transcription factor
PF3D7_0832200	+	10	2	1393862;1393284	Plasmodium exported protein (PHISTa-like), unknown function
PF3D7_1011800	+	278	28	458716;458485;457978;458188;458648;458855;456234;458133;459354;458751;459770;457837;456126;456540;456621;457742;458215;458562;458776;459174;454299;455750;456391;457856;458602;459071;456590;458084	PRE-binding protein
PF3D7_1363400	-	136	5	2543618;2544543;2543236;2544451;2544660	polyubiquitin binding protein, putative
PF3D7_0105300	-	5	1	224968	cyclase-associated protein
PF3D7_0730100	+	6	2	1285751;1285167	tRNA pseudouridine synthase D, putative
PF3D7_1106300	-	105	9	263554;263266;262924;263580;262884;263043;263999;265080;263605	exonuclease, putative
PF3D7_1476200	+	51	4	3135465;3135505;3135733;3134902	Plasmodium exported protein (PHISTb), unknown function
PF3D7_1037100	-	17	1	1469979	pyruvate kinase 2
PF3D7_0320800	+	21	1	872427	ATP-dependent RNA helicase DDX6
PF3D7_0928700	-	7	2	1150135;1149317	conserved Plasmodium protein, unknown function
PF3D7_1408700	-	135	8	324551;326241;342357;343903;330880;324459;328383;324574	conserved protein, unknown function
PF3D7_1455100	-	2	1	2251159	protein tyrosine phosphatase, putative
PF3D7_1136200	-	116	3	1417288;1417322;1417190	conserved Plasmodium protein, unknown function
PF3D7_0402200	-	44	9	131744;131836;129795;131250;131472;129775;131938;130577;130625	surface-associated interspersed protein 4.1 (SURFIN 4.1), pseudogene
PF3D7_1311400	+	7	1	488916	AP-1 complex subunit mu-1
PF3D7_1321800	+	27	3	910127;909688;910147	protein transport protein SFT2, putative
PF3D7_0719300	+	80	9	846309;847734;846248;846328;846163;847701;846402;846559;847767	actin-related protein, putative
PF3D7_1445900	+	95	5	1888404;1888645;1888430;1887910;1889117	ATP-dependent RNA helicase DDX5, putative
PF3D7_1136700	+	18	3	1448875;1448844;1449055	conserved Plasmodium protein, unknown function
PF3D7_0625600	+	6	1	1041994	poly(A) polymerase PAP, putative
PF3D7_1473400	+	11	2	2992845;2993004	conserved Plasmodium protein, unknown function
PF3D7_1122900	+	159	11	903319;900421;903950;899327;903147;897713;903073;903860;899247;902930;902606	dynein heavy chain, putative
PF3D7_0825500	+	8	2	1100399;1099734	protein KRI1, putative
PF3D7_0611800	-	101	6	495891;490774;494358;494471;494431;495913	conserved Plasmodium protein, unknown function
PF3D7_0221200	+	23	2	856299;856279	Plasmodium exported protein (hyp15), unknown function
PF3D7_0613200	+	17	4	541701;541053;541479;543917	conserved Plasmodium protein, unknown function
PF3D7_0214400	-	2	1	587158	conserved Plasmodium protein, unknown function
PF3D7_1351100	-	6	2	2039977;2040257	conserved protein, unknown function
PF3D7_0110600	+	121	9	412258;407011;408087;408637;406546;407426;409189;411380;411937	phosphatidylinositol-4-phosphate 5-kinase
PF3D7_0516900	-	3	1	712726	60S ribosomal protein L2
PF3D7_0904900	-	44	4	226547;226362;226568;224552	copper-transporting ATPase
PF3D7_0628100	-	159	12	1151224;1149103;1135358;1129880;1124324;1128867;1148725;1149350;1142941;1144998;1145051;1124401	HECT-domain (ubiquitin-transferase), putative
PF3D7_1228600	-	7	2	1160951;1161397	merozoite surface protein 9
PF3D7_1000100	+	16	4	36499;33166;33185;36469	erythrocyte membrane protein 1, PfEMP1
PF3D7_1308000	+	73	6	359476;359773;359411;359640;359431;359792	conserved Plasmodium membrane protein, unknown function
PF3D7_0510000	+	145	25	430407;431225;425825;423004;428498;430435;424510;423086;424293;425495;425530;425592;425802;426716;427141;427435;428313;429492;430181;430707;430821;431403;433355;425781;430372	conserved Plasmodium protein, unknown function
PF3D7_0322000	-	4	1	928645	peptidyl-prolyl cis-trans isomerase
PF3D7_0915400	-	266	7	650590;650234;650213;650562;652062;650002;651942	ATP-dependent 6-phosphofructokinase
PF3D7_0702300	+	140	5	99081;98455;98180;99105;99126	sporozoite threonine and asparagine-rich protein
PF3D7_1252200	+	14	3	2128230;2127761;2129693	chitinase
PF3D7_0932200	+	233	8	1291466;1291544;1290983;1291487;1288660;1291042;1288688;1290886	profilin
PF3D7_0934500	-	28	1	1350472	V-type proton ATPase subunit E, putative
PF3D7_0726100	-	10	2	1094311;1095464	Plasmodium exported protein, unknown function
PF3D7_0311800	+	20	4	509043;508796;509128;509194	conserved protein, unknown function
PF3D7_1443400	-	35	3	1776765;1778411;1776839	WD repeat-containing protein
PF3D7_0829300	+	18	3	1259487;1259790;1259706	U6 snRNA-associated Sm-like protein LSm8, putative
PF3D7_1013000	+	30	5	506802;506840;502449;504693;506951	zinc finger protein, putative
PF3D7_1457100	+	28	4	2343042;2342796;2343070;2343369	conserved Plasmodium protein, unknown function
PF3D7_0717600	-	13	3	759627;758771;758488	conserved Plasmodium protein, unknown function
PF3D7_1115500	+	20	3	589702;589624;589570	AP2 domain transcription factor, putative
PF3D7_0804600	-	9	2	268490;268610	tRNA pseudouridine synthase, putative
PF3D7_1239800	+	110	18	1662872;1667058;1667723;1670015;1671804;1670039;1662794;1668251;1676006;1668108;1670221;1670420;1670777;1671943;1674714;1665869;1671066;1675264	conserved Plasmodium protein, unknown function
PF3D7_0921000	-	3	1	857355	ubiquitin-conjugating enzyme E2, putative
PF3D7_0423500	+	32	4	1067014;1062343;1066222;1064417	glideosome associated protein with multiple membrane spans 2
PF3D7_0704300	+	30	5	199222;202034;198563;198524;201995	conserved Plasmodium membrane protein, unknown function
PF3D7_1223500	-	11	2	953178;956563	conserved Plasmodium protein, unknown function
PF3D7_1102800	-	73	2	130920;130985	early transcribed membrane protein 11.2
PF3D7_1315600	-	5	1	654864	CDP-diacylglycerol--inositol 3-phosphatidyltransferase
PF3D7_1012300	-	3	1	472439	cytochrome b-c1 complex subunit 7, putative
PF3D7_1028400	+	12	2	1171661;1171527	nucleolar preribosomal assembly protein, putative
PF3D7_1225100	+	12	2	1022715;1023685	isoleucine--tRNA ligase, putative
PF3D7_0623300	-	6	1	947116	EGF-like membrane protein, putative
PF3D7_1338600	-	30	6	1558379;1558265;1558551;1556364;1556468;1556669	conserved Plasmodium protein, unknown function
PF3D7_1444400	+	58	8	1833282;1836003;1834080;1836299;1833007;1833146;1836966;1834764	conserved Plasmodium protein, unknown function
PF3D7_1009800	-	9	1	393769	conserved Plasmodium membrane protein, unknown function
PF3D7_1459800	-	4	1	2447009	bax inhibitor 1, putative
PF3D7_0525200	+	58	9	1051459;1047736;1047924;1047904;1049438;1045798;1048093;1050584;1048791	structural maintenance of chromosomes protein 6, putative
PF3D7_1471200	+	154	11	2915286;2915894;2919263;2915597;2915311;2915847;2920608;2914313;2915558;2915578;2915533	inorganic anion exchanger, inorganic anion antiporter
PF3D7_0211100	+	17	5	454612;455208;453540;454778;455341	conserved Plasmodium protein, unknown function
PF3D7_1032800	-	4	1	1313256	leucine-rich repeat protein
PF3D7_1116000	-	78	11	602515;602459;603356;602689;606290;602534;604144;602480;603257;606182;603761	rhoptry neck protein 4
PF3D7_1252900	-	7	2	2162300;2162243	Plasmodium exported protein, unknown function
PF3D7_1455900	-	6	1	2290598	polyprenol reductase, putative
PF3D7_0307900	-	5	1	346250	conserved Plasmodium protein, unknown function
PF3D7_0416800	+	18	2	731278;731404	small GTP-binding protein sar1
PF3D7_0804400	+	4	1	246834	methionine aminopeptidase 1c, putative
PF3D7_1021400	+	102	3	867244;866906;867085	endomembrane protein 70, putative
PF3D7_1027600	-	3	1	1148281	topoisomerase, putative
PF3D7_1229100	-	137	8	1193309;1195782;1195298;1195762;1195916;1195344;1195501;1195858	multidrug resistance-associated protein 2
PF3D7_1112600	-	4	1	478487	DNA helicase, putative
PF3D7_1038000	+	87	8	1507011;1507256;1507178;1506915;1507457;1507058;1507091;1507030	antigen UB05
PF3D7_1430300	-	47	5	1196685;1191966;1194930;1196414;1194957	acid phosphatase, putative
PF3D7_0313500	+	6	1	550191	Ras-like G protein
PF3D7_1106500	-	29	5	268777;271388;268295;271290;270071	conserved Plasmodium protein, unknown function
PF3D7_0931500	-	15	1	1264786	conserved Plasmodium protein, unknown function
PF3D7_1003000	+	20	4	143149;143384;145230;143644	conserved Plasmodium protein, unknown function
PF3D7_0926100	-	22	3	1049233;1051708;1049587	protein kinase, putative
PF3D7_1024000	+	12	2	1016928;1015947	conserved Plasmodium protein, unknown function
PF3D7_1239300	+	32	3	1646246;1646285;1646312	conserved Plasmodium protein, unknown function
PF3D7_1419700	+	27	2	821367;820547	conserved Plasmodium protein, unknown function
PF3D7_0801900	+	8	1	132344	lysine-specific histone demethylase, putative
PF3D7_0217600	-	46	4	726833;726798;726869;727406	conserved Plasmodium protein, unknown function
PF3D7_0915700	-	7	2	661087;661140	conserved Plasmodium protein, unknown function
PF3D7_1348200	+	5	1	1928191	step II splicing factor, putative
PF3D7_1428000	+	28	5	1100210;1097822;1099787;1097950;1097528	conserved Plasmodium membrane protein, unknown function
PF3D7_1029100	+	5	1	1193323	conserved Plasmodium protein, unknown function
PF3D7_0527500	+	6	1	1144744	Hsc70-interacting protein
PF3D7_0709300	-	10	1	417754	Cg2 protein
PF3D7_0212100	+	86	12	487730;489529;487123;487956;487052;488905;488941;487217;487871;488038;487907;489561	conserved Plasmodium protein, unknown function
PF3D7_1368100	-	4	1	2709760	26S proteasome regulatory subunit RPN11, putative
PF3D7_0607500	+	49	7	313476;313069;313699;313450;313635;312296;313671	4-hydroxybenzoate polyprenyltransferase, putative
PF3D7_0107500	-	148	5	304355;304267;307050;307129;304323	lipid/sterol:H+ symporter
PF3D7_1013900	-	10	2	546926;546365	translation initiation factor eIF-2B subunit delta, putative
PF3D7_0517700	+	49	3	745627;745353;745586	eukaryotic translation initiation factor 3 subunit B, putative
PF3D7_1441200	+	110	7	1679968;1680864;1680227;1680397;1679635;1680607;1679987	60S ribosomal protein L1, putative
PF3D7_1411200	-	51	3	452054;452024;452153	rhomboid protease ROM8
PF3D7_1231000	+	10	2	1273076;1274419	conserved Plasmodium protein, unknown function
PF3D7_0321800	+	104	12	915564;915678;919951;915307;919876;920101;917827;919758;920026;920886;920821;916662	WD repeat-containing protein, putative
PF3D7_1432300	-	16	3	1269303;1269734;1267735	conserved Plasmodium protein, unknown function
PF3D7_1012700	+	66	5	490194;490783;489601;490128;490805	NLI interacting factor-like phosphatase, putative
PF3D7_1133400	+	313	10	1295776;1296331;1296101;1296212;1296184;1296408;1296081;1295573;1296442;1296146	apical membrane antigen 1
PF3D7_1116100	-	33	5	608920;609711;609232;609788;609448	serine esterase, putative
PF3D7_1211400	+	24	5	509592;506784;507403;509541;509511	heat shock protein DNAJ homologue Pfj4
PF3D7_1233400	-	18	2	1379763;1379784	conserved Plasmodium membrane protein, unknown function
PF3D7_0908200	+	52	6	383362;381473;383309;380802;383342;383382	conserved Plasmodium protein, unknown function
PF3D7_1335700	-	19	4	1456810;1456677;1459431;1456717	conserved Plasmodium protein, unknown function
PF3D7_1336900	-	46	3	1488063;1488238;1488474	tryptophan--tRNA ligase
PF3D7_1025100	+	18	3	1055423;1053411;1055527	glutamine--fructose-6-phosphate aminotransferase [isomerizing], putative
PF3D7_0506500	+	36	6	270450;270888;270981;274229;274585;275704	conserved Plasmodium protein, unknown function
PF3D7_1021700	-	102	13	873170;877673;887799;873107;885589;884442;885993;873341;873421;883946;892937;873132;886701	conserved Plasmodium membrane protein, unknown function
PF3D7_0604600	+	9	1	202467	DNA helicase, putative
PF3D7_1253000	+	884	18	2169995;2170113;2170162;2170048;2170202;2169937;2169972;2170069;2170135;2170246;2170091;2169286;2170014;2170319;2168901;2169102;2169307;2170346	gametocyte erythrocyte cytosolic protein
PF3D7_1428200	+	56	3	1104954;1103231;1103002	major facilitator superfamily domain-containing protein, putative
PF3D7_0108500	+	156	10	350116;350166;350147;349696;350085;350185;350318;350942;349715;350206	conserved Plasmodium protein, unknown function
PF3D7_1231500	+	16	4	1293795;1294113;1296399;1297269	mitosis protein dim1, putative
PF3D7_0202800	-	7	2	136131;136065	conserved Plasmodium protein, unknown function
PF3D7_1372100	+	8	2	2839550;2839465	Plasmodium exported protein (PHISTb), unknown function
PF3D7_1252400	+	457	37	2139957;2138267;2137921;2138088;2139478;2138119;2138683;2139901;2145153;2138047;2138711;2145189;2145215;2140299;2143161;2144444;2138908;2140598;2144067;2144467;2144518;2144537;2137813;2137962;2140140;2141174;2142522;2142584;2143297;2143764;2145133;2139215;2139925;2141832;2142669;2144740;2145394	reticulocyte binding protein homologue 3, pseudogene
PF3D7_1466900	+	50	8	2740653;2738413;2740811;2738179;2738327;2741023;2738434;2739510	conserved Plasmodium protein, unknown function
PF3D7_1461900	+	91	7	2518408;2517118;2518161;2518577;2516562;2518062;2518610	valine--tRNA ligase, putative
PF3D7_0220300	-	50	4	813827;812992;813675;813298	Plasmodium exported protein, unknown function
PF3D7_0317500	-	66	8	719108;719731;716535;716584;719601;717970;720258;719785	kinesin-5
PF3D7_0216000	+	7	1	663381	DEAD/DEAH box helicase, putative
PF3D7_0806700	+	196	17	367248;367225;365799;357464;362415;362620;365585;356902;357662;355775;357610;362391;362897;366800;367052;361562;367140	conserved Plasmodium membrane protein, unknown function
PF3D7_1016700	-	70	3	670120;669875;669728	Plasmodium exported protein (PHISTc), unknown function
PF3D7_1246400	+	16	4	1933180;1933222;1933326;1933451	myosin A tail domain interacting protein
PF3D7_0622400	+	7	1	914164	conserved Apicomplexan protein, unknown function
PF3D7_1420900	-	3	1	864864	mannose-1-phosphate guanyltransferase, putative
PF3D7_0607900	+	5	1	335416	conserved Plasmodium protein, unknown function
PF3D7_0526600	+	27	5	1116181;1105573;1112469;1113125;1113825	conserved Plasmodium protein, unknown function
PF3D7_1117000	-	4	2	646658;646634	conserved Plasmodium membrane protein, unknown function
PF3D7_1218400	-	37	2	720528;720723	triose or hexose phosphate/phosphate translocator, putative
PF3D7_0908300	-	14	2	383373;383434	conserved protein, unknown function
PF3D7_1433000	-	4	1	1298449	H/ACA ribonucleoprotein complex subunit 3, putative
PF3D7_1026000	-	14	3	1097592;1098957;1098595	conserved Plasmodium protein, unknown function
PF3D7_1401600	-	62	4	61295;61820;61255;61645	Plasmodium exported protein (PHISTb), unknown function
PF3D7_1115300	-	19	2	580779;580799	cysteine proteinase falcipain 2b
PF3D7_0803000	+	54	7	198341;198476;198236;198257;198036;198292;197925	peptidyl-prolyl cis-trans isomerase
PF3D7_0410300	-	13	2	470488;470466	protein phosphatase PPM1, putative
PF3D7_0606500	-	28	4	264927;265091;265622;265379	polypyrimidine tract-binding protein, putative
PF3D7_1224100	-	6	2	975776;975856	conserved Plasmodium protein, unknown function
PF3D7_0305500	-	38	4	267312;261725;264926;265303	conserved Plasmodium protein, unknown function
PF3D7_0715300	-	7	1	684035	calcium/calmodulin-dependent protein kinase, putative
PF3D7_1212700	-	2	1	558442	eukaryotic translation initiation factor 3 subunit A, putative
PF3D7_1462400	-	14	1	2538828	conserved Plasmodium protein, unknown function
PF3D7_1218600	-	42	7	732088;733367;731912;731556;731528;731631;733332	arginine--tRNA ligase
PF3D7_1217300	+	34	3	687719;685603;689150	GTP-binding protein, putative
PF3D7_0922700	-	2	1	920157	pre-mRNA-splicing factor 18, putative
PF3D7_0409100	-	9	1	436632	U4/U6 small nuclear ribonucleoprotein PRP31, putative
PF3D7_1252300	-	136	6	2127643;2127163;2128132;2127857;2127622;2128222	conserved Plasmodium protein, unknown function
PF3D7_1423600	+	139	21	964778;960120;964176;964157;963419;958591;960386;960969;963974;962394;962865;963527;963712;961138;962157;962263;962667;963146;964539;961716;964678	calcium-dependent protein kinase, putative
PF3D7_1363300	+	19	2	2547007;2546111	50S ribosomal protein L9, mitochondrial, putative
PF3D7_0618900	+	10	2	785816;788466	phosphatidylinositol N-acetylglucosaminyltransferase subunit GPI1
PF3D7_1336600	+	5	1	1481948	conserved Plasmodium protein, unknown function
PF3D7_0313800	+	65	8	562505;562567;561885;563319;562973;563229;563091;561209	conserved Plasmodium protein, unknown function
PF3D7_1220300	+	33	8	811189;812101;814265;808449;808887;809862;815041;815208	cell cycle associated protein, putative
PF3D7_1438700	+	13	2	1568024;1568005	DNA primase small subunit
PF3D7_1368400	-	16	3	2719270;2719054;2719480	conserved Plasmodium protein, unknown function
PF3D7_0802100	-	16	1	155629	AP2 domain transcription factor, putative
PF3D7_1241800	-	3	1	1780181	ATP-dependent RNA helicase DBP9, putative
PF3D7_0212500	+	200	22	521744;518302;520852;510536;516778;517004;513420;516077;518362;513578;518065;520025;516577;517034;511525;513301;513534;513639;513704;515667;509830;518976	conserved Plasmodium protein, unknown function
PF3D7_1301500	-	8	2	85204;85146	Plasmodium exported protein (PHISTa), unknown function
PF3D7_1247300	+	75	6	1954801;1956487;1956397;1954858;1954967;1957146	GPI mannosyltransferase 2, putative
PF3D7_0820000	-	94	8	900457;902674;900185;905737;905660;900260;900321;902694	Snf2-related CBP activator, putative
PF3D7_1351900	-	3	1	2067583	conserved Plasmodium protein, unknown function
PF3D7_1141100	+	3	1	1653329	conserved Plasmodium protein, unknown function
PF3D7_1339700	-	4	1	1590925	conserved Plasmodium protein, unknown function
PF3D7_0505500	-	71	2	239460;239435	DNA mismatch repair protein MSH6, putative
PF3D7_0815800	-	2	1	736766	vacuolar protein sorting-associated protein 9, putative
PF3D7_0517000	-	10	2	715544;715490	60S ribosomal protein L12, putative
PF3D7_1476300	+	20	3	3140584;3140157;3140043	Plasmodium exported protein (PHISTb), unknown function
PF3D7_0104600	+	18	3	209150;208857;209077	conserved Plasmodium protein, unknown function
PF3D7_1364800	-	22	1	2603225	DNA-directed RNA polymerases I, II, and III subunit RPABC1, putative
PF3D7_1436100	+	81	12	1464106;1464643;1464574;1470077;1468294;1471422;1464133;1464668;1469859;1473129;1474941;1466997	conserved Plasmodium membrane protein, unknown function
PF3D7_1123400	+	198	3	927744;926176;927775	translation elongation factor EF-1, subunit alpha, putative
PF3D7_0114100	-	3	1	547347	Pfmc-2TM Maurer's cleft two transmembrane protein
PF3D7_0103400	-	13	2	149972;149766	zinc-carboxypeptidase, putative
PF3D7_1415800	+	63	3	641887;642048;641921	dimethyladenosine transferase, putative
PF3D7_0618300	+	12	1	769790	60S ribosomal protein L27a, putative
PF3D7_0523100	-	182	5	962663;962552;957010;962697;965741	mitochondrial-processing peptidase subunit alpha, putative
PF3D7_1304000	-	7	2	216317;216364	condensin complex subunit 2, putative
PF3D7_0420100	+	36	4	908770;908373;908738;909119	serine/threonine protein kinase RIO2
PF3D7_0221700	-	8	2	868883;868975	Plasmodium exported protein, unknown function
PF3D7_1422400	+	131	10	902665;902713;902169;905566;901580;904029;904988;906045;904344;905759	conserved Plasmodium protein, unknown function
PF3D7_1302800	-	31	4	151385;150795;150494;151590	40S ribosomal protein S7, putative
PF3D7_1005700	-	2	1	248858	peptidase, putative
PF3D7_1457700	+	105	8	2369746;2369726;2371384;2369480;2371692;2370965;2369677;2371572	large ribosomal subunit nuclear export factor, putative
PF3D7_0603700	+	7	1	152445	phenylalanine--tRNA ligase
PF3D7_1342300	+	2	1	1665870	tetratricopeptide repeat protein, putative
PF3D7_1147600	-	18	2	1892921;1892860	conserved Plasmodium protein, unknown function
PF3D7_1314500	-	11	1	622357	transmembrane emp24 domain-containing protein, putative
PF3D7_0105200	-	18	1	222251	RAP protein, putative
PF3D7_1356100	-	3	1	2224445	conserved Plasmodium protein, unknown function
PF3D7_1227200	+	45	5	1099631;1102428;1102519;1098934;1099216	potassium channel K1
PF3D7_1210000	+	2	1	454121	50S ribosomal protein L1, apicoplast, putative
PF3D7_0501000	+	98	17	46530;56890;44417;44324;44624;44693;44864;44933;45038;45121;45383;45545;45657;46075;46112;57137;44201	Plasmodium exported protein, unknown function
PF3D7_1128400	-	3	1	1104174	bifunctional farnesyl/geranylgeranyl diphosphate synthase
PF3D7_0504000	+	114	10	162991;165342;163337;158969;163185;165313;161284;159853;163135;165403	cation transporting P-ATPase
PF3D7_1344600	+	3	1	1790711	lipoyl synthase
PF3D7_1460300	-	3	1	2459235	60S ribosomal protein L29, putative
PF3D7_0521500	+	3	1	879974	ribosomal large subunit pseudouridylate synthase, putative
PF3D7_1444100	-	15	3	1817927;1821412;1819454	conserved Plasmodium protein, unknown function
PF3D7_0409800	+	76	10	461772;461962;460980;462276;461705;461814;461855;462036;460162;461747	zinc finger protein, putative
PF3D7_0405600	+	49	5	305635;305739;307148;308974;305842	conserved Plasmodium membrane protein, unknown function
PF3D7_1017800	-	21	2	712517;710705	conserved Plasmodium protein, unknown function
PF3D7_0307500	-	14	3	322944;322980;322607	conserved protein, unknown function
PF3D7_1368300	+	3	1	2721841	conserved Plasmodium protein, unknown function
PF3D7_0802200	+	12	3	166169;166237;166568	1-cys peroxiredoxin
PF3D7_1231400	-	62	7	1294127;1291323;1293807;1293725;1294545;1293868;1294088	amino acid transporter, putative
PF3D7_0628900	+	9	2	1191352;1191330	RAP protein, putative
PF3D7_0919600	+	6	2	802363;802456	dolichyl-diphosphooligosaccharide--protein glycosyltransferase 48 kDa subunit, putative
PF3D7_1417500	-	3	1	726991	H/ACA ribonucleoprotein complex subunit 4, putative
PF3D7_0508900	+	252	16	374416;374603;374723;373894;376628;372660;369332;368669;376598;369186;369268;368320;370266;371122;374331;376705	conserved Plasmodium protein, unknown function
PF3D7_1208900	+	69	14	420698;420555;413567;415046;419109;420010;420516;419412;419512;420575;420944;420964;417345;420075	protein phosphatase PPM11, putative
PF3D7_1425700	+	4	1	1008421	conserved Plasmodium protein, unknown function
PF3D7_1239200	+	75	8	1636735;1635872;1642480;1637988;1638369;1638701;1640555;1641320	AP2 domain transcription factor, putative
PF3D7_0729400	+	49	3	1254341;1254022;1254427	ribosome biogenesis protein BRX1, putative
PF3D7_1102500	-	52	6	119383;118847;118951;118822;119097;120381	Plasmodium exported protein (PHISTb), unknown function
PF3D7_1430400	+	35	3	1204351;1202664;1204387	autophagy protein 5, putative
PF3D7_0630900	-	10	2	1290712;1290618	ATP-dependent RNA helicase HAS1
PF3D7_0933300	+	29	5	1322664;1322519;1322707;1323304;1321323	conserved Plasmodium protein, unknown function
PF3D7_1303600	+	77	12	175587;177864;175277;177126;175474;174497;175388;176125;176777;179767;176149;179786	conserved Plasmodium protein, unknown function
PF3D7_0718600	+	16	1	833093	conserved Plasmodium protein, unknown function
PF3D7_1028700	+	67	7	1183211;1182795;1182815;1182511;1183250;1182846;1182137	merozoite TRAP-like protein
PF3D7_0111800	+	33	4	444670;446621;444638;446478	eukaryotic translation initiation factor 4E, putative
PF3D7_0608800	+	61	3	363915;363889;364186	ornithine aminotransferase
PF3D7_1201200	+	111	5	91236;91366;89907;90720;90549	Plasmodium exported protein (PHISTa-like), unknown function
PF3D7_0719700	+	9	1	862799	40S ribosomal protein S10, putative
PF3D7_0416400	+	45	7	723060;719862;719998;723037;723321;719691;723079	histone acetyltransferase, putative
PF3D7_0611000	-	4	1	463059	SNARE associated Golgi protein, putative
PF3D7_1027300	-	176	13	1141001;1141034;1140824;1140689;1141279;1140575;1140917;1140743;1140433;1140470;1140858;1140599;1140884	peroxiredoxin
PF3D7_1329800	+	20	2	1267183;1267428	conserved Plasmodium protein, unknown function
PF3D7_1212100	+	7	1	538781	peripheral plastid protein 1, putative
PF3D7_0603800	-	45	6	155196;154134;156041;156082;152566;154002	centrosomal protein CEP76, putative
PF3D7_1027200	+	54	11	1143007;1141278;1141154;1139460;1139888;1140605;1139920;1141027;1143723;1139939;1143040	mitochondrial ribosomal protein S22 precursor, putative
PF3D7_1438100	-	87	4	1540944;1540892;1540915;1541103	secretory complex protein 62
PF3D7_1001500	-	29	1	81295	early transcribed membrane protein 10.1
PF3D7_1010300	+	16	3	415118;415845;415874	succinate dehydrogenase subunit 4, putative
PF3D7_0936800	+	25	4	1460450;1459982;1460401;1460421	Plasmodium exported protein (PHISTc), unknown function
PF3D7_1118200	-	12	3	688758;688903;689332	heat shock protein 90, putative
PF3D7_1314000	+	15	2	606603;604885	conserved Plasmodium protein, unknown function
PF3D7_1010000	-	2	1	400647	ribosomal protein L43, mitochondrial, putative
PF3D7_1004400	-	3	1	207529	RNA-binding protein, putative
PF3D7_1468500	-	5	1	2812251	derlin-1
PF3D7_0918300	-	46	3	751119;750948;751000	eukaryotic translation initiation factor 3 subunit F, putative
PF3D7_1241600	+	4	1	1776953	mitochondrial carrier protein, putative
PF3D7_0212800	+	2	1	529585	multidrug efflux pump, putative
PF3D7_1326100	+	24	4	1089819;1089798;1089351;1090334	WD repeat-containing protein, putative
PF3D7_0720400	+	35	1	885052	ferrodoxin reductase-like protein
PF3D7_0810300	-	26	5	525986;526032;526120;526768;526064	protein phosphatase PPM5, putative
PF3D7_0529700	-	3	1	1208713	conserved Plasmodium protein, unknown function
PF3D7_1105000	-	8	1	220461	histone H4
PF3D7_0525800	+	7	2	1072365;1072334	inner membrane complex protein 1g, putative
PF3D7_0930600	-	3	1	1220117	peptidyl-prolyl cis-trans isomerase
PF3D7_0607700	+	46	9	325350;329102;326250;327108;323341;328643;325125;325383;327910	conserved Plasmodium protein, unknown function
PF3D7_1041300	-	2	1	1648222	erythrocyte membrane protein 1, PfEMP1
PF3D7_1006200	-	5	1	261997	DNA/RNA-binding protein Alba 3
PF3D7_1226300	+	22	3	1066779;1066669;1065503	haloacid dehalogenase-like hydrolase, putative
PF3D7_1236200	-	2	1	1513673	conserved Plasmodium protein, unknown function
PF3D7_1325700	-	6	1	1066633	conserved Plasmodium protein, unknown function
PF3D7_0805000	-	10	2	282693;282764	alpha/beta hydrolase, putative
PF3D7_1443300	+	17	3	1779916;1776888;1779176	U6 snRNA-associated Sm-like protein LSm5, putative
PF3D7_1244800	-	16	4	1872822;1873535;1872846;1873859	cytoplasmic translation machinery associated protein, putative
PF3D7_0730000	-	2	1	1281049	conserved Plasmodium protein, unknown function
PF3D7_0804500	+	282	35	252956;265980;250418;250863;265870;265749;260168;260633;256623;268151;260192;256456;261131;262677;250674;255870;258186;260735;262631;264797;266369;266600;254037;255844;258528;258571;259515;261110;263072;264182;265957;266642;258821;260415;261295	conserved Plasmodium membrane protein, unknown function
PF3D7_0511300	-	24	4	476454;474877;474918;476320	MORN repeat protein, putative
PF3D7_0907800	+	4	1	367693	ribosomal protein L35, apicoplast, putative
PF3D7_1005500	-	5	1	237056	regulator of nonsense transcripts 1, putative
PF3D7_1123600	+	8	2	938454;938509	RAP protein, putative
PF3D7_1472800	-	4	2	2969735;2970016	conserved Plasmodium protein, unknown function
PF3D7_1139200	-	12	2	1553908;1553862	VPS9 domain-containing protein, putative
PF3D7_1125400	-	21	3	997468;998741;998631	mitochondrial import inner membrane translocase subunit TIM44, putative
PF3D7_0927200	+	4	1	1112728	zinc finger protein, putative
PF3D7_1342100	+	7	1	1659249	aconitate hydratase
PF3D7_1306900	+	11	1	324489	U1 small nuclear ribonucleoprotein A, putative
PF3D7_1433700	-	13	5	1344280;1343833;1346627;1346754;1346567	conserved Plasmodium protein, unknown function
PF3D7_1315900	+	126	3	667950;667927;667405	exportin-T, putative
PF3D7_0719600	-	22	1	858616	60S ribosomal protein L11a, putative
PF3D7_1308200	-	224	16	363316;364576;366947;363287;367122;364543;366505;366891;366066;366319;366676;363865;364309;365006;365888;363715	carbamoyl phosphate synthetase
PF3D7_0917900	+	2327	22	740440;740062;740903;739949;740829;740151;740789;741068;740473;740699;740408;740678;737577;739905;739986;740601;740859;741006;740356;740576;740626;740648	heat shock protein 70
PF3D7_0918700	+	46	8	774818;774611;774881;771134;772333;772356;772427;774568	conserved Plasmodium protein, unknown function
PF3D7_0403100	-	2	1	175321	regulator of chromosome condensation, putative
PF3D7_1453800	-	9	2	2211193;2210100	glucose-6-phosphate dehydrogenase-6-phosphogluconolactonase
PF3D7_0830500	-	91	9	1296913;1296988;1297096;1297765;1296213;1297277;1295573;1297128;1297656	sporozoite and liver stage tryptophan-rich protein, putative
PF3D7_0618700	+	4	1	780410	trafficking protein particle complex subunit 6A, putative
PF3D7_0505000	-	32	6	215557;208670;208696;209834;210872;213269	conserved Plasmodium membrane protein, unknown function
PF3D7_0322400	+	24	5	943796;943886;944255;944314;946909	regulator of initiation factor 2 (eIF2)
PF3D7_1301200	-	3	1	72273	GBPH2 protein
PF3D7_0202600	-	5	1	131864	nucleic acid binding protein, putative
PF3D7_1468000	+	3	1	2781052	conserved Plasmodium protein, unknown function
PF3D7_0507900	+	71	4	330431;330453;330180;330389	conserved Plasmodium protein, unknown function
PF3D7_0629800	-	37	3	1246043;1245157;1245308	cullin-like protein, putative
PF3D7_0417500	-	26	2	776921;776946	memo-like protein
PF3D7_0319600	+	11	1	818935	elongation factor 1-delta, putative
PF3D7_0622000	+	10	1	901478	conserved Plasmodium protein, unknown function
PF3D7_0630600	+	5	1	1283573	conserved protein, unknown function
PF3D7_0311600	+	23	3	502642;502622;501876	dolichyl-diphosphooligosaccharide--protein glycosyltransferase subunit 1, putative
PF3D7_1247500	+	24	4	1962722;1962148;1962636;1962680	serine/threonine protein kinase, putative
PF3D7_1350700	+	13	3	2025204;2025140;2025175	N6-adenine-specific methylase, putative
PF3D7_1219600	-	89	7	785347;785371;785327;785303;785236;785808;788462	aminophospholipid-transporting P-ATPase
PF3D7_1364900	-	7	2	2605876;2605919	ferrochelatase
PF3D7_1149600	+	114	8	2003187;2003315;2003698;2002026;2002743;2002593;2003336;2003674	DnaJ protein, putative
PF3D7_1104100	-	12	1	179462	syntaxin, Qa-SNARE family
PF3D7_1437600	+	14	2	1525323;1524597	conserved Plasmodium protein, unknown function
PF3D7_1318300	+	33	7	762095;759045;758469;758505;763367;756308;758766	conserved Plasmodium protein, unknown function
PF3D7_0713700	-	7	2	621029;620997	conserved Plasmodium protein, unknown function
PF3D7_1124200	-	26	3	957197;957254;957138	conserved Plasmodium protein, unknown function
PF3D7_1409400	-	8	1	365383	conserved Plasmodium membrane protein, unknown function
PF3D7_1145200	-	6	2	1793023;1789125	serine/threonine protein kinase, putative
PF3D7_1013200	+	158	18	512586;513671;514088;513705;515315;518084;511746;513457;513881;515020;515234;517683;511281;511344;513853;511207;512709;513437	conserved Plasmodium protein, unknown function
PF3D7_1328500	-	10	2	1203555;1205130	alpha/beta-hydrolase, putative
PF3D7_0608100	+	18	3	339216;339558;339878	conserved Plasmodium protein, unknown function
PF3D7_1117700	-	41	2	670620;670660	GTP-binding nuclear protein RAN/TC4
PF3D7_1007700	-	6	1	300827	AP2 domain transcription factor AP2-I
PF3D7_1414400	+	11	3	575359;577030;575312	serine/threonine protein phosphatase PP1
PF3D7_0422700	+	9	1	1041706	eukaryotic initiation factor 4A-III, putative
PF3D7_1003900	+	4	1	179340	conserved Plasmodium protein, unknown function
PF3D7_1300100	+	6	2	24304;25116	erythrocyte membrane protein 1, PfEMP1
PF3D7_0709900	-	5	1	439082	conserved protein, unknown function
PF3D7_1026800	+	22	3	1124235;1124564;1124143	40S ribosomal protein S2
PF3D7_1038800	+	47	6	1559437;1559082;1560393;1559465;1561194;1560961	RESA-like protein with PHIST and DnaJ domains
PF3D7_1454000	+	3	1	2219374	RNA-binding protein, putative
PF3D7_0626300	-	4	2	1060507;1060705	3-oxoacyl-acyl-carrier protein synthase I/II
PF3D7_0808300	+	4	1	422263	ubiquitin regulatory protein, putative
PF3D7_1244900	+	11	3	1879040;1880005;1880311	conserved Plasmodium protein, unknown function
PF3D7_1459500	+	5	1	2438227	conserved Plasmodium protein, unknown function
PF3D7_1446600	-	7	1	1917089	centrin-2
PF3D7_1446200	-	4	1	1892667	M17 leucyl aminopeptidase
PF3D7_0609300	+	4	1	398214	conserved Plasmodium protein, unknown function
PF3D7_1423200	+	8	3	933794;935387;934005	peptidyl-prolyl cis-trans isomerase
PF3D7_0817800	+	11	2	815956;815677	conserved Plasmodium protein, unknown function
PF3D7_0717200	-	17	3	745291;744893;744852	conserved Plasmodium protein, unknown function
PF3D7_0706100	-	40	2	300207;300573	conserved Plasmodium protein, unknown function
PF3D7_0504200	+	20	3	169768;169835;169789	ATP-dependent RNA helicase DDX27, putative
PF3D7_1200400	+	10	2	37220;37302	erythrocyte membrane protein 1, PfEMP1
PF3D7_1416100	-	19	1	645256	protein SEY1, putative
PF3D7_0709000	+	4	1	406821	chloroquine resistance transporter
PF3D7_0403600	-	10	2	198024;197843	conserved Plasmodium protein, unknown function
PF3D7_0403800	-	25	3	211149;210288;210401	alpha/beta hydrolase, putative
PF3D7_0901900	-	10	3	85727;85868;85933	probable protein, unknown function
PF3D7_1023900	-	290	28	1001628;998602;998770;999285;1006094;998567;1005998;1000554;1000929;1001218;1006117;999228;999920;1001056;1001175;1002472;998976;999167;999503;1004976;1005032;997178;997448;999868;1001413;999128;1004467;1008085	chromodomain-helicase-DNA-binding protein 1 homolog, putative
PF3D7_1133100	+	47	7	1280859;1280543;1280928;1280826;1279756;1280887;1280947	conserved Plasmodium protein, unknown function
PF3D7_0217000	-	7	1	704887	conserved Plasmodium membrane protein, unknown function
PF3D7_1228900	-	11	2	1182100;1180457	conserved Plasmodium protein, unknown function
PF3D7_1475700	+	4	1	3118977	tubulin epsilon chain, putative
PF3D7_1007000	+	15	1	286925	conserved membrane protein, unknown function
PF3D7_1128900	+	15	3	1119791;1119506;1120678	conserved Plasmodium protein, unknown function
PF3D7_1238900	-	4	1	1614460	protein kinase 2
PF3D7_1235600	+	5	1	1486189	serine hydroxymethyltransferase
PF3D7_1131800	-	4	1	1228522	oxysterol-binding protein, putative
PF3D7_0721800	+	3	1	939420	conserved Plasmodium protein, unknown function
PF3D7_1435700	-	12	2	1444676;1447710	ataxin-2 like protein, putative
PF3D7_0530900	-	4	2	1262720;1262942	formin 1
PF3D7_0303000	-	2	1	159351	N-ethylmaleimide-sensitive fusion protein
PF3D7_1405100	-	25	4	175466;175197;175159;175700	GTPase-activating protein, putative
PF3D7_1307900	-	27	3	353016;352596;353055	tripartite motif protein, putative
PF3D7_1475300	+	6	2	3087253;3087278	cytochrome c oxidase assembly protein COX11, putative
PF3D7_1020400	-	23	1	822260	rRNA (cytosine-C(5))-methyltransferase, putative
PF3D7_0522200	+	6	1	902166	transcription initiation factor TFIID subunit 10, putative
PF3D7_0219400	+	5	1	776343	ribosome associated membrane protein RAMP4, putative, unspecified product
PF3D7_1220400	+	16	5	820155;819626;818500;819755;820395	debranching enzyme-associated ribonuclease, putative
PF3D7_1037300	-	12	1	1477927	ADP/ATP transporter on adenylate translocase
PF3D7_0809400	+	22	5	478088;478422;477999;478443;477498	conserved Plasmodium protein, unknown function
PF3D7_1135900	-	6	1	1398480	3-oxo-5-alpha-steroid 4-dehydrogenase, putative
PF3D7_1329400	+	27	6	1246556;1246725;1247173;1243847;1246934;1246955	AMP deaminase, putative
PF3D7_0512600	+	11	3	546158;546567;547810	ras-related protein Rab-1B
PF3D7_1428300	-	62	4	1105255;1105159;1105139;1105235	proliferation-associated protein 2g4, putative
PF3D7_0902300	-	61	8	102409;101987;102012;103273;102944;102169;103003;101967	serine/threonine protein kinase, FIKK family
PF3D7_0801000	-	80	10	84180;85148;85038;86847;84156;84890;85318;85367;84985;85235	Plasmodium exported protein (PHISTc), unknown function
PF3D7_0729700	-	8	1	1260158	conserved Plasmodium protein, unknown function
PF3D7_0509100	+	24	6	386628;381861;382575;384093;383072;384185	structural maintenance of chromosomes protein 4, putative
PF3D7_0603200	+	19	3	130383;132780;132339	mitochondrial chaperone BCS1, putative
PF3D7_0309700	-	2	1	410542	SECIS-binding protein 2, putative
PF3D7_1128100	-	9	2	1094420;1095489	prefoldin subunit 5, putative
PF3D7_1125900	+	237	9	1017503;1017585;1017529;1017642;1016425;1016895;1015134;1017452;1017475	conserved Plasmodium protein, unknown function
PF3D7_1210700	-	21	4	476320;476115;475864;476229	conserved Plasmodium protein, unknown function
PF3D7_0824300	-	3	1	1058770	GTP-binding protein, putative
PF3D7_0824900	-	2	1	1080638	conserved Plasmodium protein, unknown function
PF3D7_0917000	-	7	1	708009	merozoite organizing protein
PF3D7_0616800	+	24	2	697493;698206	malate:quinone oxidoreductase
PF3D7_0814900	+	33	2	709207;711054	superoxide dismutase [Fe]
PF3D7_1011100	-	5	2	432141;432181	conserved Plasmodium protein, unknown function
PF3D7_1468700	+	41	5	2829596;2829491;2829514;2825393;2827503	eukaryotic initiation factor 4A
PF3D7_0113300	-	75	7	504490;505431;504528;504635;504412;504550;504574	Plasmodium exported protein (hyp1), unknown function
PF3D7_0806300	-	21	3	339976;337869;339865	ferlin, putative
PF3D7_1008000	+	157	18	324149;328479;326253;328382;324109;321776;324451;322455;321681;321807;328442;321641;321737;325019;327153;328422;328529;328332	histone deacetylase 2
PF3D7_0312500	+	8	1	530024	major facilitator superfamily-related transporter, putative
PF3D7_1458800	-	5	1	2414802	DNA-directed RNA polymerase III subunit RPC5, putative
PF3D7_1301300	-	4	1	78632	Plasmodium exported protein (PHISTa-like), unknown function, pseudogene
PF3D7_0519400	-	21	2	797751;797718	40S ribosomal protein S24
PF3D7_1306400	-	47	4	297139;296641;296711;297221	26S protease regulatory subunit 10B, putative
PF3D7_0506700	+	49	4	283365;283419;282945;283632	GTPase-activating protein, putative
PF3D7_0113800	+	10	2	532569;535806	DBL containing protein, unknown function
PF3D7_0510100	-	31	3	422738;428298;425523	conserved Plasmodium protein, unknown function
PF3D7_0217100	+	4	1	709388	ATP synthase F1, alpha subunit
PF3D7_0317700	+	111	9	731115;731602;730301;731381;729991;733229;734578;731160;732850	CPSF (cleavage and polyadenylation specific factor), subunit A, putative
PF3D7_0825200	+	5	1	1095993	translation initiation factor IF-3
PF3D7_0607400	-	5	1	306110	G-protein associated signal transduction protein, putative
PF3D7_1114100	+	2	1	541622	rhomboid protease ROM1
PF3D7_1405800	-	114	6	200291;200272;200353;201933;201959;200121	ribosome biogenesis protein BOP1, putative
PF3D7_0815600	-	4	1	731628	eukaryotic translation initiation factor 3 subunit G, putative
PF3D7_1349500	-	31	3	1985029;1993927;1985363	conserved Plasmodium protein, unknown function
PF3D7_1435200	+	41	8	1424805;1429183;1424245;1425497;1429364;1429813;1431318;1431941	conserved Plasmodium protein, unknown function
PF3D7_1035800	+	165	4	1423276;1423257;1422857;1423295	probable protein, unknown function
PF3D7_0913900	-	32	3	594591;595162;594496	arginine--tRNA ligase, putative
PF3D7_1225500	+	9	2	1037395;1034299	small subunit rRNA processing factor, putative
PF3D7_0926200	+	4	1	1063295	conserved Plasmodium protein, unknown function
PF3D7_1358000	-	32	3	2302357;2302605;2300584	patatin-like phospholipase, putative
PF3D7_0204200	+	10	2	197991;196388	conserved Plasmodium protein, unknown function
PF3D7_1249100	+	22	1	2010132	conserved Plasmodium protein, unknown function
PF3D7_1445100	-	13	1	1851587	histidine--tRNA ligase, putative
PF3D7_0829000	+	19	3	1249204;1250477;1249507	conserved Plasmodium membrane protein, unknown function
PF3D7_0828600	-	28	3	1230053;1229883;1229433	folate transporter 1
PF3D7_0306200	+	12	1	294809	activator of Hsp90 ATPase
PF3D7_1335300	-	155	13	1435631;1430971;1433463;1435059;1433523;1435107;1433436;1430576;1435747;1436507;1431279;1436350;1435401	reticulocyte binding protein 2 homologue b
PF3D7_1337700	+	55	7	1530726;1528388;1530273;1530084;1530697;1531456;1530371	conserved Plasmodium protein, unknown function
PF3D7_0813100	-	3	1	647413	conserved Plasmodium protein, unknown function
PF3D7_0411000	+	87	8	501665;503892;501961;501717;501736;501636;504160;504459	conserved Plasmodium protein, unknown function
PF3D7_0405200	+	40	4	281993;282995;281721;280986	ag-1 blood stage membrane protein homologue
PF3D7_0425900	+	10	1	1171423	rifin
PF3D7_0503900	-	2	1	154911	conserved Plasmodium protein, unknown function
PF3D7_1446900	-	13	3	1924417;1923947;1924176	glutaminyl-peptide cyclotransferase, putative
PF3D7_0606000	-	10	2	250568;251798	conserved Plasmodium protein, unknown function
PF3D7_1316200	+	23	3	681238;681340;681262	ADP-ribosylation factor, putative
PF3D7_0923800	-	31	1	961700	thioredoxin reductase
PF3D7_1234200	+	29	7	1433122;1431131;1431178;1430397;1430416;1431212;1434728	helicase, putative, pseudogene
PF3D7_1246800	+	26	2	1942895;1942786	signal recognition particle receptor subunit beta, putative
PF3D7_1340900	+	11	2	1630345;1630295	sodium-dependent phosphate transporter
PF3D7_0626400	+	29	4	1066706;1067133;1067337;1067513	Sec14 domain containing protein
PF3D7_0206300	+	129	18	259631;259682;256897;268017;254503;267358;255530;259663;260102;261431;259807;261308;261456;264726;265511;266974;258304;261937	pentafunctional AROM polypeptide, putative, pseudogene
PF3D7_1215100	+	4	1	624648	conserved Plasmodium protein, unknown function
PF3D7_1463500	+	24	3	2580013;2579914;2579936	fam-a protein
PF3D7_1411500	+	16	1	472371	conserved Plasmodium protein, unknown function
PF3D7_1434500	-	52	7	1395694;1398118;1386126;1380890;1383642;1385916;1386277	dynein-related AAA-type ATPase, putative
PF3D7_1367600	-	4	1	2693706	ribosome biogenesis protein MRT4, putative
PF3D7_1321700	+	84	6	905478;903787;905184;905296;903225;906321	splicing factor 1
PF3D7_1145500	+	17	3	1810334;1810153;1810426	ABC transporter B family member 3, putative
PF3D7_0108700	-	39	4	352326;353417;353452;351849	secreted ookinete protein, putative
PF3D7_1459300	+	153	12	2435378;2434714;2435327;2435243;2431018;2429756;2430079;2432732;2434898;2435154;2433031;2435295	OPA3-like protein, putative
PF3D7_0901700	-	4	1	81403	Plasmodium exported protein (hyp5), unknown function
PF3D7_1446300	+	23	2	1902090;1901918	conserved Plasmodium membrane protein, unknown function
PF3D7_0814500	+	137	7	702472;702819;702557;702342;702022;702505;701778	conserved Plasmodium protein, unknown function
PF3D7_0302000	-	4	1	107749	pre-mRNA-splicing factor PRP46, putative
PF3D7_1131600	+	8	2	1223043;1224945	conserved Plasmodium protein, unknown function
PF3D7_0204100	-	20	3	185554;183993;184189	conserved Plasmodium protein, unknown function
PF3D7_1112500	+	72	3	480722;478672;480497	conserved protein, unknown function
PF3D7_1351000	+	136	14	2035347;2035079;2035141;2038883;2036501;2038510;2039916;2040354;2034394;2035103;2035373;2035761;2036606;2038293	phosphatidylinositol transfer protein, putative
PF3D7_0730300	+	402	16	1301468;1300347;1301579;1301689;1301501;1300239;1299570;1299502;1299655;1301824;1301869;1301782;1299634;1300170;1300367;1300394	AP2 domain transcription factor AP2-L, putative
PF3D7_1030100	-	35	6	1224307;1224357;1224233;1225105;1226093;1224253	pre-mRNA-splicing factor ATP-dependent RNA helicase PRP22, putative
PF3D7_0900100	+	4	1	23236	erythrocyte membrane protein 1, PfEMP1
PF3D7_1453200	+	7	1	2182706	conserved Plasmodium protein, unknown function
PF3D7_0628300	-	609	11	1170310;1170448;1170108;1170141;1170389;1170173;1170837;1170231;1170344;1170193;1170364	choline/ethanolaminephosphotransferase, putative
PF3D7_0301500	-	11	1	88064	Plasmodium exported protein, unknown function
PF3D7_0727400	+	41	4	1166868;1164293;1166367;1166795	proteasome subunit alpha type-5, putative
PF3D7_1004100	+	60	14	190657;189629;190101;186125;188982;190405;190876;184039;185519;189243;189395;189747;190183;192439	conserved Plasmodium protein, unknown function
PF3D7_0214100	-	142	5	571293;569021;568450;568245;568378	protein transport protein SEC31
PF3D7_1146600	+	474	30	1836816;1839054;1839190;1836008;1839745;1839156;1838106;1838769;1836774;1835966;1837932;1839830;1832887;1839112;1839366;1836129;1836737;1839639;1836526;1836611;1836670;1836839;1837958;1838554;1839333;1839537;1836259;1837674;1839674;1840407	oocyst rupture protein 1, putative
PF3D7_1449500	+	9	2	2033392;2032578	AP2 domain transcription factor AP2-O5, putative
PF3D7_0608700	+	35	4	360606;359690;360480;360679	T-complex protein 1 subunit zeta
PF3D7_1104200	-	22	3	184535;181879;183223	chromatin remodeling protein
PF3D7_1342000	-	11	3	1653313;1653374;1653455	40S ribosomal protein S6
PF3D7_1301600	-	167	8	91459;88807;88845;88875;89058;88682;88898;88918	erythrocyte binding antigen-140
PF3D7_0113900	-	9	1	536804	CX3CL1-binding protein 1
PF3D7_1440900	+	7	2	1670986;1671883	conserved Plasmodium protein, unknown function
PF3D7_1130900	+	23	2	1197896;1197577	conserved Plasmodium protein, unknown function
PF3D7_0908800	+	37	2	407255;407236	mitochondrial carrier protein, putative
PF3D7_1352400	+	90	7	2089845;2092575;2092543;2092108;2092505;2089867;2091435	conserved Plasmodium protein, unknown function
PF3D7_1246300	+	11	2	1926111;1929779	conserved Plasmodium protein, unknown function
PF3D7_0802800	+	33	3	194097;194013;193621	serine/threonine protein phosphatase 2B catalytic subunit A
PF3D7_0108300	+	382	16	343881;340957;338532;341308;344267;343818;339442;344313;337009;337087;339761;341707;344333;340934;343907;338024	conserved Plasmodium protein, unknown function
PF3D7_0516600	-	11	2	688784;686821	sporozoite surface antigen MB2
PF3D7_0731200	-	35	4	1342475;1342369;1342450;1342293	Plasmodium exported protein, unknown function
PF3D7_0207100	+	96	13	283638;287612;285156;283458;283697;283431;285198;285386;285466;286378;287636;284242;287509	conserved Plasmodium protein, unknown function
PF3D7_1227400	-	26	2	1109917;1109270	conserved Plasmodium protein, unknown function
PF3D7_1420600	-	12	1	853719	pantothenate kinase 1, putative
PF3D7_1315300	+	13	1	649272	conserved Plasmodium protein, unknown function
PF3D7_1369400	+	61	8	2761599;2763922;2768903;2762446;2762471;2768849;2766183;2762885	conserved Plasmodium protein, unknown function
PF3D7_0113700	+	16	4	520447;523205;523763;523838	heat shock protein 40, type II
PF3D7_1407200	-	15	2	260694;260622	conserved Plasmodium protein, unknown function
PF3D7_0416100	+	115	6	709045;709501;709572;709552;709441;709771	glutamyl-tRNA(Gln) amidotransferase subunit A
PF3D7_1459100	+	10	2	2426114;2426578	GTP-binding protein, putative
PF3D7_1416200	-	9	2	650118;652500	metacaspase-3, putative
PF3D7_1004700	-	5	1	219826	conserved Plasmodium protein, unknown function
PF3D7_0805600	+	25	3	313609;317816;319818	PAP2-like protein, putative
PF3D7_0702000	+	45	8	81695;81469;85682;81580;86107;81267;84592;85591	Plasmodium exported protein (hyp12), unknown function
PF3D7_0501100	-	37	3	57588;57547;57948	heat shock protein 40, type II
PF3D7_0626100	+	7	1	1058821	oxidoreductase, short-chain dehydrogenase family, putative
PF3D7_0824700	+	2	1	1074770	lipase maturation factor, putative
PF3D7_0914300	-	48	1	613773	met-10+ like protein, putative
PF3D7_1251600	+	18	1	2105207	conserved Plasmodium protein, unknown function
PF3D7_1040300	+	3	1	1610683	rifin
PF3D7_0721700	+	4	1	937307	secreted ookinete protein, putative
PF3D7_1123500	-	25	3	930795;929538;930694	conserved Plasmodium protein, unknown function
PF3D7_0402100	-	69	5	123262;123154;123209;124210;124519	Plasmodium exported protein (PHISTb), unknown function
PF3D7_0205900	+	186	9	239102;239016;238219;238899;237167;237396;239060;239190;238828	26S proteasome regulatory subunit RPN1, putative
PF3D7_0926500	-	12	3	1074965;1077769;1078134	conserved Plasmodium protein, unknown function
PF3D7_1233900	+	25	2	1409993;1409373	sentrin-specific protease 1
PF3D7_1359000	-	33	4	2344123;2341388;2337443;2338398	conserved Plasmodium protein, unknown function
PF3D7_0411900	-	38	6	528195;528625;528713;527958;531797;533073	DNA polymerase alpha catalytic subunit A
PF3D7_1320700	+	22	3	853529;850964;850869	conserved Plasmodium protein, unknown function
PF3D7_0625900	+	66	11	1054915;1054607;1051020;1051847;1054767;1053673;1054220;1054801;1054889;1054951;1054475	conserved Plasmodium protein, unknown function
PF3D7_0529000	-	11	1	1186673	conserved Plasmodium protein, unknown function
PF3D7_0708000	+	13	3	371642;372069;372025	cytoskeleton associated protein, putative
PF3D7_1337400	+	228	26	1517126;1511934;1516953;1517056;1516880;1507838;1511453;1512058;1516992;1517037;1511822;1515629;1507451;1508774;1511697;1512282;1517207;1509192;1512927;1513769;1515822;1516310;1516911;1517093;1516844;1516932	conserved Plasmodium protein, unknown function
PF3D7_0710300	-	3	1	472153	conserved Plasmodium membrane protein, unknown function
PF3D7_0405900	-	7	1	317291	apical sushi protein
PF3D7_0827900	-	122	3	1206789;1206755;1206354	protein disulfide isomerase
PF3D7_0707600	+	3	1	355078	conserved Plasmodium protein, unknown function
PF3D7_0725100	+	72	7	1068657;1067165;1066463;1066653;1065911;1066766;1067188	conserved Plasmodium membrane protein, unknown function
PF3D7_1425800	+	10	2	1010185;1011567	conserved Plasmodium protein, unknown function
PF3D7_1449800	+	50	9	2040785;2041113;2043790;2036745;2043912;2041656;2041945;2042380;2043873	conserved Plasmodium protein, unknown function
PF3D7_1322100	+	63	10	922910;925602;926949;929944;922327;925695;926062;929502;924908;926499	histone-lysine N-methyltransferase SET2
PF3D7_0705700	-	31	2	285092;285070	40S ribosomal protein S29, putative
PF3D7_0916200	+	84	5	678027;679635;678236;677817;679144	conserved Plasmodium protein, unknown function
PF3D7_1364000	+	70	3	2566058;2566133;2566280	conserved Plasmodium protein, unknown function
PF3D7_1145900	+	22	4	1823473;1823427;1823451;1823019	conserved Plasmodium protein, unknown function
PF3D7_0207000	-	23	2	277177;277202	merozoite surface protein 4
PF3D7_1337300	+	25	4	1506019;1506201;1506260;1504857	exoribonuclease, putative
PF3D7_0523900	-	6	1	993363	conserved Plasmodium membrane protein, unknown function
PF3D7_1019600	+	47	7	799079;798292;799669;797497;799695;800103;800135	conserved Plasmodium protein, unknown function
PF3D7_0926700	+	35	2	1092624;1092959	glutamine-dependent NAD(+) synthetase, putative
PF3D7_0218400	-	22	2	749808;750065	ATP-dependent RNA helicase DDX47, putative
PF3D7_0113000	-	30	6	488965;489506;489043;489100;488999;489079	glutamic acid-rich protein
PF3D7_0718500	+	4	1	825979	prefoldin subunit 3, putative
PF3D7_0934600	+	4	1	1353821	conserved Plasmodium protein, unknown function
PF3D7_1020600	+	42	5	834450;830103;829854;833020;834415	conserved Plasmodium membrane protein, unknown function
PF3D7_1018200	-	54	6	721719;721394;721318;721367;722981;726368	serine/threonine protein phosphatase 8, putative
PF3D7_1219000	+	71	11	748473;755561;747616;748451;748536;755230;747593;748740;751941;754718;749406	formin 2
PF3D7_0730200	-	10	1	1286353	AP-4 complex subunit beta, putative
PF3D7_0820900	-	12	1	942372	conserved Plasmodium protein, unknown function
PF3D7_1458100	+	5	2	2391085;2390902	protein PET117, putative
PF3D7_0915300	-	15	1	646936	conserved Plasmodium protein, unknown function
PF3D7_1419300	+	119	2	803958;803856	glutathione S-transferase
PF3D7_0529900	-	9	1	1220778	RING zinc finger protein, putative
PF3D7_1117800	-	8	1	675187	DNA mismatch repair protein MLH
PF3D7_0415100	+	2	1	672122	conserved protein, unknown function
PF3D7_0209800	-	346	7	404173;403774;403917;404282;404070;403754;404153	ATP-dependent RNA helicase UAP56
PF3D7_1444900	+	3	1	1848746	conserved Plasmodium protein, unknown function
PF3D7_0828300	-	2	1	1221675	conserved Plasmodium protein, unknown function
PF3D7_0606200	-	12	2	260564;260782	ubiquitin-conjugating enzyme E2 PEX4, putative
PF3D7_1111200	-	3	1	439320	conserved Plasmodium protein, unknown function
PF3D7_1234600	-	14	3	1442550;1442262;1441910	protein TOC75, putative
PF3D7_0931900	-	7	1	1274732	adenylate kinase-like protein 2
PF3D7_1121700	+	27	4	822814;822794;822693;822933	protein GCN20
PF3D7_1237500	-	42	4	1563960;1564097;1561934;1564030	conserved Plasmodium protein, unknown function
PF3D7_0524100	+	13	3	1005462;1006400;1006577	conserved Plasmodium protein, unknown function
PF3D7_1002900	+	4	1	140087	conserved Plasmodium protein, unknown function
PF3D7_1345700	-	2	1	1827976	isocitrate dehydrogenase [NADP], mitochondrial
PF3D7_1434600	+	23	5	1405801;1405216;1406439;1406510;1404844	methionine aminopeptidase 2
PF3D7_0212200	-	3	1	489318	ribosomal protein L12, mitochondrial, putative
PF3D7_1469400	+	16	2	2846977;2849442	nucleoside transporter 3, putative
PF3D7_1473100	-	14	2	2975784;2976716	GTPase-activating protein, putative
PF3D7_0401800	-	789	8	103183;103154;104046;103567;103221;103242;103202;103796	Plasmodium exported protein (PHISTb), unknown function
PF3D7_1357200	+	9	1	2274339	glutamate--tRNA ligase
PF3D7_1339300	+	80	12	1582545;1584018;1584435;1583080;1583498;1583050;1582979;1583190;1581940;1582222;1584210;1585294	conserved Plasmodium protein, unknown function
PF3D7_0210600	-	18	2	431784;431698	conserved Plasmodium protein, unknown function
PF3D7_0205800	-	3	1	231852	PH domain-containing protein, putative
PF3D7_0930500	-	14	1	1211905	diacylglycerol kinase, putative
PF3D7_0522800	-	3	1	943952	pre-mRNA-splicing factor BUD31, putative
PF3D7_0615600	-	153	14	650825;649291;646293;650112;650131;646335;648025;649258;650962;652894;648055;650784;652060;651047	zinc finger protein, putative
PF3D7_1138300	-	3	1	1498623	conserved Plasmodium membrane protein, unknown function
PF3D7_0211700	+	17	3	474159;474116;474093	tyrosine kinase-like protein, putative
PF3D7_1324800	-	38	2	1036531;1036179	dihydrofolate synthase/folylpolyglutamate synthase
PF3D7_0802600	+	94	8	184343;188117;184593;184623;186415;187280;184452;188062	adenylyl cyclase beta
PF3D7_1357700	-	17	2	2285983;2286021	U3 small nucleolar RNA-associated protein 21, putative
PF3D7_0726900	+	29	6	1155230;1154933;1151483;1155406;1150995;1151554	mitochondrial import inner membrane translocase subunit TIM50, putative
PF3D7_0418700	+	18	2	843200;843173	RNA-binding protein NOB1, putative
PF3D7_0110500	+	17	6	400580;402148;402503;403818;397397;401750	bromodomain protein, putative
PF3D7_0514200	+	6	1	599665	conserved Plasmodium protein, unknown function
PF3D7_1332200	+	280	17	1334236;1334652;1334695;1334766;1334136;1334411;1334347;1335454;1334382;1335065;1334431;1334841;1335185;1334965;1335026;1334609;1335281	conserved Plasmodium protein, unknown function
PF3D7_1214100	+	91	12	598851;607054;607391;607434;598499;598815;603386;607515;598634;598778;602764;608312	GPI ethanolamine phosphate transferase 3, putative
PF3D7_0523400	+	5	2	975319;975244	DnaJ protein, putative
PF3D7_0820700	+	18	3	939100;935171;939135	2-oxoglutarate dehydrogenase E1 component
PF3D7_1211700	+	80	7	524876;524927;524904;524769;524803;524843;521155	DNA replication licensing factor MCM5, putative
PF3D7_0823800	+	116	6	1046295;1046008;1046404;1041547;1045086;1045317	DnaJ protein, putative
PF3D7_1004300	-	8	2	200797;200044	E3 ubiquitin-protein ligase, putative
PF3D7_1351200	+	44	5	2044677;2044706;2046670;2045561;2045586	conserved Plasmodium protein, unknown function
PF3D7_1134000	+	449	19	1322378;1324537;1322775;1322058;1324976;1324605;1322716;1325800;1325204;1322608;1321200;1321909;1322447;1322735;1324434;1324722;1322408;1322549;1324638	heat shock protein 70
PF3D7_1440500	+	3	1	1655551	allantoicase, putative
PF3D7_0724700	-	175	13	1034587;1035775;1034473;1034763;1042254;1041647;1041373;1037637;1041421;1041456;1041505;1041560;1042179	conserved Plasmodium protein, unknown function
PF3D7_1002800	+	13	3	134491;135167;137848	DnaJ protein, putative
PF3D7_0111500	-	8	2	439379;439281	UMP-CMP kinase, putative
PF3D7_0106300	-	61	8	264798;264774;264965;264992;264848;264755;264872;265281	calcium-transporting ATPase
PF3D7_1012100	-	3	1	467582	conserved Plasmodium protein, unknown function
PF3D7_1312200	+	4	1	519730	conserved Plasmodium protein, unknown function
PF3D7_1205100	-	25	2	222445;222348	O-phosphoseryl-tRNA(Sec) selenium transferase, putative
PF3D7_0416900	-	13	3	737068;732378;732353	conserved Plasmodium protein, unknown function
PF3D7_1309400	+	48	6	434856;436224;434156;434887;436289;433854	HORMA domain protein, putative
PF3D7_1129000	+	8	3	1123253;1123757;1121908	spermidine synthase
PF3D7_1136400	-	23	1	1427261	signal recognition particle subunit SRP72, putative
PF3D7_0903200	-	43	2	133119;133464	ras-related protein RAB7
PF3D7_0918600	+	17	2	767052;766903	ATP-dependent DNA helicase Q1
PF3D7_0731000	-	22	1	1333172	unspecified product
PF3D7_0824800	+	140	10	1083426;1077913;1083403;1077789;1079182;1080961;1076935;1080137;1083371;1079539	conserved Plasmodium membrane protein, unknown function
PF3D7_1113100	-	10	2	510984;511157	protein tyrosine phosphatase
PF3D7_0507800	+	96	9	326818;327085;322925;323051;323256;325247;325516;323666;323840	conserved Plasmodium protein, unknown function
PF3D7_1414600	+	7	1	592198	mRNA-capping enzyme subunit alpha
PF3D7_1121100	-	166	11	796671;796642;796862;796249;796557;796841;796286;796703;797062;796916;797020	conserved Plasmodium protein, unknown function
PF3D7_1331700	-	17	1	1319220	glutamine--tRNA ligase, putative
PF3D7_0307800	+	66	5	339421;339841;339532;344234;339818	conserved Plasmodium protein, unknown function
PF3D7_0707900	+	4	1	367240	ribosomal protein S8e, putative
PF3D7_0508700	+	17	2	362734;361621	pre-mRNA-processing ATP-dependent RNA helicase PRP5, putative
PF3D7_1105300	-	9	1	231358	conserved Plasmodium protein, unknown function
PF3D7_0514600	-	6	1	606878	ribose-5-phosphate isomerase, putative
PF3D7_0933400	+	18	4	1327225;1329859;1327083;1327253	conserved Plasmodium protein, unknown function
PF3D7_0619600	+	15	4	826406;827391;828041;828251	conserved Plasmodium protein, unknown function
PF3D7_0106700	+	64	12	285331;284336;285838;284240;285807;284186;284220;284363;285221;285307;285372;285415	small ribosomal subunit assembling AARP2 protein
PF3D7_1440400	-	13	3	1647644;1647380;1647595	zinc finger protein, putative
PF3D7_1225700	-	16	2	1040860;1040796	VAC14 domain-containing protein, putative
PF3D7_1025000	-	63	9	1047317;1047533;1045307;1046852;1047016;1047046;1047982;1046995;1047282	EF-hand calcium-binding domain-containing protein, putative
PF3D7_0701900	-	5	1	81100	Plasmodium exported protein, unknown function
PF3D7_1332100	+	31	1	1331405	conserved Plasmodium membrane protein, unknown function
PF3D7_1244100	+	282	10	1852155;1852528;1849849;1850845;1849869;1848933;1849469;1849830;1849921;1852386	N-alpha-acetyltransferase 15, NatA auxiliary subunit, putative
PF3D7_1302000	-	20	1	112694	EMP1-trafficking protein
PF3D7_0524900	+	18	2	1030398;1030816	S-adenosyl-L-methionine-dependent tRNA 4-demethylwyosine synthase, putative
PF3D7_0809100	+	2	1	460494	erythrocyte membrane protein 1, PfEMP1
PF3D7_1446700	-	25	4	1919277;1919328;1919162;1919304	conserved Plasmodium protein, unknown function
PF3D7_1427400	-	125	4	1077047;1076977;1077024;1077002	conserved Plasmodium membrane protein, unknown function
PF3D7_1369500	+	85	8	2773872;2771434;2773839;2770922;2773800;2773928;2773953;2773897	conserved Plasmodium protein, unknown function
PF3D7_1452400	+	81	8	2150328;2151300;2150749;2151232;2150434;2150379;2150903;2151328	conserved Plasmodium protein, unknown function
PF3D7_1021100	-	5	1	850661	conserved Plasmodium protein, unknown function
PF3D7_0200100	+	7	1	31488	erythrocyte membrane protein 1, PfEMP1
PF3D7_1146900	+	9	1	1857866	protein YIPF6, putative
PF3D7_1321100	-	104	10	861001;870144;861030;868901;870320;861416;864968;865222;867017;870267	conserved Plasmodium protein, unknown function
PF3D7_1132600	-	13	3	1266515;1265948;1266386	pre-mRNA-splicing factor 38A, putative
PF3D7_1220100	+	12	2	803156;804754	pre-mRNA-processing factor 17, putative
PF3D7_0410900	-	4	1	490825	conserved Plasmodium protein, unknown function
PF3D7_0804300	+	11	3	243210;243685;243491	zinc finger protein, putative
PF3D7_0424600	-	103	7	1112943;1112906;1113336;1113097;1112870;1113302;1112753	Plasmodium exported protein (PHISTb), unknown function
PF3D7_1430200	+	153	9	1200063;1190452;1199993;1191648;1200020;1191672;1191725;1197628;1199498	plasmepsin IX
PF3D7_0319000	+	83	8	798626;801153;798040;796027;796985;798533;801542;801568	P-type ATPase, putative
PF3D7_1253200	-	3	1	2173833	hypothetical protein
PF3D7_0906000	-	11	1	298253	exoribonuclease II
PF3D7_1337200	+	2	1	1501072	1-deoxy-D-xylulose 5-phosphate synthase
PF3D7_1229800	-	74	9	1224421;1224882;1219070;1222752;1223564;1224251;1222520;1223391;1224747	myosin J, putative
PF3D7_0301600	-	223	3	91107;91078;91373	Plasmodium exported protein (hyp1), unknown function
PF3D7_0410400	+	4	1	475791	exosome complex component RRP4, putative
PF3D7_0903500	+	83	6	164761;166965;164419;164667;164706;167311	conserved Plasmodium protein, unknown function
PF3D7_0219100	+	3	1	771114	conserved protein, unknown function
PF3D7_1105400	-	11	2	235477;235641	40S ribosomal protein S4, putative
PF3D7_1207000	-	40	7	318725;319043;318360;318933;320102;318439;318589	conserved Plasmodium protein, unknown function
PF3D7_1119400	+	21	4	728415;733672;734978;730477	ubiquitin-protein ligase, putative
PF3D7_1313300	+	51	7	584132;572811;585495;576708;581856;583788;585070	peptidyl-prolyl cis-trans isomerase, putative
PF3D7_1221900	-	48	2	872217;872107	conserved Plasmodium membrane protein, unknown function
PF3D7_0831500	+	42	4	1355324;1355300;1353327;1355359	Plasmodium exported protein (PHIST), unknown function
PF3D7_1409700	-	5	1	377015	conserved Plasmodium protein, unknown function
PF3D7_1011300	+	18	1	440667	protein ARV1, putative
PF3D7_0526200	-	44	3	1081222;1081203;1081139	ADP-ribosylation factor GTPase-activating protein, putative
PF3D7_0507600	+	7	1	315188	cell differentiation protein, putative
PF3D7_0503600	-	46	6	147340;146180;146738;146018;146210;149066	myosin B
PF3D7_1431000	-	3	1	1217625	mitochondrial ribosomal protein L17-2 precursor, putative
PF3D7_1438500	-	15	3	1557262;1557931;1557218	cleavage and polyadenylation specificity factor subunit 3, putative
PF3D7_0522400	+	152	29	919090;911981;928747;913808;930898;932383;936509;913841;922018;922465;909205;911858;914432;914539;915230;920213;924056;925786;928585;928728;930659;932502;932779;934966;936439;936630;936655;921332;931207	conserved Plasmodium protein, unknown function
PF3D7_1358700	-	4	1	2325914	YOP1-like protein, putative
PF3D7_1349400	+	32	3	1990288;1989942;1988717	cytidine and deoxycytidylate deaminase, putative
PF3D7_0913200	+	9	1	576529	elongation factor 1-beta
PF3D7_1339600	+	85	8	1593575;1590613;1594240;1590976;1591061;1591085;1593108;1594703	conserved Plasmodium protein, unknown function
PF3D7_1251500	+	84	7	2101778;2101590;2101343;2101931;2101292;2101610;2102184	ATP-dependent RNA helicase DRS1, putative
PF3D7_1446800	+	8	3	1924048;1924070;1924106	heme detoxification protein
PF3D7_0507000	-	3	1	292364	conserved Plasmodium protein, unknown function
PF3D7_0306100	-	2	1	288083	conserved Plasmodium protein, unknown function
PF3D7_0406000	+	88	6	322784;317663;317957;322924;324504;322815	conserved Plasmodium protein, unknown function
PF3D7_0631100	+	3	1	1299168	Plasmodium exported protein (PHISTb), unknown function
PF3D7_0103000	-	12	1	131272	vacuolar protein sorting-associated protein VTA1, putative
PF3D7_0402400	-	28	4	147036;147062;147219;147102	Plasmodium exported protein, unknown function
PF3D7_1321500	-	50	3	890193;890110;890168	3',5'-cyclic nucleotide phosphodiesterase, putative
PF3D7_1234100	+	241	18	1424283;1424524;1424424;1424661;1426558;1420872;1420933;1423385;1424964;1426588;1416892;1417283;1417672;1418744;1420422;1421322;1424635;1425448	bromodomain protein, putative
PF3D7_1472100	-	113	7	2941423;2941472;2941988;2942339;2942021;2941445;2942095	protein transport protein YIP1, putative
PF3D7_0916000	-	7	1	666568	major facilitator superfamily domain-containing protein, putative
PF3D7_0408900	+	38	7	429915;435537;435578;438183;432530;435382;427388	tRNA N6-adenosine threonylcarbamoyltransferase
PF3D7_1127000	-	22	4	1055699;1055862;1055783;1055989	protein phosphatase, putative
PF3D7_0918100	+	13	3	748988;749026;749221	cytochrome b5-like heme/steroid binding protein, putative
PF3D7_0819600	-	10	2	884535;884555	conserved Plasmodium protein, unknown function
PF3D7_1017400	-	10	2	697329;697277	phosphomannomutase, putative
PF3D7_0917500	+	64	8	729128;729079;729339;729105;732367;729032;729266;732535	conserved Plasmodium protein, unknown function
PF3D7_0619800	-	15	1	831398	conserved Plasmodium membrane protein, unknown function
PF3D7_0201600	-	27	5	77301;77624;76536;78105;77225	PHISTb domain-containing RESA-like protein 1
PF3D7_0724900	+	9	3	1057082;1058259;1055910	kinesin-19, putative
PF3D7_1442500	-	8	2	1724044;1724196	geranylgeranyl transferase type-2 subunit alpha, putative
PF3D7_1353100	-	98	4	2124350;2123818;2124294;2124586	Plasmodium exported protein, unknown function
PF3D7_1312900	+	248	11	551359;551430;551065;552310;551613;550885;551206;551669;551833;551918;550088	eukaryotic translation initation factor 4 gamma
PF3D7_0305700	-	8	1	278891	ubiquitin-conjugating enzyme E2, putative
PF3D7_0704700	+	24	5	236153;237693;234261;236527;235892	phosphopantetheine adenylyltransferase, putative
PF3D7_1448400	-	51	4	1980166;1980905;1980014;1980371	ubiquitin-protein ligase, putative
PF3D7_0920200	-	6	1	827580	CS domain protein, putative
PF3D7_1313200	+	45	3	568243;568578;568610	methionyl-tRNA formyltransferase, putative
PF3D7_0622800	+	487	26	923757;924020;921436;922136;923585;921557;923646;922463;923524;929647;929805;929901;921124;927396;927661;921161;927114;921476;923445;924212;926956;927507;930402;932869;923565;924040	leucine--tRNA ligase, putative
PF3D7_1467900	+	55	7	2776346;2776422;2773226;2772728;2773880;2773469;2774715	rab GTPase activator, putative
PF3D7_1215400	-	7	1	631729	conserved Plasmodium protein, unknown function
PF3D7_1126000	-	203	1	1014999	threonine--tRNA ligase
PF3D7_1471000	+	65	3	2903833;2903749;2903814	RNA 3'-terminal phosphate cyclase-like protein, putative
PF3D7_1229600	-	8	2	1213484;1213667	conserved Plasmodium protein, unknown function
PF3D7_1473200	+	73	5	2983655;2983459;2982842;2982732;2982904	DnaJ protein, putative
PF3D7_1238600	-	11	2	1600962;1600635	sphingomyelin phosphodiesterase
PF3D7_1457400	+	107	12	2358905;2359168;2355541;2354589;2356549;2362548;2354347;2355417;2360404;2362199;2359212;2362512	conserved Plasmodium protein, unknown function
PF3D7_1363500	+	16	5	2551076;2549599;2549766;2550153;2550336	DNase I-like protein, putative
PF3D7_1243700	+	32	4	1831120;1831047;1833318;1833339	ubiquitin-conjugating enzyme E2, putative
PF3D7_1325800	+	15	3	1073241;1073357;1073786	conserved Plasmodium protein, unknown function
PF3D7_0518100	+	33	7	757997;756811;757758;757865;758971;756931;757222	RAP protein, putative
PF3D7_1477500	+	325	8	3190791;3191077;3190948;3191168;3191840;3189316;3189387;3190435	Plasmodium exported protein (PHISTb), unknown function
PF3D7_0927600	+	22	4	1125111;1125081;1125282;1124888	RNA-binding protein, putative
PF3D7_1323400	-	10	3	971456;971475;972640	60S ribosomal protein L23
PF3D7_1320000	+	85	7	832638;833330;832052;833308;833534;833400;832866	golgi protein 1
PF3D7_1348600	+	8	2	1955168;1955542	conserved Plasmodium protein, unknown function
PF3D7_0214600	+	38	5	599615;595869;595849;598887;600255	serine/threonine protein kinase, putative
PF3D7_0630800	+	4	1	1293173	TPH domain-containing protein, putative
PF3D7_0517400	+	48	6	735130;735589;734053;735567;733185;735484	FACT complex subunit SPT16, putative
PF3D7_1302300	-	34	5	126005;125734;126139;125841;126635	Plasmodium exported protein, unknown function
PF3D7_0323600	+	7	1	990857	conserved Plasmodium protein, unknown function
PF3D7_0610100	-	2	1	435611	pre-mRNA-splicing factor SLU7, putative
PF3D7_1408200	-	6	2	300848;300731	AP2 domain transcription factor AP2-G2, putative
PF3D7_0704500	-	20	1	208638	serine/threonine protein kinase, putative
PF3D7_0919700	+	12	3	804145;806394;806679	pyridoxal 5'-phosphate dependent enzyme class III, putative
PF3D7_1372300	+	119	18	2844901;2845125;2840762;2845338;2846930;2847492;2847596;2844786;2847071;2842199;2844539;2845281;2846719;2847036;2847812;2843580;2844391;2844597	Plasmodium exported protein (PHIST), unknown function
PF3D7_1119900	+	53	8	754130;754168;754198;750818;754243;754787;751797;752144	conserved Plasmodium protein, unknown function
PF3D7_0527600	-	6	1	1146050	conserved Plasmodium protein, unknown function
PF3D7_1142100	-	113	5	1681780;1685804;1683905;1686036;1681971	conserved Plasmodium protein, unknown function
PF3D7_1425900	-	4	1	1012301	conserved Plasmodium protein, unknown function
PF3D7_1417200	+	364	27	707371;704535;704833;697532;695836;699741;697559;697887;704720;697855;704076;704486;706216;695933;697467;697930;700434;701734;703650;704173;704641;704894;707422;698202;703671;703904;708536	NOT family protein, putative
PF3D7_1450000	+	11	3	2047755;2050821;2050686	serine/threonine protein kinase, putative
PF3D7_0306800	-	7	1	305425	T-complex protein 1 subunit beta
PF3D7_1336800	+	12	1	1487761	nuclear movement protein, putative
PF3D7_1300900	-	3	1	62057	stevor
PF3D7_1411000	+	125	16	444350;442637;443555;443575;445941;448084;442015;445091;445132;446156;447534;447911;448037;448305;448805;446523	conserved Plasmodium protein, unknown function
PF3D7_1243600	+	65	6	1827595;1826962;1827631;1828046;1827531;1828016	translation initiation factor SUI1, putative
PF3D7_1425400	+	28	3	992930;991247;993408	DEAD/DEAH box helicase, putative
PF3D7_0910100	-	95	8	456955;457312;456284;456309;456590;458599;459254;456553	exportin-7, putative
PF3D7_0105900	+	39	7	252617;250307;254928;252035;252685;252717;254562	3'-5' exonuclease, putative
PF3D7_0919200	-	12	2	789040;789234	PPPDE peptidase, putative
PF3D7_1240300	+	12	2	1703549;1700514	erythrocyte membrane protein 1, PfEMP1
PF3D7_1478800	-	14	2	3242428;3242531	Plasmodium exported protein, unknown function
PF3D7_1019500	-	16	2	787497;791573	conserved Plasmodium membrane protein, unknown function
PF3D7_0500800	-	203	17	45938;46373;45994;47163;45856;46540;46117;46153;46093;46033;46177;46213;46250;45206;45756;46521;45974	mature parasite-infected erythrocyte surface antigen
PF3D7_1121600	-	126	4	815299;814699;814653;815043	exported protein 1
PF3D7_1008400	-	19	5	347052;348427;346508;346930;347211	26S protease regulatory subunit 4, putative
PF3D7_1471100	-	316	17	2905090;2904256;2904200;2904178;2904040;2905062;2904012;2903970;2904344;2905197;2896699;2903950;2904231;2904083;2904127;2904298;2904394	exported protein 2
PF3D7_1317400	+	3	1	733693	zinc finger protein, putative
PF3D7_1319400	+	25	5	803412;805971;806086;803455;806245	conserved Plasmodium protein, unknown function
PF3D7_1034900	+	285	8	1386117;1386513;1386490;1386627;1385928;1386328;1388369;1386142	methionine--tRNA ligase
PF3D7_0903300	+	163	24	150136;140454;140773;141673;147988;149949;143910;144919;140744;144672;144977;145221;151153;141238;141699;144855;145278;145997;148102;141477;142043;145096;145164;151069	conserved Plasmodium membrane protein, unknown function
PF3D7_1428500	+	8	1	1123933	protein kinase, putative
PF3D7_1401900	-	4	1	74110	conserved Plasmodium protein, unknown function
PF3D7_1126700	-	31	6	1041426;1041634;1044106;1040056;1041751;1040306	autophagy-related protein 23, putative
PF3D7_1246600	+	4	1	1936976	pre-mRNA-splicing factor CWC26, putative
PF3D7_0206500	-	6	1	264799	conserved Plasmodium protein, unknown function
PF3D7_1353800	-	4	1	2151175	proteasome subunit alpha type-4, putative
PF3D7_1436000	+	307	6	1459862;1459532;1460457;1460188;1460070;1460419	glucose-6-phosphate isomerase
PF3D7_1022200	-	31	4	927133;927259;926300;927211	conserved Plasmodium membrane protein, unknown function
PF3D7_1116800	-	357	13	637303;637324;636338;635475;637418;636097;635824;637931;636717;637379;638293;635855;635891	heat shock protein 101
PF3D7_0704600	-	139	15	215584;224580;215609;215533;215839;224271;215430;224353;225054;225703;225733;228449;214949;215461;215561	E3 ubiquitin-protein ligase
PF3D7_0830900	-	10	2	1317083;1317573	Plasmodium exported protein, unknown function
PF3D7_1129900	+	27	4	1158326;1160968;1161015;1159035	major facilitator superfamily-related transporter, putative
PF3D7_1412500	+	39	3	509320;509153;509196	actin II
PF3D7_0507500	-	6	1	307518	subtilisin-like protease 1
PF3D7_0323100	+	108	6	975270;971837;975360;974981;971745;973692	conserved Plasmodium protein, unknown function
PF3D7_1104300	-	7	2	193009;191856	conserved Plasmodium protein, unknown function
PF3D7_1001400	-	100	7	75013;75063;75607;76379;74385;74802;76477	exported lipase 1
PF3D7_1416000	+	31	8	648229;647147;647892;648019;647518;648450;648808;648542	conserved Plasmodium protein, unknown function
PF3D7_1445800	-	4	1	1878412	conserved Plasmodium membrane protein, unknown function
PF3D7_0727000	-	5	1	1147396	vacuolar protein sorting-associated protein 53, putative
PF3D7_1007900	+	69	5	318653;318499;318475;318680;318620	eukaryotic translation initiation factor 3 subunit D, putative
PF3D7_0702500	-	32	3	104052;104125;104401	Plasmodium exported protein, unknown function
PF3D7_0406500	-	49	4	334183;333756;334223;334265	NYN domain-containing protein, putative
PF3D7_1422700	+	15	4	915587;915407;915124;916003	conserved Plasmodium protein, unknown function
PF3D7_1430600	+	17	3	1209414;1209565;1210215	exodeoxyribonuclease III, putative
PF3D7_1119700	+	31	2	746458;746438	conserved Plasmodium protein, unknown function
PF3D7_0216900	+	2	1	702116	conserved Plasmodium protein, unknown function
PF3D7_0527900	+	4	1	1155945	ATP-dependent RNA helicase DDX41, putative
PF3D7_0526100	+	24	3	1081265;1081037;1081293	conserved Plasmodium membrane protein, unknown function
PF3D7_1120100	+	258	3	763224;764059;763181	phosphoglycerate mutase, putative
PF3D7_0100300	-	5	1	41791	erythrocyte membrane protein 1, PfEMP1
PF3D7_0619900	+	4	1	841482	splicing factor 3A subunit 2, putative
PF3D7_1118700	-	14	1	709868	myosin light chain B
PF3D7_1251900	+	97	16	2118349;2116141;2116160;2117946;2116486;2116265;2116717;2118180;2115582;2117382;2117731;2122899;2115818;2115868;2118541;2118713	tRNA Valine
PF3D7_1423800	+	97	9	969851;969921;968613;969947;969986;969900;971612;972593;970569	vacuolar protein sorting-associated protein 3, putative
PF3D7_0919100	+	101	5	788675;788318;788113;788576;785330	DnaJ protein, putative
PF3D7_1225600	-	12	1	1035229	conserved Plasmodium protein, unknown function
PF3D7_0911900	-	326	13	538061;537326;537542;537506;537581;537296;537404;537427;537820;537912;537938;537381;537634	falstatin
PF3D7_0602500	+	13	3	106882;106645;107556	geranylgeranyl transferase type-2 subunit beta, putative
PF3D7_0627900	+	4	1	1121317	ribonuclease P protein subunit p29, putative
PF3D7_0721600	-	24	2	931086;931166	40S ribosomal protein S5, putative
PF3D7_1118300	+	12	4	696512;696583;697651;699427	insulinase, putative
PF3D7_1450400	-	75	6	2061674;2060565;2063552;2061388;2060610;2062293	zinc finger protein, putative
PF3D7_1436200	-	5	2	1471646;1471370	conserved Plasmodium protein, unknown function
PF3D7_1253100	+	32	4	2172922;2171763;2173043;2172971	Plasmodium exported protein (PHISTa), unknown function
PF3D7_1149400	-	22	1	1985109	Plasmodium exported protein, unknown function
PF3D7_1457300	-	143	1	2346148	conserved Plasmodium protein, unknown function
PF3D7_0522300	-	5	1	902638	18S rRNA (guanine-N(7))-methyltransferase, putative
PF3D7_0727200	-	25	2	1156431;1156251	cysteine desulfurase, putative
PF3D7_0207600	-	2607	15	303584;305499;304936;303603;303989;303959;306363;303555;304097;304345;303427;304992;303912;304262;304373	serine repeat antigen 5
PF3D7_1354400	-	7	1	2169221	V-type proton ATPase 21 kDa proteolipid subunit, putative
PF3D7_1207600	-	7	1	349483	tRNA delta(2)-isopentenylpyrophosphate transferase, putative
PF3D7_1451400	+	27	4	2112153;2113257;2112037;2113225	transcriptional regulatory protein sir2b
PF3D7_0926400	-	19	3	1070420;1070723;1071692	monocarboxylate transporter, putative
PF3D7_0726400	-	91	6	1121349;1108693;1117112;1108517;1110810;1120091	conserved Plasmodium membrane protein, unknown function
PF3D7_1314600	+	6	2	626260;626420	lipoate-protein ligase 1
PF3D7_0420600	+	18	2	934263;934495	conserved Plasmodium protein, unknown function
PF3D7_0607600	-	14	4	313412;314951;313331;313570	spindle assembly abnormal protein 6, putative
PF3D7_1114500	+	8	1	551764	conserved Plasmodium protein, unknown function
PF3D7_1200600	-	31	7	52846;46434;50574;46469;47288;49063;46162	erythrocyte membrane protein 1, PfEMP1
PF3D7_1426700	-	5	1	1036408	phosphoenolpyruvate carboxylase
PF3D7_0830700	+	15	4	1308231;1308341;1308282;1308423	Plasmodium exported protein (hyp9), unknown function
PF3D7_0509000	-	10	2	376583;376556	alpha-soluble NSF attachment protein, putative
PF3D7_0704400	+	48	8	208212;207085;206868;208133;207150;207992;208155;208193	phosphoinositide-binding protein, putative
PF3D7_1142400	-	7	1	1701454	coproporphyrinogen-III oxidase
PF3D7_0723400	-	6	1	980421	conserved Plasmodium protein, unknown function
PF3D7_1438000	-	4	1	1536561	eukaryotic translation initiation factor eIF2A, putative
PF3D7_0405400	+	174	6	301142;294148;294305;301188;292551;294084	pre-mRNA-processing-splicing factor 8, putative
PF3D7_1001700	-	55	8	92607;92840;92271;92896;93153;92517;91962;93003	Plasmodium exported protein (PHISTc), unknown function
PF3D7_0321500	-	17	2	896563;896263	peptidase, putative
PF3D7_0903400	-	83	6	151346;153625;156998;154842;156090;156150	ATP-dependent RNA helicase DDX60, putative
PF3D7_0930100	-	13	1	1191785	conserved Plasmodium protein, unknown function
PF3D7_0726500	-	78	9	1126266;1132198;1126029;1126331;1125875;1131148;1126407;1125793;1126295	ubiquitin carboxyl-terminal hydrolase, putative
PF3D7_0802400	+	119	7	179707;177475;178852;179611;174383;179065;175081	conserved Plasmodium protein, unknown function
PF3D7_1417600	-	11	2	731145;731663	conserved Plasmodium protein, unknown function
PF3D7_0112100	+	6	2	455818;455859	conserved Plasmodium protein, unknown function
PF3D7_0613300	-	40	6	541193;541260;542280;541346;541365;541323	rhoptry protein ROP14
PF3D7_0812000	-	10	2	600230;600300	conserved Plasmodium protein, unknown function
PF3D7_0528100	-	43	7	1157820;1159399;1157407;1157334;1157353;1158269;1157617	AP-1 complex subunit beta, putative
PF3D7_1444500	-	25	2	1836877;1837360	eukaryotic translation initiation factor 2-alpha kinase 1
PF3D7_1456800	-	7	1	2330157	V-type H(+)-translocating pyrophosphatase, putative
PF3D7_1015800	+	4	1	635070	ribonucleoside-diphosphate reductase small chain, putative
PF3D7_1457000	-	165	6	2336540;2336063;2336675;2336736;2336163;2336419	signal peptide peptidase
PF3D7_1142600	-	4	1	1708687	60S ribosomal protein L35ae, putative
PF3D7_0206200	+	9	1	250869	pantothenate transporter
PF3D7_1139600	+	115	12	1584827;1590200;1588251;1585040;1584879;1584976;1585092;1587220;1592062;1588076;1592082;1584687	conserved Plasmodium protein, unknown function
PF3D7_0412400	-	5	1	551919	erythrocyte membrane protein 1, PfEMP1
PF3D7_1200100	+	45	1	24834	erythrocyte membrane protein 1, PfEMP1
PF3D7_1307600	-	53	2	340140;340189	DNA-directed RNA polymerase subunit alpha, putative
PF3D7_1318200	+	3	1	751865	glycerol-3-phosphate 1-O-acyltransferase
PF3D7_1205300	+	5	1	231648	conserved Plasmodium protein, unknown function
PF3D7_0708800	+	399	17	397444;397483;398190;397816;398160;397319;397792;398249;397073;398335;395122;398109;398294;398536;398565;397349;398015	heat shock protein 110
PF3D7_0207700	-	85	2	308645;308668	serine repeat antigen 4
PF3D7_1345500	+	4	1	1824500	ubiquitin-conjugating enzyme E2
PF3D7_0919800	-	13	4	804387;805988;806022;806386	TLD domain-containing protein
PF3D7_1245100	+	43	8	1892798;1892928;1891619;1892129;1885089;1887670;1886497;1892900	kinesin-13, putative
PF3D7_1226100	+	5	1	1059627	haloacid dehalogenase-like hydrolase, putative
PF3D7_0905100	-	58	4	235939;239804;235982;240527	nucleoporin NUP100/NSP100, putative
PF3D7_1303200	-	9	1	160049	SNARE protein, putative
PF3D7_0623800	-	190	13	964773;964813;967382;967574;964553;966371;964695;965357;963079;964738;967921;964871;967593	tyrosine kinase-like protein, putative
PF3D7_0715700	+	7	1	697484	conserved Plasmodium protein, unknown function
PF3D7_0617200	+	40	9	718448;718204;717347;717989;716858;716958;718101;718380;719563	conserved Plasmodium protein, unknown function
PF3D7_0319400	+	52	4	813293;812387;813455;814166	kinesin-8, putative
PF3D7_1315700	+	4	2	659792;659854	tRNA (adenine(58)-N(1))-methyltransferase catalytic subunit TRM61, putative
PF3D7_0910200	+	65	9	468107;469012;467562;468484;467757;468465;469768;471646;467501	conserved Plasmodium protein, unknown function
PF3D7_0528200	-	95	2	1163500;1162986	eukaryotic translation initiation factor 3 subunit E, putative
PF3D7_0714200	+	126	8	652278;653670;653620;652409;652699;652943;652234;653280	conserved Plasmodium protein, unknown function
PF3D7_1006700	+	6	1	274777	conserved Plasmodium protein, unknown function
PF3D7_1309200	+	45	8	426596;426210;426632;426809;427323;425573;425621;427353	protein phosphatase PPM6, putative
PF3D7_0703200	-	83	2	124153;123504	conserved Plasmodium protein, unknown function
PF3D7_1027400	-	23	1	1145422	DNA-directed RNA polymerase II subunit RPB7, putative
PF3D7_1413900	+	76	5	553629;552938;553479;553595;553692	DnaJ protein, putative
PF3D7_1476500	+	3	1	3149086	probable protein, unknown function
PF3D7_0217500	+	31	4	722655;722682;723050;723358	calcium-dependent protein kinase 1
PF3D7_0927900	-	45	2	1130539;1130474	phosphatidylserine decarboxylase
PF3D7_1112100	+	85	10	464410;469669;467216;465065;464108;464326;467172;467615;467515;469952	conserved Plasmodium protein, unknown function
PF3D7_0709400	-	14	1	424430	Cg7 protein
PF3D7_0817400	-	11	2	794294;793902	phosphatase, putative
PF3D7_1026600	-	14	3	1115317;1115443;1114964	conserved Plasmodium protein, unknown function
PF3D7_0323000	-	4	1	968185	translation machinery-associated protein 7, putative
PF3D7_0504800	-	4	1	195701	conserved Plasmodium protein, unknown function
PF3D7_1020900	-	16	2	844968;845093	ADP-ribosylation factor
PF3D7_1439500	+	17	2	1610861;1611712	oocyst rupture protein 2, putative
PF3D7_1416800	+	22	3	685084;684060;685194	lysine--tRNA ligase, putative
PF3D7_1453900	+	6	1	2218292	conserved Plasmodium protein, unknown function
PF3D7_0420000	-	20	1	900374	zinc finger protein, putative
PF3D7_0926800	-	5	2	1093571;1093280	conserved Plasmodium protein, unknown function
PF3D7_1353300	-	6	2	2135602;2135902	conserved Plasmodium protein, unknown function
PF3D7_1011700	+	57	3	450329;450846;450800	DNA repair protein RAD23, putative
PF3D7_1205500	+	242	10	247538;247606;244049;247326;238793;242990;246437;247475;248086;248009	zinc finger protein, putative
PF3D7_0908700	-	10	1	401082	tRNA pseudouridine synthase, putative
PF3D7_0517300	-	110	8	724179;724460;723621;723820;723901;723788;724106;724128	serine/arginine-rich splicing factor 1
PF3D7_0909500	+	4	1	432529	subpellicular microtubule protein 1, putative
PF3D7_1235700	+	50	2	1489160;1489099	ATP synthase subunit beta, mitochondrial
PF3D7_1442400	+	83	7	1720698;1722038;1722589;1724269;1724349;1723570;1723718	conserved Plasmodium protein, unknown function
PF3D7_0704200	-	16	1	192969	tRNA m5C-methyltransferase, putative
PF3D7_0702100	+	43	2	89991;88784	Plasmodium exported protein (PHISTb), unknown function, pseudogene
PF3D7_1013100	-	19	2	502348;502374	U3 small nucleolar RNA-associated protein 13, putative
PF3D7_0919000	-	8	1	781018	nucleosome assembly protein
PF3D7_1340300	+	32	8	1607462;1609084;1610067;1609057;1610004;1610438;1610459;1609731	nucleolar complex protein 2, putative
PF3D7_0504700	+	82	13	200803;198305;194079;200410;189406;200200;197473;197805;198066;200996;203406;205722;205026	centrosomal protein CEP120, putative
PF3D7_1129500	+	4	1	1142770	A/G-specific adenine glycosylase, putative
PF3D7_1213000	+	13	2	576579;576069	unspecified product
PF3D7_0519800	-	19	3	820443;820058;820002	EELM2 domain-containing protein, putative
PF3D7_0514800	-	11	1	616081	inositol polyphosphate multikinase, putative
PF3D7_1329900	+	2	1	1271428	conserved Plasmodium protein, unknown function
PF3D7_1129800	+	11	3	1153730;1153829;1153214	conserved Plasmodium protein, unknown function
PF3D7_0324000	+	2	1	1007315	exported protein family 1
PF3D7_0417400	+	233	30	775007;769487;774635;774691;760581;768079;768162;769675;753353;769519;767936;760865;769906;771452;771602;758824;759209;760203;761509;763838;767084;767508;772122;773657;759905;761322;769468;771421;774948;776504	conserved Plasmodium protein, unknown function
PF3D7_1014300	+	6	1	573362	SPRY domain-containing protein, putative
PF3D7_0727900	+	32	4	1186032;1185763;1185658;1192779	conserved Plasmodium protein, unknown function
PF3D7_0821300	-	17	3	959160;958889;958864	ATP-dependent RNA helicase DHX36, putative
PF3D7_0728200	+	4	1	1213596	actin-like protein, putative
PF3D7_0936600	+	38	2	1448359;1448503	gametocyte exported protein 5
PF3D7_1452500	-	15	3	2151808;2151401;2151663	SNARE protein, putative
PF3D7_1320200	+	3	1	838523	TBC domain protein, putative
PF3D7_1024800	+	1032	24	1038057;1039429;1038032;1038011;1039457;1037408;1036866;1039228;1039105;1039578;1037160;1037179;1038974;1039080;1039631;1043449;1044186;1035715;1037991;1038620;1038725;1039511;1039657;1039735	exported protein 3
PF3D7_0819500	+	3	1	884631	conserved protein, unknown function
PF3D7_0621800	+	134	12	895987;896187;895654;896047;896027;891956;891648;892181;895091;895823;896318;896134	nascent polypeptide-associated complex subunit alpha, putative
PF3D7_0913500	-	14	3	582284;582124;582265	protease, putative
PF3D7_1352500	-	38	4	2092598;2092822;2092734;2093295	thioredoxin-related protein, putative
PF3D7_0908900	-	7	1	405310	conserved Plasmodium protein, unknown function
PF3D7_1021600	+	26	3	872439;872352;872410	deoxyribose-phosphate aldolase, putative
PF3D7_1133200	-	11	3	1282328;1280878;1280916	conserved Plasmodium protein, unknown function
PF3D7_0707700	+	53	6	358794;359791;358814;359670;359731;360613	E3 ubiquitin-protein ligase, putative
PF3D7_0518600	+	17	3	770973;773050;770920	WD repeat-containing protein 26, putative
PF3D7_0215100	-	46	3	622033;622086;622061	RING zinc finger protein, putative
PF3D7_1008900	-	12	2	368988;368881	adenylate kinase
PF3D7_1433500	-	93	7	1334044;1333805;1333975;1334308;1335235;1333630;1334114	DNA topoisomerase 2
PF3D7_1116700	-	127	2	630750;630719	dipeptidyl aminopeptidase 1
PF3D7_1414500	-	74	10	580261;577603;581962;580394;577762;579292;579773;580283;585940;586035	atypical protein kinase, ABC-1 family, putative
PF3D7_1032000	-	2	1	1287407	ribosome maturation factor RimM, putative
PF3D7_0810900	-	8	1	550931	conserved Plasmodium protein, unknown function
PF3D7_0312400	-	30	1	524157	glycogen synthase kinase 3
PF3D7_0709500	+	21	2	429725;429624	conserved Plasmodium protein, unknown function
PF3D7_0800100	+	6	1	29111	erythrocyte membrane protein 1, PfEMP1
PF3D7_1367100	+	5	1	2683002	U1 small nuclear ribonucleoprotein 70 kDa homolog, putative
PF3D7_1036900	-	21	3	1455766;1452251;1452343	conserved Plasmodium protein, unknown function
PF3D7_0922600	+	58	4	918940;919037;917516;919109	glutamine synthetase, putative
PF3D7_1450500	-	14	2	2071403;2070070	conserved Plasmodium protein, unknown function
PF3D7_0905200	-	5	1	246260	mitochondrial carrier protein, putative
PF3D7_0613500	-	9	1	548724	AP-3 complex subunit beta, putative
PF3D7_0514900	+	65	10	623207;618086;622588;618219;619786;622216;622835;623864;620331;623108	conserved Plasmodium protein, unknown function
PF3D7_0528500	+	7	2	1177244;1177817	F-actin-capping protein subunit alpha, putative
PF3D7_1437900	+	135	7	1535361;1534945;1535008;1534713;1534747;1534000;1535028	HSP40, subfamily A
PF3D7_1252600	+	73	5	2152475;2152323;2152519;2152571;2152302	esterase, putative
PF3D7_1431400	-	22	1	1232651	conserved Plasmodium protein, unknown function
PF3D7_1248500	-	23	2	1983484;1983156	bax inhibitor 1, putative
PF3D7_0629600	+	11	2	1219699;1219088	RNA-binding protein, putative
PF3D7_1145700	+	27	4	1818046;1814721;1816159;1816393	bicoid-interacting protein BIN3, putative
PF3D7_0718100	-	6	1	801983	exported serine/threonine protein kinase
PF3D7_0221800	+	16	2	873591;873958	hypothetical protein
PF3D7_0630700	+	53	3	1286471;1286508;1286543	bifunctional methylenetetrahydrofolate dehydrogenase/cyclohydrolase, putative
PF3D7_0914900	+	41	4	639242;639144;639271;639122	BSD-domain protein, putative
PF3D7_1239100	+	7	1	1628282	mitochondrial ribosomal protein L23 precursor, putative
PF3D7_1239700	+	145	11	1657678;1657538;1657040;1657292;1658260;1657316;1654232;1657391;1657568;1657636;1657871	ATP-dependent zinc metalloprotease FTSH 1
PF3D7_1339900	+	21	4	1601430;1601408;1601294;1601380	ABC transporter B family member 5, putative
PF3D7_0828200	+	67	9	1223349;1219160;1222174;1217468;1218331;1219333;1218545;1219280;1221679	leucine--tRNA ligase, putative
PF3D7_1134700	-	44	6	1360113;1361566;1360148;1359977;1359030;1361594	DNA-directed RNA polymerase I subunit RPA2, putative
PF3D7_0619400	-	110	5	815589;815949;815265;815244;815203	cell division cycle protein 48 homologue, putative
PF3D7_1308400	-	39	6	378826;378847;377828;375708;377486;376732	conserved Plasmodium protein, unknown function
PF3D7_1014900	-	2	1	602990	conserved Plasmodium protein, unknown function
PF3D7_0630300	-	23	6	1266321;1260127;1265341;1266275;1267687;1264712	DNA polymerase epsilon catalytic subunit A, putative
PF3D7_1133900	+	43	7	1317658;1314931;1317639;1315200;1315518;1315693;1317405	conserved Plasmodium protein, unknown function
PF3D7_1352200	+	64	5	2083450;2083497;2083469;2082374;2083599	U3 small nucleolar RNA-associated protein 15, putative
PF3D7_0603500	+	39	4	140943;141008;140889;137009	cation/H+ antiporter
PF3D7_1134500	+	57	8	1346150;1345811;1347112;1347760;1345837;1345933;1350528;1347270	alpha/beta hydrolase, putative
PF3D7_1021800	-	26	5	901205;896704;900598;900363;896545	schizont egress antigen-1
PF3D7_0318900	-	10	3	791891;792193;792262	conserved protein, unknown function
PF3D7_0503400	+	20	3	141928;141586;141949	actin-depolymerizing factor 1
PF3D7_0210200	-	6	2	413087;418826	conserved Plasmodium protein, unknown function
PF3D7_0621900	-	3	1	893967	signal recognition particle subunit SRP68, putative
PF3D7_1420000	-	10	2	828522;828501	splicing factor 3B subunit 4, putative
PF3D7_1120000	+	28	5	756194;756556;756852;760340;758622	conserved Plasmodium protein, unknown function
PF3D7_1448000	-	35	3	1962700;1962450;1962665	U3 small nucleolar RNA-associated protein 12, putative
PF3D7_1350500	-	7	2	2014971;2014990	conserved Plasmodium protein, unknown function
PF3D7_1211800	+	189	22	528056;531205;527976;533620;531081;533976;532039;528035;530341;530870;531562;527924;530451;530503;530532;531114;532766;532975;533571;533921;532326;533179	polyubiquitin
PF3D7_0904700	-	4	1	218219	bacterial histone-like protein
PF3D7_1224600	-	2	1	1000596	cytochrome c heme lyase, putative
PF3D7_0305000	-	3	1	233655	elongation factor Ts
PF3D7_0625100	+	2	1	1024670	sphingomyelin synthase 2, putative
PF3D7_0418600	+	60	9	836192;836014;837568;839550;839673;836949;836758;837181;838078	regulator of chromosome condensation, putative
PF3D7_1012400	-	26	3	475274;474979;475140	hypoxanthine-guanine phosphoribosyltransferase
PF3D7_1461800	+	4	1	2512806	conserved Plasmodium protein, unknown function
PF3D7_0829900	+	2	1	1279043	unspecified product
PF3D7_0819000	-	117	10	866020;866145;865704;866043;865528;866272;864008;865381;865054;866700	conserved Plasmodium protein, unknown function
PF3D7_0716800	-	13	1	732077	eukaryotic translation initiation factor 3 subunit I, putative
PF3D7_1132000	+	2	1	1242265	ubiquitin-like protein, putative
PF3D7_0609700	+	63	7	419082;415147;413653;414414;415325;414983;415675	conserved Plasmodium protein, unknown function
PF3D7_1125200	-	15	4	988301;988247;989165;988342	conserved Plasmodium protein, unknown function
PF3D7_1008100	+	266	25	339983;334173;334054;343140;343091;340504;337544;339317;333769;334197;339847;342201;342326;342811;332775;336180;334246;338199;333738;334020;334101;334146;335623;338438;343113	zinc finger protein, putative
PF3D7_0807500	+	15	2	388659;388699	proteasome subunit alpha type-6, putative
PF3D7_1362800	+	56	4	2525612;2525587;2524590;2525178	conserved Plasmodium protein, unknown function
PF3D7_0106500	+	7	2	275978;278545	conserved Plasmodium protein, unknown function
PF3D7_0827100	+	30	3	1175542;1174498;1176285	translation initiation factor IF-2, putative
PF3D7_1241100	-	52	3	1746065;1746491;1746116	polyadenylation factor subunit 2, putative
PF3D7_0903600	+	11	2	173297;173362	conserved Plasmodium protein, unknown function, unspecified product
PF3D7_1228800	-	4	1	1172254	WD repeat-containing protein, putative
PF3D7_1126500	+	98	9	1037227;1035398;1035458;1036933;1033703;1035265;1036973;1037464;1033355	conserved Plasmodium protein, unknown function
PF3D7_0619500	-	15	1	820694	acyl-CoA synthetase
PF3D7_1422900	+	9	1	926731	14-3-3 protein, putative
PF3D7_0308900	-	51	2	379108;378368	splicing factor 3B subunit 1, putative
PF3D7_1476600	+	11	3	3153501;3155496;3153631	Plasmodium exported protein, unknown function
PF3D7_0418300	-	8	1	821720	conserved Plasmodium protein, unknown function
PF3D7_0527300	-	10	2	1135659;1135588	methionine aminopeptidase 1a, putative
PF3D7_1133300	+	10	2	1292169;1292029	LEM3/CDC50 family protein, putative
PF3D7_0420300	+	298	23	928515;924783;927499;918801;924713;920338;926587;920219;922511;921506;926731;920287;926551;926851;923082;927725;920362;921853;922474;923516;925243;926639;928473	AP2 domain transcription factor, putative
PF3D7_0625800	+	29	2	1045848;1045087	conserved Plasmodium protein, unknown function
PF3D7_0707800	+	19	2	364474;364280	RAP protein, putative
PF3D7_0219200	+	11	1	773086	40S ribosomal protein S30
PF3D7_0710900	+	23	2	486242;486183	50S ribosomal protein L1, mitochondrial, putative
PF3D7_0307200	-	5	1	314709	60S ribosomal protein L7, putative
PF3D7_1466400	-	11	1	2715111	AP2 domain transcription factor AP2-EXP
PF3D7_0625000	+	5	2	1022344;1022279	sphingomyelin synthase 1, putative
PF3D7_1307100	+	44	6	330598;328751;330654;330545;330316;330521	U3 small nucleolar RNA-associated protein 6, putative
PF3D7_0730500	-	3	1	1308728	conserved Plasmodium protein, unknown function
PF3D7_0406100	-	30	3	323227;323062;322715	V-type proton ATPase subunit B
PF3D7_1202600	-	36	6	150248;150786;151050;150350;149969;151445	conserved protein, unknown function
PF3D7_0100100	+	6	1	37420	erythrocyte membrane protein 1, PfEMP1
PF3D7_1316100	+	30	6	676189;675570;676263;676910;676985;678023	inositol polyphosphate kinase, putative
PF3D7_0604500	+	310	24	196360;191518;196200;196308;196439;195000;191684;191733;190764;191386;191574;196844;198492;191409;191550;191596;191790;192194;194245;195833;196981;197251;191755;198405	conserved Plasmodium protein, unknown function
PF3D7_0112200	+	141	13	466656;467790;466588;470545;470770;470676;470564;470388;469231;470312;470604;468822;470715	multidrug resistance-associated protein 1
PF3D7_1140500	+	3	1	1614307	myosin K, putative
PF3D7_0713100	+	12	3	608579;608671;608635	Pfmc-2TM Maurer's cleft two transmembrane protein
PF3D7_1431300	+	16	2	1232752;1234439	large subunit GTPase 1, putative
PF3D7_1226500	+	11	1	1076551	RAP protein, putative
PF3D7_1434200	-	9	1	1368352	calmodulin
PF3D7_1138400	-	11	2	1506353;1504397	guanylyl cyclase
PF3D7_0906600	-	38	1	320814	zinc finger protein, putative
PF3D7_1123100	+	65	13	913784;914131;915907;915883;916747;911098;911211;913572;913664;916030;916673;914315;917009	calcium-dependent protein kinase 7
PF3D7_0927300	+	48	3	1115999;1116112;1116450	fumarate hydratase
PF3D7_0403700	-	109	6	206598;206864;205852;205927;206235;206573	pre-mRNA-splicing factor CLF1, putative
PF3D7_1320100	-	2	1	834048	ATP-dependent Clp protease adapter protein ClpS
PF3D7_1359400	-	167	4	2359105;2359048;2359263;2359078	CUGBP Elav-like family member 1
PF3D7_1478900	+	24	5	3249646;3251167;3250057;3251141;3251194	unspecified product
PF3D7_0902000	-	5	2	89051;90121	serine/threonine protein kinase, FIKK family
PF3D7_1232500	-	3	1	1340122	CG2-related protein, putative
PF3D7_0424900	+	2	1	1129271	Plasmodium exported protein (PHISTa), unknown function
PF3D7_0423100	-	4	1	1049023	AP-4 complex subunit sigma, putative
PF3D7_1232200	+	3	1	1334222	dihydrolipoyl dehydrogenase, mitochondrial
PF3D7_0712700	+	8	1	571984	Plasmodium RNA of unknown function RUF6
PF3D7_0207500	-	81	7	299195;298455;299535;298547;298871;299158;300393	serine repeat antigen 6
PF3D7_1132800	+	51	2	1272621;1272569	aquaglyceroporin
PF3D7_1440600	+	81	11	1663045;1662806;1663313;1663271;1662664;1662464;1662269;1662605;1662732;1662977;1663227	protein SOC3, putative
PF3D7_0506800	+	84	12	290865;288113;290667;288143;290961;285104;286343;287140;288093;288425;290531;288015	transcription factor 25, putative
PF3D7_0511500	+	893	80	514283;497217;501655;508434;493992;508990;501074;517306;494126;498723;489958;497007;497341;503167;497319;497528;503246;489781;491892;514261;514831;502639;509731;509911;513193;514602;492809;496002;506990;508120;508320;514393;514572;515012;515843;516757;489874;489934;491620;493747;494072;494095;498642;499696;501344;501757;505725;509939;487918;489343;491601;496611;496850;498758;502926;502968;503102;…	RNA pseudouridylate synthase, putative
PF3D7_0824400	-	52	1	1062285	nucleoside transporter 2
PF3D7_0829200	+	3	1	1255396	prohibitin, putative
PF3D7_1316500	+	23	5	687645;686984;687182;687589;688237	pre-mRNA-processing factor 40, putative
PF3D7_0214500	+	17	2	589584;588963	conserved Plasmodium protein, unknown function
PF3D7_1004200	-	9	2	189643;192761	WD repeat-containing protein, putative
PF3D7_1325400	+	19	3	1055450;1056052;1056758	conserved Plasmodium protein, unknown function
PF3D7_1028500	-	68	2	1172469;1172540	partial CSTF domain-containing protein, putative
PF3D7_1435500	+	72	14	1441599;1437042;1436860;1437347;1439135;1439482;1442710;1443274;1436764;1439582;1439743;1441450;1442460;1442755	clathrin light chain, putative
PF3D7_1423700	-	4	1	961137	conserved Plasmodium protein, unknown function
PF3D7_1010600	-	3	1	419393	eukaryotic translation initiation factor 2 subunit beta
PF3D7_1412700	+	31	9	515810;515781;513605;516436;518737;513203;513540;514062;516376	AAA family ATPase, putative
PF3D7_1441500	-	4	1	1694059	conserved Plasmodium protein, unknown function
PF3D7_0704100	+	86	11	195017;182499;195217;182913;188859;195242;182529;182943;194060;195293;194992	conserved Plasmodium membrane protein, unknown function
PF3D7_1360700	-	66	6	2428873;2426181;2426538;2429086;2425361;2429244	E3 SUMO-protein ligase PIAS, putative
PF3D7_1430700	+	7	2	1212859;1213310	NADP-specific glutamate dehydrogenase
PF3D7_0713900	-	23	4	631092;629371;631749;632234	conserved Plasmodium protein, unknown function
PF3D7_0212600	+	3	1	524316	secreted protein with altered thrombospondin repeat domain
PF3D7_1022400	-	5	1	940011	serine/arginine-rich splicing factor 4
PF3D7_1468400	+	29	3	2812402;2812107;2809091	zinc finger protein, putative
PF3D7_0412300	+	55	6	545669;545512;545776;545635;545580;545611	phosphopantothenoylcysteine synthetase, putative
PF3D7_1016300	-	115	10	649962;652962;653026;645571;649018;649921;650442;651082;652866;652903	GBP130 protein
PF3D7_0619000	-	43	5	788211;788380;793794;793308;793085	conserved protein, unknown function
PF3D7_1206600	-	15	1	294988	DNA-directed RNA polymerase III subunit RPC2, putative
PF3D7_0827600	-	2	1	1189035	conserved Plasmodium protein, unknown function
PF3D7_1362700	+	13	2	2512581;2512666	conserved Plasmodium protein, unknown function
PF3D7_1476800	+	4	1	3160825	lysophospholipase, putative
PF3D7_1302500	-	64	9	131966;131895;135714;132108;134440;134480;135753;136708;137889	conserved Plasmodium protein, unknown function
PF3D7_0201500	-	11	2	72849;72311	Plasmodium exported protein (hyp9), unknown function
PF3D7_1121300	-	26	5	805136;804004;804801;805033;804170	tyrosine kinase-like protein
PF3D7_1324500	-	13	1	1023071	DEAD box helicase, putative
PF3D7_1303700	+	138	16	187706;187816;213948;214082;189265;203258;213849;189743;210659;190072;192168;192446;193444;204194;199085;210384	conserved Plasmodium protein, unknown function
PF3D7_0609800	-	3	1	419684	palmitoyltransferase DHHC2, putative
PF3D7_0823900	+	14	4	1048727;1049008;1049086;1048925	dicarboxylate/tricarboxylate carrier
PF3D7_1477300	+	9	2	3181061;3181111	Plasmodium exported protein (PHIST), unknown function
PF3D7_1403100	-	7	1	113053	condensin complex subunit 1, putative
PF3D7_1118800	-	2	1	714100	actin-related protein 2/3 complex subunit 1, putative
PF3D7_1303500	-	29	2	172324;172493	sodium/hydrogen exchanger, Na+, H+ antiporter
PF3D7_0825000	+	16	3	1088613;1090924;1090723	conserved Plasmodium protein, unknown function
PF3D7_1229900	-	10	1	1228104	conserved Plasmodium protein, unknown function
PF3D7_1118500	+	134	8	704658;704522;707576;704617;707280;705354;705019;707334	nucleolar protein 56, putative
PF3D7_0807400	+	7	1	386151	coenzyme Q-binding protein COQ10 homolog, mitochondrial
PF3D7_1328300	-	79	9	1195428;1195517;1195881;1195849;1195395;1195748;1195339;1195537;1195798	conserved Plasmodium protein, unknown function
PF3D7_0109700	-	4	1	378723	rRNA biogenesis protein RRP36, putative
PF3D7_0206700	+	26	4	272994;279132;274764;274876	adenylosuccinate lyase
PF3D7_0824600	+	4	1	1070345	Fe-S cluster assembly protein DRE2, putative
PF3D7_1412900	+	16	3	521168;523808;523889	ubiquitin-conjugating enzyme E2, putative
PF3D7_1021300	-	19	1	860445	apicoplast integral membrane protein, putative
PF3D7_1337500	-	73	7	1509580;1512055;1509477;1513712;1509658;1511989;1513742	conserved Plasmodium protein, unknown function
PF3D7_1136600	+	76	9	1442764;1443005;1444753;1443401;1444240;1444461;1445487;1444296;1444877	conserved Plasmodium protein, unknown function
PF3D7_1423300	+	10	3	941862;938838;940156	serine/threonine protein phosphatase 7
PF3D7_0507100	-	83	4	294672;294755;294645;294858	60S ribosomal protein L4
PF3D7_0902600	-	7	2	113899;113689	serine/threonine protein kinase, FIKK family
PF3D7_1355200	-	9	1	2191109	RAP protein, putative
PF3D7_0319500	+	7	2	817189;816652	RNA-binding protein, putative
PF3D7_1419100	+	40	9	796802;795322;796648;796022;795549;795852;796550;799360;799495	ATP-dependent rRNA helicase SPB4, putative
PF3D7_0403500	+	2	1	197246	ubiquitin specific protease, putative
PF3D7_1414800	-	15	2	599575;599154	small nuclear ribonucleoprotein-associated protein B, putative
PF3D7_0729500	+	6	2	1258105;1258069	mRNA (N6-adenosine)-methyltransferase, putative
PF3D7_0826000	+	376	44	1115250;1126892;1124625;1123505;1120329;1128481;1130844;1131581;1125097;1132164;1123644;1115028;1131060;1112540;1115469;1120767;1123413;1124710;1134420;1114804;1122570;1123356;1123803;1123845;1135569;1117140;1119388;1120489;1124202;1124350;1126310;1126663;1128198;1130249;1132708;1133403;1133553;1135787;1136442;1138419;1115415;1120637;1123939;1136093	conserved Plasmodium protein, unknown function
PF3D7_1473300	+	4	1	2987092	conserved Plasmodium protein, unknown function
PF3D7_0828900	-	4	1	1241615	conserved Plasmodium protein, unknown function
PF3D7_0319700	+	228	17	830089;822302;825830;830046;829599;830212;825461;827148;828120;822223;822419;825976;829620;824782;828052;828493;830935	ABC transporter I family member 1, putative
PF3D7_0311200	+	21	4	476500;479405;479349;477442	valine--tRNA ligase, putative
PF3D7_1252800	+	57	5	2162344;2161928;2161969;2160883;2161113	Plasmodium exported protein (PHISTb), unknown function
PF3D7_1322000	+	18	3	918548;917244;918607	nucleoside-diphosphatase, putative
PF3D7_0522600	+	34	3	941742;941639;941875	inner membrane complex protein
PF3D7_1366900	+	116	9	2678679;2678422;2678699;2678990;2676742;2676270;2675524;2677483;2678522	conserved Plasmodium protein, unknown function
PF3D7_0201700	-	43	7	81658;81292;81103;81076;81389;81855;81180	DnaJ protein, putative
PF3D7_1440800	+	10	1	1667972	major facilitator superfamily domain-containing protein, putative
PF3D7_0307600	+	27	4	327911;327639;328265;328627	conserved Plasmodium protein, unknown function
PF3D7_0302900	-	41	3	153388;151937;151973	exportin-1, putative
PF3D7_1103100	-	59	3	140023;140099;139721	60S acidic ribosomal protein P1, putative
PF3D7_1019300	-	11	2	776316;779029	zinc finger protein, putative
PF3D7_0705500	-	39	10	269638;274535;273291;274503;270564;272843;276427;269407;270592;273761	inositol-phosphate phosphatase, putative
PF3D7_1025900	-	13	1	1090941	conserved Plasmodium protein, unknown function
PF3D7_0817300	-	5	1	782899	conserved Plasmodium protein, unknown function
PF3D7_0726300	+	11	2	1105875;1109280	DNA mismatch repair protein PMS1, putative
PF3D7_1476400	+	13	3	3144720;3144741;3144690	serine/threonine protein kinase, FIKK family, pseudogene
PF3D7_1116600	-	82	6	626457;626385;626197;626497;627101;627449	dolichyl-diphosphooligosaccharide--protein glycosyltransferase subunit STT3, putative
PF3D7_0615800	-	200	8	658928;657806;657716;659800;657583;657735;659302;658908	conserved Plasmodium protein, unknown function
PF3D7_1469300	-	3	1	2841125	pre-rRNA-processing protein PNO1, putative
PF3D7_1313500	-	15	2	576465;576404	conserved Plasmodium membrane protein, unknown function
PF3D7_0505800	-	9	1	251845	small ubiquitin-related modifier
PF3D7_1136300	+	45	8	1426315;1425665;1425173;1426666;1426687;1423649;1424411;1426110	tudor staphylococcal nuclease
PF3D7_1448700	+	5	1	2000719	conserved Plasmodium protein, unknown function
PF3D7_1372200	-	1478	6	2840305;2840325;2840284;2840257;2840232;2840346	histidine-rich protein III
PF3D7_0112900	+	43	6	489093;489660;487469;488279;488639;489054	Plasmodium exported protein, unknown function
PF3D7_1010200	-	51	1	408621	DNA2/NAM7 helicase, putative
PF3D7_0915900	+	20	2	671710;666108	conserved Plasmodium protein, unknown function
PF3D7_1033100	-	138	6	1324101;1324121;1326478;1326455;1324401;1326182	S-adenosylmethionine decarboxylase/ornithine decarboxylase
PF3D7_1006800	+	14	3	279737;279606;279641	single-strand telomeric DNA-binding protein GBP2, putative
PF3D7_1136500	-	159	7	1433153;1432717;1432525;1431698;1433786;1432461;1433202	casein kinase 1
PF3D7_0908400	+	18	2	389441;389324	conserved Plasmodium protein, unknown function
PF3D7_1451200	-	86	8	2095784;2095483;2095221;2095708;2095765;2095733;2095124;2098152	conserved Plasmodium protein, unknown function
PF3D7_1308600	-	2	1	398964	conserved Plasmodium protein, unknown function
PF3D7_0624500	+	8	1	995931	anaphase-promoting complex subunit 11, putative
PF3D7_1416500	+	6	2	669072;669292	NADP-specific glutamate dehydrogenase
PF3D7_0103200	-	57	3	140590;140551;140518	nucleoside transporter 4
PF3D7_0314000	+	5	1	569093	HSP20-like chaperone, putative
PF3D7_1448500	-	17	3	1994238;1985360;1983985	conserved Plasmodium protein, unknown function
PF3D7_0925400	-	2	1	1021287	protein phosphatase-beta
PF3D7_1323900	+	30	7	990902;990596;991085;995526;990357;995200;995683	protein BCP1, putative
PF3D7_0723900	-	23	2	1003457;1000463	RNA-binding protein, putative
PF3D7_0526800	-	89	2	1120345;1120423	conserved Plasmodium protein, unknown function
PF3D7_0722100	+	26	6	945782;945979;945886;945815;945834;945956	protein pelota homolog, putative
PF3D7_0216400	+	8	2	677590;677877	vacuolar protein sorting-associated protein 45, putative
PF3D7_1209700	+	73	8	451528;451213;451631;448146;451358;447970;448175;448433	conserved Plasmodium protein, unknown function
PF3D7_1207500	+	16	3	351571;351462;351481	RNA-binding protein, putative
PF3D7_0323800	+	73	7	1001466;1001829;1000360;1000522;999899;1001409;1001773	conserved Plasmodium protein, unknown function
PF3D7_0605100	+	38	5	220201;220225;220175;215834;220445	RNA-binding protein, putative
PF3D7_0516800	-	15	1	705207	AP2 domain transcription factor AP2-O2, putative
PF3D7_1001800	-	2	1	95827	Plasmodium exported protein (PHISTc), unknown function
PF3D7_0811600	-	25	1	582515	conserved Plasmodium protein, unknown function
PF3D7_0115600	+	38	3	605779;605475;605911	rifin
PF3D7_1140800	+	42	3	1635500;1636700;1636817	conserved Plasmodium protein, unknown function
PF3D7_1372000	+	22	3	2834967;2834862;2834898	Plasmodium exported protein (PHISTa), unknown function
PF3D7_1217500	+	115	9	693709;693491;694149;693988;694491;694513;693424;693172;694532	conserved Plasmodium protein, unknown function
PF3D7_0517900	-	8	1	747417	zinc finger protein, putative
PF3D7_0618800	-	26	5	779551;779576;780136;780974;779889	conserved Plasmodium protein, unknown function
PF3D7_0606700	+	132	7	285143;285473;287478;284481;284551;285196;287513	coatomer alpha subunit, putative
PF3D7_1226800	+	5	1	1087069	ataxin-3, putative
PF3D7_1142300	+	28	7	1701487;1699055;1700074;1699115;1700095;1700433;1703778	conserved Plasmodium membrane protein, unknown function
PF3D7_0220200	-	76	4	809506;809798;809830;808770	Plasmodium exported protein, unknown function
PF3D7_0923900	-	7	2	966798;966766	polyadenylate-binding protein 2, putative
PF3D7_0215400	-	2	1	635810	conserved Plasmodium protein, unknown function
PF3D7_1217900	+	11	2	702224;702250	PPPDE peptidase domain-containing protein, putative
PF3D7_1410800	+	3	1	435653	ankyrin-repeat protein, putative
PF3D7_0107100	-	2	1	295364	conserved Plasmodium protein, unknown function
PF3D7_1321300	-	11	1	881029	conserved Plasmodium membrane protein, unknown function
PF3D7_0909600	-	5	1	433162	conserved Plasmodium protein, unknown function
PF3D7_1405900	+	181	11	199082;198934;207228;199491;198908;207589;198522;204334;204472;206839;207247	RNA-binding protein, putative
PF3D7_1202000	-	16	2	109557;109501	ATP-dependent RNA helicase, putative
PF3D7_1335600	+	2	1	1456078	conserved Plasmodium protein, unknown function
PF3D7_1449100	+	17	4	2010443;2012301;2012809;2009775	conserved Plasmodium protein, unknown function
PF3D7_1143100	-	22	2	1720958;1722986	AP2 domain transcription factor AP2-O, putative
PF3D7_1358900	-	9	1	2331791	GTP-binding protein, putative
PF3D7_1147300	+	45	4	1887538;1888480;1888339;1888317	conserved Plasmodium protein, unknown function
PF3D7_0932100	-	65	8	1281789;1281637;1281414;1280941;1280451;1280473;1280828;1281902	protein MAM3, putative
PF3D7_0212400	-	68	8	496531;499337;499637;496126;499400;501602;499773;500653	conserved Plasmodium membrane protein, unknown function
PF3D7_1006900	+	3	1	283992	PPPDE peptidase, putative
PF3D7_1438600	+	5	1	1563076	conserved protein, unknown function
PF3D7_1244700	+	59	9	1870382;1870263;1872451;1872627;1870031;1872539;1870165;1870333;1873116	conserved Plasmodium protein, unknown function
PF3D7_1239500	+	21	4	1651696;1649839;1651313;1650889	DNA gyrase subunit B
PF3D7_1120400	-	29	4	768742;768785;769452;769477	alpha/beta hydrolase fold domain containing protein, putative
PF3D7_0305300	-	5	2	255055;255791	conserved Plasmodium membrane protein, unknown function
PF3D7_0318500	+	56	14	777236;772105;775585;777895;769486;775626;780094;780116;780434;770319;771783;775917;776302;782228	conserved Plasmodium protein, unknown function
PF3D7_0720700	+	18	4	893791;893652;894305;894718	phosphoinositide-binding protein, putative
PF3D7_0301700	-	64	5	96422;95953;95918;95464;96392	Plasmodium exported protein, unknown function
PF3D7_1461600	-	11	2	2498718;2498089	splicing factor 3B subunit 2, putative
PF3D7_1353600	-	31	3	2145824;2145280;2145234	ER lumen protein retaining receptor
PF3D7_0807000	+	44	7	375747;376953;375284;369577;370819;375255;372987	YEATS domain-containing protein, putative
PF3D7_0322700	-	47	3	954637;957199;952771	conserved Plasmodium protein, unknown function
PF3D7_1221000	-	8	2	839002;837039	histone-lysine N-methyltransferase, H3 lysine-4 specific
PF3D7_1205600	-	18	3	248778;249183;248729	tetratricopeptide repeat protein, putative
PF3D7_1413700	-	18	5	543326;543140;543282;542545;543657	conserved Plasmodium protein, unknown function
PF3D7_1011900	-	13	2	460067;460112	heme oxygenase
PF3D7_0618100	+	8	3	763543;765970;766003	conserved Plasmodium protein, unknown function
PF3D7_0508100	+	154	6	334948;334872;334976;334803;335070;337181	SET domain protein, putative
PF3D7_1459600	+	41	6	2443887;2444191;2442773;2442793;2443921;2444382	conserved Plasmodium protein, unknown function
PF3D7_1453700	+	154	16	2213187;2213749;2213341;2213105;2211962;2213134;2208347;2208512;2211139;2212196;2213540;2213771;2213809;2213513;2208850;2213465	HSP90 co-chaperone p23
PF3D7_0831000	+	25	2	1323039;1323157	Plasmodium exported protein (PHISTb), unknown function
PF3D7_1458300	-	46	4	2392899;2391756;2392470;2394681	conserved Plasmodium protein, unknown function
PF3D7_0108600	-	5	2	348468;350034	conserved Plasmodium protein, unknown function
PF3D7_1004000	-	12	2	179433;179057	60S ribosomal protein L13, putative
PF3D7_0630500	+	20	3	1278290;1278172;1278309	ribosome biogenesis protein YTM1, putative
PF3D7_0615400	-	61	5	630554;630651;630603;630761;635481	ribonuclease, putative
PF3D7_0826500	+	84	2	1156155;1155146	ubiquitin conjugation factor E4 B, putative
PF3D7_1462800	+	1286	13	2560825;2560502;2560891;2560771;2560799;2560845;2560729;2562886;2560616;2560869;2560958;2560635;2560752	glyceraldehyde-3-phosphate dehydrogenase
PF3D7_1305900	-	38	6	279575;279452;279285;279602;279672;279744	conserved Plasmodium protein, unknown function
PF3D7_0715600	+	11	3	693798;692914;693586	GTP-binding translation elongation factor tu family protein, putative
PF3D7_1136800	-	13	3	1449436;1449180;1449206	DnaJ protein, putative
PF3D7_1442300	-	31	2	1712180;1713152	tRNA import protein tRIP
PF3D7_1316800	-	9	2	697836;697856	protein transport protein SEC20, putative
PF3D7_0111300	-	4	1	432346	P-loop containing nucleoside triphosphate hydrolase, putative
PF3D7_0302300	-	5	1	125443	erythrocyte membrane protein 1 (PfEMP1), pseudogene
PF3D7_0216500	+	7	1	682926	conserved Plasmodium protein, unknown function
PF3D7_1000600	-	9	1	50964	rifin
PF3D7_0503000	+	35	4	128874;128894;128639;129183	50S ribosomal protein L28, apicoplast, putative
PF3D7_1030800	+	8	2	1251879;1252327	calmodulin, putative
PF3D7_1002000	-	17	1	103032	Plasmodium exported protein (hyp2), unknown function
PF3D7_1466800	+	29	5	2734703;2734730;2735173;2735201;2735236	conserved Plasmodium protein, unknown function
PF3D7_0107800	+	34	4	324156;326151;323063;324177	double-strand break repair protein MRE11
PF3D7_1306600	-	7	1	314622	V-type proton ATPase subunit H, putative
PF3D7_1016800	-	128	10	675148;675544;675847;675569;675903;675120;675813;676053;675456;675589	Plasmodium exported protein (PHISTc), unknown function
PF3D7_1421100	+	50	4	873241;873025;874783;873268	conserved Plasmodium protein, unknown function
PF3D7_0313100	+	11	3	543141;542706;543122	ubiquitin-protein ligase, putative
PF3D7_0514300	+	18	2	602462;602362	aspartate--tRNA ligase, putative
PF3D7_0929100	+	4	1	1165741	conserved Plasmodium protein, unknown function
PF3D7_1139900	+	10	1	1595278	conserved protein, unknown function
PF3D7_0519500	-	32	2	805527;802999	carbon catabolite repressor protein 4, putative
PF3D7_1368200	-	18	3	2712872;2712893;2713016	ABC transporter E family member 1, putative
PF3D7_0215800	-	34	1	651125	origin recognition complex subunit 5
PF3D7_0612700	-	6	2	525980;525746	6-cysteine protein
PF3D7_1007400	+	5	1	297859	conserved Plasmodium protein, unknown function
PF3D7_0409400	+	72	4	447433;447524;448027;447251	chaperone protein DnaJ
PF3D7_1006600	-	2	1	272241	phosducin-like protein, putative
PF3D7_1445700	-	15	3	1875408;1875766;1875651	conserved Plasmodium protein, unknown function
PF3D7_1444800	-	789	9	1843896;1843444;1843422;1844030;1844189;1843651;1843288;1843464;1843864	fructose-bisphosphate aldolase
PF3D7_1437400	+	23	3	1519813;1519790;1519730	pantothenate kinase 2, putative
PF3D7_0500900	-	2	1	50025	serine/threonine protein kinase, FIKK family
PF3D7_1451800	+	70	3	2124776;2126777;2126802	sortilin
PF3D7_1363200	-	22	2	2539879;2539550	bifunctional polynucleotide phosphatase/kinase
PF3D7_1145100	-	7	1	1784320	coatomer subunit gamma, putative
PF3D7_0309000	+	51	5	387059;385480;386022;386222;386662	dual specificity protein phosphatase
PF3D7_1312800	-	15	1	540371	conserved Plasmodium protein, unknown function
PF3D7_1303300	+	53	9	168526;166610;164407;164149;164541;166968;167422;168627;163861	conserved Plasmodium protein, unknown function
PF3D7_1411400	-	3	1	462622	plastid replication-repair enzyme
PF3D7_1008300	+	6	1	348446	AP-5 complex subunit sigma-1, putative, pseudogene
PF3D7_1416900	-	2	1	685055	prefoldin subunit 2, putative
PF3D7_0805300	-	13	3	295066;294702;294893	conserved Plasmodium protein, unknown function
PF3D7_1318800	-	14	3	774381;774902;774400	translocation protein SEC63, putative
PF3D7_1347200	-	9	2	1889583;1889700	nucleoside transporter 1
PF3D7_1124100	-	56	4	953596;953568;951073;951677	beige/BEACH domain protein, putative
PF3D7_0308600	+	66	2	374578;374697	pre-mRNA-processing factor 19, putative
PF3D7_0528400	+	9	2	1174349;1173922	palmitoyltransferase DHHC7
PF3D7_0727800	+	93	7	1177935;1177962;1181727;1177914;1179516;1177283;1179310	cation transporting ATPase, putative
PF3D7_1200700	-	37	4	61867;62040;62297;61944	acyl-CoA synthetase
PF3D7_1013400	-	5	1	517764	conserved Plasmodium protein, unknown function
PF3D7_0629500	-	182	6	1213533;1213568;1213479;1213908;1213594;1215662	amino acid transporter AAT1
PF3D7_0533100	+	8	2	1334631;1337988	erythrocyte membrane protein 1 (PfEMP1), pseudogene
PF3D7_0608900	+	19	3	367288;367323;368236	conserved Plasmodium protein, unknown function
PF3D7_0307700	-	58	7	328489;328713;332090;332302;328303;329075;328235	conserved Plasmodium protein, unknown function
PF3D7_0921200	-	38	5	864791;862531;862742;864835;866254	conserved Plasmodium membrane protein, unknown function
PF3D7_0106900	+	8	1	291873	2-C-methyl-D-erythritol 4-phosphate cytidylyltransferase, putative
PF3D7_0809900	-	19	4	508067;507495;507532;508414	JmjC domain-containing protein, putative
PF3D7_1013500	+	30	4	530255;529687;530191;529404	phosphoinositide-specific phospholipase C
PF3D7_1252700	+	101	15	2157150;2156937;2157035;2156489;2156787;2156836;2157118;2156435;2156509;2156855;2157015;2157431;2155679;2156972;2156996	Plasmodium exported protein (PHISTb), unknown function
PF3D7_0511800	-	45	3	520212;520187;520412	inositol-3-phosphate synthase
PF3D7_1323700	+	48	1	983904	glideosome associated protein with multiple membrane spans 1
PF3D7_0806200	+	21	2	337922;336807	Dpy-19-like C-mannosyltransferase, putative
PF3D7_0606600	-	29	4	270320;274744;274889;270000	conserved Plasmodium protein, unknown function
PF3D7_0511200	+	97	9	474368;474126;474412;474348;474325;474448;471580;473079;471513	stearoyl-CoA desaturase
PF3D7_0805700	-	42	3	313724;313677;313702	serine/threonine protein kinase, FIKK family
PF3D7_1359700	+	67	7	2392550;2385663;2386021;2389962;2390128;2393051;2382738	conserved Plasmodium protein, unknown function
PF3D7_1208800	-	8	2	405985;406112	zinc finger protein, putative
PF3D7_1128500	+	8	2	1109667;1110104	conserved protein, unknown function
PF3D7_0323400	-	26	5	980458;980496;980416;981664;981444	Rh5 interacting protein
PF3D7_0724600	-	7	2	1026160;1026063	protein kinase, putative
PF3D7_0810500	-	5	2	534031;534366	protein phosphatase PPM7, putative
PF3D7_1412400	-	46	7	500133;501906;494229;502237;498654;499203;502334	conserved Plasmodium protein, unknown function
PF3D7_1364300	-	20	2	2578735;2578694	pre-mRNA-splicing factor ATP-dependent RNA helicase PRP16
PF3D7_1033600	-	11	1	1345458	pre-mRNA-splicing factor CEF1, putative
PF3D7_0730400	+	87	15	1308333;1315462;1308039;1307744;1310642;1314662;1315430;1308978;1310568;1310710;1311300;1315175;1315407;1308301;1311188	IMP1-like protein, putative
PF3D7_0728000	-	43	3	1190729;1190813;1191178	eukaryotic translation initiation factor 2 subunit alpha
PF3D7_1409000	-	13	3	352722;352766;352977	WD repeat-containing protein, putative
PF3D7_0414700	+	14	4	662931;663018;663152;664829	GTP-binding protein, putative
PF3D7_1119100	+	5	1	722528	tRNA m(1)G methyltransferase, putative
PF3D7_0729100	+	68	12	1242167;1242716;1240876;1240567;1240999;1241097;1241190;1243431;1243470;1243661;1244710;1243385	conserved Plasmodium protein, unknown function
PF3D7_0513600	-	38	3	574989;574772;575021	deoxyribodipyrimidine photo-lyase, putative
PF3D7_1459400	-	10	2	2432977;2432954	conserved Plasmodium protein, unknown function
PF3D7_0303300	-	4	1	174740	DNA-directed RNA polymerases I, II, and III subunit RPABC2, putative
PF3D7_0323200	+	4	1	977467	conserved Plasmodium protein, unknown function
PF3D7_1308700	+	21	3	401279;401182;399418	conserved Plasmodium protein, unknown function
PF3D7_0525900	+	3	1	1077969	NIMA related kinase 2
PF3D7_1448300	-	107	4	1973071;1974938;1974585;1973595	conserved Plasmodium protein, unknown function
PF3D7_0320100	+	7	2	841973;841940	protein transport protein SEC22
PF3D7_1246200	+	263	9	1921960;1922043;1922177;1922232;1922202;1922013;1921916;1922150;1921987	actin I
PF3D7_0609900	+	26	5	429682;426620;432101;429733;432362	conserved Plasmodium protein, unknown function
PF3D7_0506000	+	4	1	257688	conserved Plasmodium protein, unknown function
PF3D7_1411300	+	65	2	461217;463555	conserved Plasmodium protein, unknown function
PF3D7_0207400	-	165	6	294258;294617;294448;294508;293987;296053	serine repeat antigen 7
PF3D7_1014000	-	3	1	550337	GDP-L-fucose synthase
PF3D7_0417300	-	17	2	750572;750437	LETM1-like protein, putative
PF3D7_0703900	-	24	3	154482;158654;164784	conserved Plasmodium membrane protein, unknown function
PF3D7_1420200	-	2	1	841308	myosin-specific chaperone UNC, putative
PF3D7_1348500	+	10	2	1952185;1952479	TBC domain protein, putative
PF3D7_0206100	+	30	7	244614;244319;242990;243544;247159;244556;244584	cysteine desulfuration protein SufE
PF3D7_1249800	-	14	3	2033026;2033737;2035604	THO complex subunit 2, putative
PF3D7_1328600	-	5	1	1209540	conserved Plasmodium protein, unknown function
PF3D7_0727600	+	6	2	1168719;1168658	conserved Plasmodium protein, unknown function
PF3D7_1212000	-	7	2	534552;534224	glutathione peroxidase-like thioredoxin peroxidase
PF3D7_0607800	-	9	2	329274;329379	GTP-binding protein, putative
PF3D7_1478100	-	5	1	3216402	Plasmodium exported protein (hyp13), unknown function
PF3D7_1218200	-	26	5	708790;709846;708481;708508;708865	conserved Plasmodium protein, unknown function
PF3D7_0706500	-	33	4	310903;312496;312415;312130	conserved Plasmodium protein, unknown function
PF3D7_1225300	+	69	12	1031326;1031669;1031598;1028666;1030688;1031255;1025117;1027065;1027409;1030576;1031345;1031632	conserved Plasmodium protein, unknown function
PF3D7_1347900	-	5	1	1912489	conserved Plasmodium protein, unknown function
PF3D7_0211900	-	21	3	477760;477219;478157	conserved Plasmodium protein, unknown function
PF3D7_1360900	-	59	9	2439671;2439735;2440189;2439769;2439804;2439881;2439931;2440089;2440208	RNA-binding protein, putative
PF3D7_0105600	-	8	1	232210	conserved Plasmodium protein, unknown function
PF3D7_0416600	+	8	2	726521;727336	conserved Plasmodium protein, unknown function
PF3D7_0103300	-	6	2	143405;144728	conserved Plasmodium protein, unknown function
PF3D7_0609000	+	386	27	372547;375873;381742;385623;385792;376976;383563;372269;385722;387737;378887;371967;379589;380615;385507;372070;376605;384341;387066;379609;381872;384879;386758;380824;385811;387306;388593	conserved Plasmodium protein, unknown function
PF3D7_1030500	+	59	4	1245796;1245737;1245500;1245669	26S proteasome regulatory subunit RPN9, putative
PF3D7_1419800	-	79	3	822013;821993;821968	glutathione reductase
PF3D7_1012800	+	20	4	495231;495266;495408;495128	conserved Plasmodium protein, unknown function
PF3D7_0710200	+	40	5	465103;465147;464108;465167;465267	conserved Plasmodium protein, unknown function
PF3D7_0518700	-	8	1	775668	mRNA-binding protein PUF1
PF3D7_0103100	-	10	1	135902	vacuolar protein sorting-associated protein 51, putative
PF3D7_1440700	-	29	1	1660075	adaptor complexes medium subunit family
PF3D7_0105800	-	81	5	249837;249090;249872;249671;248981	conserved Plasmodium protein, unknown function
PF3D7_0912900	+	74	11	565753;568625;565644;566038;568563;568958;565959;566000;565915;568512;565667	26S proteasome regulatory subunit RPN8, putative
PF3D7_1301400	+	28	6	84611;83755;83797;83863;83956;83832	Plasmodium exported protein (hyp12), unknown function
PF3D7_1321900	-	35	5	911170;910795;911100;911134;911372	conserved Plasmodium protein, unknown function
PF3D7_1305300	-	152	10	262551;258153;262658;256237;257232;262773;265000;256141;256214;256435	conserved Plasmodium protein, unknown function
PF3D7_1104000	-	80	3	175595;174851;174931	phenylalanine--tRNA ligase beta subunit
PF3D7_0503200	+	9	2	131968;133177	conserved Plasmodium protein, unknown function
PF3D7_1449300	+	66	10	2019977;2018688;2019831;2019055;2019386;2019863;2018733;2019282;2019511;2019807	transcription factor IIIb subunit, putative
PF3D7_0624600	+	430	32	1008391;1005645;1002556;1002583;1001158;1008743;1002450;1004251;1005427;1008371;1002169;1000860;1005452;1007025;1007954;1008411;1003400;1005489;1005936;1001559;1001586;1001822;1005518;1001615;1002103;1004223;1005885;1007446;1008209;1009299;1000138;1008769	SNF2 helicase, putative
PF3D7_1329500	+	196	11	1255529;1258617;1258565;1259878;1253112;1253089;1258643;1253546;1262664;1254050;1259932	conserved Plasmodium protein, unknown function
PF3D7_1451700	-	16	2	2118762;2118635	calcineurin subunit B
PF3D7_1467600	-	6	1	2758317	conserved Plasmodium protein, unknown function
PF3D7_1348400	-	7	2	1935800;1935066	conserved Plasmodium membrane protein, unknown function
PF3D7_1415500	-	6	1	623936	conserved Plasmodium membrane protein, unknown function
PF3D7_0901800	+	15	2	85922;85942	Plasmodium exported protein, unknown function
PF3D7_1145400	-	52	8	1800217;1800167;1800257;1801732;1800107;1800236;1801509;1800749	dynamin-like protein
PF3D7_1353200	+	58	4	2131626;2131601;2130147;2131561	membrane associated histidine-rich protein
PF3D7_1433400	-	23	6	1319755;1322218;1312482;1319450;1317979;1322851	zinc finger protein, putative
PF3D7_0413600	-	12	2	616439;616476	26S protease regulatory subunit 6B, putative
PF3D7_0205400	+	224	4	225328;225400;225360;225421	PCI domain-containing protein, putative
PF3D7_0201800	-	279	8	86273;86242;86584;86301;86641;86161;86335;86563	knob associated heat shock protein 40
PF3D7_0814400	-	10	2	694754;695389	phospholipase DDHD1, putative
PF3D7_0826100	-	90	13	1116950;1120612;1131946;1126859;1120711;1124567;1117437;1120770;1128310;1131623;1117519;1117913;1115911	HECT-like E3 ubiquitin ligase, putative
PF3D7_0924500	-	17	3	993214;995655;993072	conserved Plasmodium membrane protein, unknown function
PF3D7_1001600	-	205	8	86532;87863;85940;86901;86700;86947;87486;88022	exported lipase 2
PF3D7_1148700	-	168	15	1933925;1934578;1934384;1934441;1934742;1933569;1934695;1934325;1934489;1934649;1933888;1935693;1958380;1933592;1935244	Plasmodium exported protein (PHISTc), unknown function
PF3D7_1479000	+	2	1	3256810	acyl-CoA synthetase
PF3D7_0715900	+	49	4	700921;701000;701054;700219	cation diffusion facilitator family protein, putative
PF3D7_0817500	+	46	4	798714;798020;798304;798197	protein kinase c inhibitor-like protein, putative
PF3D7_0709100	+	97	13	421795;411728;421762;417942;411972;412023;415052;411567;417840;418187;417680;417717;410053	Cg1 protein
PF3D7_1135700	-	3	1	1396030	conserved Plasmodium protein, unknown function
PF3D7_1115800	-	23	2	595582;595607	conserved Plasmodium protein, unknown function
PF3D7_0215300	-	3	1	628887	acyl-CoA synthetase
PF3D7_0620300	-	5	1	848402	conserved Plasmodium protein, unknown function
PF3D7_1115700	-	15	1	591552	cysteine proteinase falcipain 2a
PF3D7_1123000	-	4	1	899640	conserved Plasmodium protein, unknown function
PF3D7_1132200	-	172	1	1248314	T-complex protein 1 subunit alpha
PF3D7_0209100	-	21	1	381033	phospholipase A2, putative
PF3D7_0516300	+	115	5	681503;681126;680514;681458;681484	tRNA pseudouridine synthase, putative
PF3D7_1007300	+	15	3	294828;296001;296315	RING zinc finger protein, putative
PF3D7_1313800	-	212	14	596233;596456;596311;597036;597067;596520;588459;596280;596344;588802;597409;598050;598106;589440	conserved Plasmodium membrane protein, unknown function
PF3D7_1226700	+	41	2	1083141;1083403	U3 small nucleolar RNA-interacting protein 2, putative
PF3D7_1470700	+	8	1	2892041	conserved Plasmodium protein, unknown function
PF3D7_0621300	+	35	3	876196;875328;874036	mRNA-binding protein PUF3
PF3D7_0616900	+	15	2	703483;703517	conserved Plasmodium protein, unknown function
PF3D7_0722000	+	5	1	942759	conserved Plasmodium protein, unknown function
PF3D7_1227800	-	2	1	1135584	elongator complex protein 3, putative
PF3D7_0833500	-	2	1	1436389	erythrocyte membrane protein 1, PfEMP1
PF3D7_0216300	+	52	6	672390;673145;667985;673039;668646;668888	conserved Plasmodium protein, unknown function
PF3D7_1315500	-	5	1	652320	conserved Plasmodium protein, unknown function
PF3D7_0614500	-	50	6	605883;605772;606435;605799;606188;606267	60S ribosomal protein L19
PF3D7_0206900	-	3	1	275482	merozoite surface protein 5
PF3D7_0208600	+	3	1	356070	ribosome-recycling factor
PF3D7_0601900	+	36	6	79064;79491;79577;79264;79600;79671	conserved Plasmodium protein, unknown function
PF3D7_1404800	-	145	3	163993;163951;163619	conserved Plasmodium protein, unknown function
PF3D7_1020000	-	9	2	810658;810743	RNA-binding protein 34, putative
PF3D7_0623100	-	75	3	939285;939958;942245	nuclear polyadenylated RNA-binding protein NAB2, putative
PF3D7_0608500	-	13	4	351364;351202;351429;351148	proteasome subunit alpha type-2, putative
PF3D7_1240000	+	25	4	1684953;1680761;1682142;1685722	3-hydroxyisobutyryl-coenzyme A hydrolase, putative
PF3D7_1027100	-	10	1	1134611	U3 small nucleolar ribonucleoprotein protein MPP10, putative
PF3D7_1417300	+	13	4	710502;710910;711007;712451	cysteine protease ATG4, putative
PF3D7_0104300	+	239	29	198637;198581;201036;199130;191589;191802;200551;201057;191967;197042;199079;190980;191064;192787;198464;200911;190640;191196;193166;193436;194384;194513;197662;198514;199595;200443;192119;198238;199005	ubiquitin carboxyl-terminal hydrolase 1, putative
PF3D7_1317300	-	16	3	730387;731034;730420	conserved Plasmodium protein, unknown function
PF3D7_1226400	-	30	3	1068665;1068594;1068560	conserved Plasmodium protein, unknown function
PF3D7_1364200	-	14	3	2574725;2571771;2575716	conserved Plasmodium protein, unknown function
PF3D7_0318200	+	139	8	751991;759015;756263;756153;758707;753816;756221;752036	DNA-directed RNA polymerase II subunit RPB1
PF3D7_0422200	-	6	1	1009676	erythrocyte membrane-associated antigen
PF3D7_1003600	+	211	21	166393;176495;166529;176527;166318;166145;166351;175109;176736;166238;175329;175456;175805;176315;174477;174542;174716;176104;176828;176890;175610	inner membrane complex protein 1c, putative
PF3D7_0831200	+	25	3	1336592;1334543;1336564	DnaJ protein, putative
PF3D7_0613600	+	43	7	559001;558089;558951;559025;558789;558981;559135	conserved Plasmodium protein, unknown function
PF3D7_1415400	+	26	3	623462;623517;620004	conserved Plasmodium protein, unknown function
PF3D7_0604700	-	8	1	204499	glyoxalase I-like protein GILP
PF3D7_0714300	+	20	5	660184;658965;659672;660742;660131	palmitoyltransferase DHHC4, putative
PF3D7_0619700	-	12	3	827721;827698;827753	conserved Plasmodium protein, unknown function
PF3D7_0810700	-	4	1	545396	conserved Plasmodium protein, unknown function
PF3D7_0218300	-	2	1	747301	rRNA methyltransferase, putative
PF3D7_1225000	-	14	2	1012658;1012976	conserved Plasmodium protein, unknown function
PF3D7_1410900	+	43	6	438956;438705;438682;438614;440016;439079	ribosome maturation protein SBDS, putative
PF3D7_0526500	+	103	5	1092769;1093981;1093322;1094237;1095103	conserved Plasmodium protein, unknown function
PF3D7_0617100	+	45	5	714573;710177;710039;710874;712693	AP-2 complex subunit alpha, putative
PF3D7_1343000	+	1807	17	1698907;1698801;1698927;1698457;1698730;1698974;1698534;1698045;1698101;1698502;1699288;1696830;1697796;1698761;1697644;1698558;1698950	phosphoethanolamine N-methyltransferase
PF3D7_0725300	-	11	1	1073183	conserved Plasmodium protein, unknown function
PF3D7_0803200	-	7	2	204119;203750	filament assembling protein, putative
PF3D7_0613800	+	943	50	579155;578558;586014;586181;578447;581260;575902;576466;569478;570148;571706;578729;572565;585731;578379;580752;569403;575610;575859;576424;585891;568177;572042;576835;585083;586067;569310;575452;575765;577330;577540;578818;578907;579182;580127;584428;584547;585204;585668;586154;586223;586320;568962;577725;578509;579081;580956;584132;586041;586086	AP2 domain transcription factor, putative
PF3D7_0520600	-	5	2	843068;842970	bis(5'-nucleosyl)-tetraphosphatase [asymmetrical]
PF3D7_1233100	+	9	2	1357952;1360021	conserved protein, unknown function
PF3D7_1002100	-	27	7	106104;106404;106671;106271;106372;107895;107997	EMP1-trafficking protein
PF3D7_0808700	+	6	2	445503;448564	erythrocyte membrane protein 1, PfEMP1
PF3D7_1231100	+	17	2	1278113;1278014	ras-related protein Rab-2
PF3D7_1434800	+	55	5	1411298;1411085;1411279;1411228;1411459	mitochondrial acidic protein MAM33, putative
PF3D7_1235500	+	9	2	1482465;1482931	mRNA methyltransferase, putative
PF3D7_1143700	+	14	2	1746331;1746743	conserved Plasmodium protein, unknown function
PF3D7_1241200	-	119	8	1753276;1753897;1753877;1753990;1754034;1751999;1753774;1752259	conserved Plasmodium protein, unknown function
PF3D7_0321600	+	133	18	900290;903497;900266;900246;902546;903637;900377;898497;900072;900347;903716;896716;900315;901280;903266;903679;903764;903960	ATP-dependent RNA helicase DDX42, putative
PF3D7_0321900	+	62	7	928283;924312;929284;924476;927937;927965;929571	cyclic amine resistance locus protein
PF3D7_1218500	-	50	3	725443;725469;725388	dynamin-like protein, putative
PF3D7_0411300	+	31	4	512830;512953;512886;512770	conserved Plasmodium protein, unknown function
PF3D7_0509800	+	61	7	413189;413112;415444;412202;412980;413537;413475	phosphatidylinositol 4-kinase
PF3D7_1464100	+	14	4	2595984;2598141;2598665;2598537	conserved Plasmodium protein, unknown function
PF3D7_0614300	-	65	9	596511;596541;597488;596579;596719;596881;596843;596918;597005	major facilitator superfamily-related transporter, putative
PF3D7_0209600	-	35	3	394216;393981;394983	transporter, putative
PF3D7_1447000	+	60	2	1931482;1931455	40S ribosomal protein S5
PF3D7_1210500	+	66	7	474060;475695;475983;474473;474911;475139;475955	conserved Plasmodium protein, unknown function
PF3D7_0710600	-	7	2	478540;478607	60S ribosomal protein L34
PF3D7_1218300	+	51	12	720181;720347;720581;724287;720097;720302;720666;724231;725165;720245;720275;720493	AP-2 complex subunit mu, putative
PF3D7_0803800	-	21	3	233428;233158;233199	proteasome subunit beta type-4
PF3D7_0622700	-	18	2	915788;915708	conserved Plasmodium membrane protein, unknown function
PF3D7_1470300	+	4	1	2880771	conserved Plasmodium protein, unknown function
PF3D7_0316200	-	19	4	652372;652738;652054;652459	conserved Plasmodium protein, unknown function
PF3D7_1439900	+	273	4	1624030;1623924;1623945;1624002	triosephosphate isomerase
PF3D7_1337000	-	9	1	1492993	mitochondrial intermediate peptidase, putative
PF3D7_1217200	+	14	4	679332;680537;680589;681466	multiple RNA-binding domain-containing protein 1, putative
PF3D7_1446500	+	156	10	1916244;1908275;1910490;1910992;1916545;1911967;1914320;1915869;1914348;1916564	conserved Plasmodium protein, unknown function
PF3D7_1138600	-	50	4	1521819;1522303;1522843;1522874	beta-catenin-like protein 1, putative
PF3D7_1447900	-	7	1	1954446	multidrug resistance protein 2
PF3D7_1455500	+	16	2	2269348;2269371	AP-1 complex subunit gamma, putative
PF3D7_1312600	+	48	5	531936;534454;531574;531866;531620	2-oxoisovalerate dehydrogenase subunit alpha, mitochondrial, putative
PF3D7_1128700	+	6	2	1115642;1115605	GPI-anchor transamidase, putative
PF3D7_1347500	-	76	5	1897976;1897077;1897480;1897588;1898328	DNA/RNA-binding protein Alba 4
PF3D7_1345400	-	3	1	1816907	conserved Plasmodium protein, unknown function
PF3D7_0424200	-	23	5	1089341;1086773;1089092;1089206;1089403	reticulocyte binding protein homologue 4
PF3D7_0709600	-	14	4	429532;430443;429606;430557	ribonucleases P/MRP protein subunit POP1, putative
PF3D7_1307700	+	46	1	346333	conserved Plasmodium protein, unknown function
PF3D7_0823300	+	155	10	1034051;1031404;1030599;1031220;1034031;1030622;1031310;1031425;1031570;1034108	histone acetyltransferase GCN5
PF3D7_0704800	-	13	2	238410;238441	protein phosphatase PPM12, putative
PF3D7_0407700	-	10	3	382008;377030;381324	conserved Plasmodium protein, unknown function
PF3D7_1417100	+	8	1	692109	conserved Plasmodium protein, unknown function
PF3D7_1225800	+	151	8	1050105;1049203;1052542;1048883;1047449;1050181;1050328;1052812	ubiquitin-activating enzyme E1
PF3D7_0915200	+	273	17	655076;654787;652494;653931;653824;653004;655634;655191;649523;652416;655321;655549;654294;654368;655350;655507;655167	ribonuclease H2 subunit C, putative
PF3D7_1308300	+	121	18	391302;387487;384174;376302;375713;376262;380565;387031;374910;376022;376069;377170;377434;377972;386080;389019;391859;372108	40S ribosomal protein S27
PF3D7_1315400	-	149	3	647356;649019;647711	zinc finger (CCCH type) protein, putative
PF3D7_0213100	+	7	3	539374;539567;539772	protein SIS1
PF3D7_0728800	+	15	3	1232690;1232177;1232658	conserved Plasmodium protein, unknown function
PF3D7_0520800	-	14	1	852690	conserved Plasmodium protein, unknown function
PF3D7_1402700	-	68	6	94759;94621;96165;94729;94784;96189	U2 snRNP-associated SURP motif-containing protein, putative
PF3D7_1227100	-	8	2	1093295;1093348	DNA helicase 60
PF3D7_0308200	-	85	7	362326;362061;362465;361709;361753;361667;361843	T-complex protein 1 subunit eta
PF3D7_0815700	-	4	1	732822	ubiquitin
PF3D7_1323100	-	2	1	965490	60S ribosomal protein L6, putative
PF3D7_0612900	+	58	5	532896;533180;532631;532819;532715	nucleolar GTP-binding protein 1, putative
PF3D7_0603000	+	13	4	123913;123791;124027;124746	conserved Plasmodium protein, unknown function
PF3D7_1304600	+	21	4	239859;236726;238557;240044	conserved Plasmodium protein, unknown function
PF3D7_1223600	-	33	2	965615;965303	conserved Plasmodium protein, unknown function
PF3D7_1008500	+	64	5	355927;353749;354239;354269;353660	conserved Plasmodium membrane protein, unknown function
PF3D7_1235200	-	20	4	1463932;1463795;1463764;1464018	V-type K+-independent H+-translocating inorganic pyrophosphatase
PF3D7_1372500	-	54	3	2853968;2854101;2853991	stevor, pseudogene
PF3D7_0621700	+	12	2	885024;889610	conserved Plasmodium protein, unknown function
PF3D7_1355700	-	8	1	2210896	NLI interacting factor-like phosphatase, putative
PF3D7_1436300	+	286	9	1482357;1481535;1481561;1482306;1482752;1481226;1482392;1482780;1482811	translocon component PTEX150
PF3D7_1319100	+	14	2	791806;791826	ubiquitin carboxyl-terminal hydrolase MINDY, putative
PF3D7_1428900	-	9	1	1137203	conserved Plasmodium protein, unknown function
PF3D7_0806800	-	56	1	363777	V-type proton ATPase subunit a, putative
PF3D7_1435000	+	9	3	1415690;1415716;1415668	cytochrome c oxidase assembly protein COX15, putative
PF3D7_0812400	-	77	1	621770	karyopherin alpha
