# Supplementary material for: Full-Length Transcriptome Analysis of Plasmodium falciparum by Single-Molecule Long-Read Sequencing
Source: Front Cell Infect Microbiol. 2021 Feb 23;11:631545. doi: 10.3389/fcimb.2021.631545 (PMC7942025; doi:10.3389/fcimb.2021.631545)
Supplement: Supplementary file 10 [file Table_6.xlsx]

## Sheet: Sheet1
Supplementary Table 6. Summary of TF analysis
Gene id	Family
Novelgene1113_novel01	NF-YA
Novelgene1113_novel02	NF-YA
Novelgene1113_novel03	NF-YA
PF3D7_0412000.1	zf-LITAF-like
PF3D7_0412000_novel01	zf-LITAF-like
PF3D7_0423500_novel05	TF_bZIP
PF3D7_1014600_novel02	MYB
PF3D7_1014600_novel03	MYB
PF3D7_1014600_novel04	MYB
PF3D7_1119700.1	NF-YA
PF3D7_1119700_novel01	NF-YA
PF3D7_1119700_novel02	NF-YA
PF3D7_1119700_novel03	NF-YA
PF3D7_1119700_novel04	NF-YA
PF3D7_1146600.1	NF-YB
PF3D7_1146600_novel04	NF-YB
PF3D7_1146600_novel06	NF-YB
PF3D7_1146600_novel15	NF-YB
PF3D7_1146600_novel16	NF-YB
PF3D7_1146600_novel18	NF-YB
PF3D7_1146600_novel19	NF-YB
PF3D7_1146600_novel20	NF-YB
PF3D7_1146600_novel21	NF-YB
PF3D7_1146600_novel22	NF-YB
PF3D7_1146600_novel23	NF-YB
PF3D7_1146600_novel24	NF-YB
PF3D7_1146600_novel25	NF-YB
PF3D7_1146600_novel26	NF-YB
PF3D7_1146600_novel27	NF-YB
PF3D7_1146600_novel28	NF-YB
PF3D7_1146600_novel29	NF-YB
PF3D7_1146600_novel30	NF-YB
PF3D7_1146600_novel31	NF-YB
PF3D7_1439500.1	NF-YC
PF3D7_1439500_novel02	NF-YC
PF3D7_1360700.1	zf-MIZ
PF3D7_1360700_novel01	zf-MIZ
PF3D7_1360700_novel02	zf-MIZ
PF3D7_1360700_novel03	zf-MIZ
PF3D7_1360700_novel04	zf-MIZ
PF3D7_1360700_novel05	zf-MIZ
PF3D7_1360700_novel06	zf-MIZ
PF3D7_1360700_novel07	zf-MIZ
PF3D7_1360700_novel08	zf-MIZ
PF3D7_1360700_novel09	zf-MIZ
PF3D7_1360700_novel10	zf-MIZ
PF3D7_1360700_novel11	zf-MIZ
PF3D7_1360700_novel12	zf-MIZ
PF3D7_1360700_novel13	zf-MIZ
PF3D7_1360700_novel14	zf-MIZ
PF3D7_1360700_novel15	zf-MIZ
PF3D7_1360700_novel17	zf-MIZ
PF3D7_1033600_novel01	MYB
Novelgene0088_novel01	MYB
Novelgene0358_novel01	Tub
