# Supplementary material for: Full-Length Transcriptome Analysis of Plasmodium falciparum by Single-Molecule Long-Read Sequencing
Source: Front Cell Infect Microbiol. 2021 Feb 23;11:631545. doi: 10.3389/fcimb.2021.631545 (PMC7942025; doi:10.3389/fcimb.2021.631545)
Supplement: Supplementary file 11 [file Table_7.xlsx]

## Sheet: Sheet1
Supplementary Table 7. Summary of proteome analysis
Accession	Coverage	# Unique Peptides	AAs	MW [kDa]	calc. pI
PF3D7_0309600_novel01	87.5	8	112	11.941	4.55
PF3D7_1103100.1	80.5085	7	118	13.006	4.6
PF3D7_1462800_novel05	78.9318	29	337	36.612	7.69
PF3D7_1343000_novel06	77.4436	16	266	31.024	5.6
PF3D7_0608800_novel02	77.0531	22	414	46.025	6.89
PF3D7_0416800_novel01	74.4792	11	192	22.006	7.3
PF3D7_1444800_novel04	74.2547	22	369	40.08	8.12
PF3D7_1357000.1	71.4286	30	441	48.672	8.94
PF3D7_1020900_novel02	71.2707	9	181	20.899	6.21
PF3D7_1117700_novel05	71.028	15	214	24.86	7.94
PF3D7_1120100.1	69.2	17	250	28.752	8.28
PF3D7_0827900_novel01	68.323	26	483	55.479	5.78
PF3D7_0930300_novel01	68.1115	8	323	35.878	6.43
PF3D7_1446600.1	67.8571	10	168	19.299	4.69
PF3D7_1105000_novel02	67.5214	16	117	13.117	10.26
PF3D7_1215300.1	66.9903	7	103	11.143	5.52
PF3D7_0932200.1	66.6667	6	171	19.005	4.34
PF3D7_1006200.1	66.3551	8	107	11.969	9.31
PF3D7_1008700_novel03	66.2921	18	445	49.719	4.83
PF3D7_0516200.1	66.2252	7	151	16.067	10.49
PF3D7_1454400_novel01_2	66.1972	8	142	16.122	5.12
PF3D7_1439900.1	66.129	12	248	27.917	6.42
PF3D7_0903200.1_2	66.0194	10	206	23.773	7.66
PF3D7_1451100_novel01	65.7452	34	832	93.462	6.8
PF3D7_1320600.1	65.3659	9	205	23.432	8.16
PF3D7_1246200_novel12	65.1596	17	376	41.844	5.34
PF3D7_0627500.1	65.0794	9	189	20.28	7.39
PF3D7_1016300_novel06	64.9203	6	439	51.659	4.7
Novelgene1107_novel01_2	64.8649	11	259	29.506	4.07
PF3D7_1416500.1	64.2553	18	470	52.513	7.56
PF3D7_0619400_novel03	63.5266	40	828	92.329	5.08
PF3D7_1468700_novel01	63.3166	21	398	45.281	5.69
PF3D7_0307100.1	63.1206	8	141	15.387	5.05
Novelgene0281_novel01_2	62.9412	10	170	18.848	4.7
PF3D7_1410400_novel01	62.9156	40	782	89.996	7.11
PF3D7_1108600_novel01	60.9329	21	343	39.35	4.67
PF3D7_1134000_novel01	60.6335	36	663	73.252	6.84
PF3D7_0727400.1	60.5469	12	256	28.37	5.08
PF3D7_0413600.1_2	60.4592	14	392	44.639	7.47
Novelgene0630_novel01	60.1329	15	301	32.992	7.21
PF3D7_1116800_novel12	59.9338	46	906	102.81	9.14
PF3D7_1357800.1	59.9244	24	529	57.941	6.86
PF3D7_1434200.1	58.3893	9	149	16.92	4.25
Novelgene0195_novel01_2	58.3691	9	233	28.145	6.7
Novelgene1024_novel02_2	58.0702	6	570	62.982	6.34
PF3D7_0930300_novel05_2	57.868	2	197	22.95	8.15
PF3D7_0917900_novel25	57.8221	41	652	72.343	5.31
PF3D7_1242700.1	57.3529	9	136	15.91	10.42
PF3D7_1012400_novel09	57.1429	8	231	26.346	7.71
PF3D7_0306800.1	57.0356	26	533	59.161	5.71
PF3D7_0922200_novel02	56.7944	3	287	31.897	7.69
PF3D7_1026800_novel01_2	56.2738	9	263	29.837	6.25
PF3D7_0511800.1	56.1258	29	604	69.069	7.4
PF3D7_0922200_novel01	55.8824	3	272	30.298	8.19
Novelgene0282_novel01_3	55.7312	12	253	28.791	4.89
PF3D7_1465900.1	55.6561	12	221	24.652	10.18
PF3D7_1353900_novel10	55.1867	9	241	27.211	6.55
PF3D7_1471100_novel02_2	55.0523	11	287	33.391	5.27
PF3D7_0621800.1_2	54.3478	7	184	20.61	4.93
PF3D7_0913200.1	54.3478	14	276	32.007	5.08
Novelgene1031_novel01	54.3237	19	451	51.661	8.02
PF3D7_1148700_novel03	54.2105	6	190	22.947	9.35
Novelgene1095_novel02	53.7525	20	493	55.226	7.09
PF3D7_0617900_novel01	53.6765	8	136	15.432	11.15
Novelgene1028_novel01	53.5354	13	297	34.703	8.05
PF3D7_0716800.1_2	53.5168	12	327	37.261	6.92
PF3D7_1324900_novel01	53.5135	6	185	20.192	7.11
PF3D7_1105000_novel01_2	53.3981	9	103	11.448	11.22
PF3D7_0517000.1_3	53.3333	7	165	18.101	9.51
PF3D7_0406100.1	53.2389	17	494	55.753	5.68
PF3D7_1105400.1	52.8736	12	261	29.753	10.08
PF3D7_1368100.1	52.7331	13	311	35.189	6.73
PF3D7_1144900.1	52.657	8	207	23.595	6.58
PF3D7_1127000.1	52.6132	12	287	34.439	7.91
PF3D7_1008900_novel03	52.1073	14	261	29.951	8.97
Novelgene1024_novel01_3	52.069	5	580	63.374	5.69
PF3D7_0321900_novel11	52.0468	6	171	18.94	8.09
PF3D7_1229500_novel01	52.0295	22	542	60.624	7.08
Novelgene1009_novel01	52	25	725	82.17	4.89
Novelgene0230_novel01	51.8417	1	733	85.22	5.25
PF3D7_0316800_novel01	51.5385	7	130	14.864	9.99
PF3D7_1241700.1	51.4881	12	336	37.614	7.28
PF3D7_1323100.1	51.3228	8	189	21.459	9.94
PF3D7_0102200_novel18_2	51.3193	2	758	88.168	5.26
PF3D7_1447000.1	51.1029	12	272	29.939	9.99
PF3D7_0719600.1	50.8671	6	173	20.215	10.1
Novelgene0546_novel01_2	50.519	13	289	32.52	5.25
PF3D7_0922600.1	50.0921	18	543	63.19	6.57
PF3D7_0422400.1	50	9	170	19.71	10.17
PF3D7_1474800.1	50	9	254	28.819	5.67
PF3D7_0501000_novel05_2	49.5025	17	402	48.387	4.45
PF3D7_0831600_novel09	49.4152	13	342	38.143	5.16
PF3D7_1407800_novel01	49.2205	15	449	51.014	5.54
PF3D7_0909800_novel01	49.1379	4	116	12.973	9.83
PF3D7_1408600_novel02	49.0826	8	218	25.035	9.98
PF3D7_0209800.1	48.7965	14	457	52.191	6
PF3D7_1126200.1	48.7179	8	156	17.88	10.46
PF3D7_1404100.1_2	48.6957	6	115	12.886	9.36
PF3D7_0322900.1	48.4277	8	159	18.21	9.74
Novelgene1010_novel01	48.3254	23	627	71.343	8.32
PF3D7_1432100.1	48.0969	12	289	33.246	9.17
PF3D7_0608500_novel01	48.0851	10	235	26.512	5.49
PF3D7_0915400_novel01	47.7433	50	1418	159.351	6.76
PF3D7_0802200_novel01	47.7273	7	220	25.148	6.77
PF3D7_0721600_novel02_2	47.6923	9	195	21.849	9.61
PF3D7_1338400_novel01_3	47.6886	18	411	47.747	7.39
PF3D7_1105800_novel02	47.191	12	267	30.728	5.12
PF3D7_0107000.1	47.0238	4	168	19.587	4.89
PF3D7_1140100_novel01	46.875	5	128	14.615	6.54
PF3D7_1361900.1	46.7949	5	156	17.467	4.67
PF3D7_1115600.1	46.6667	9	195	21.717	7.61
PF3D7_0722400.1	46.5649	13	393	45.135	7.33
Novelgene0069_novel01	46.5649	12	393	44.649	8.92
PF3D7_0513800_novel01	46.5347	3	101	11.411	8.15
Novelgene0031_novel01	46.3519	9	233	27.291	5.12
Novelgene0027_novel01_2	46.2243	15	437	49.352	9.32
PF3D7_1439800.1	46.0581	7	241	27.669	7.94
PF3D7_1231100.1_2	46.0094	10	213	24.408	6.79
Novelgene0576_novel01_2	46.0084	17	476	54.714	7.27
PF3D7_0501500.1	46	16	400	46.974	8.51
PF3D7_1444300.1	45.8904	7	292	33.725	9.23
PF3D7_0919000.1_2	45.7249	11	269	31.807	4.39
PF3D7_0918300_novel01	45.3125	9	320	36.797	6.74
PF3D7_1008400.1	45.0893	13	448	49.807	7.46
PF3D7_1223100_novel01	45.0495	15	404	46.491	7.43
PF3D7_1148700_novel07	45.0363	13	413	45.833	3.85
PF3D7_0819600_novel02	44.7653	8	277	32.145	5.29
PF3D7_1311500.1	44.7619	12	420	46.805	6.7
PF3D7_0319600_novel01	44.586	4	157	17.872	4.64
PF3D7_1037300.1	44.5183	13	301	33.705	9.66
Novelgene1115_novel05	44.469	13	452	51.919	5.07
Novelgene0547_novel01_2	44.4118	10	340	38.488	9.66
PF3D7_1235700.1	44.2991	16	535	58.357	6.42
PF3D7_0520000_novel03	44.1718	1	163	19.029	10.48
PF3D7_0905400_novel04	43.9242	33	897	104.789	6.67
PF3D7_1441200.1	43.7788	10	217	24.79	9.85
PF3D7_0424600_novel01	43.6893	13	309	35.939	8.57
Novelgene1030_novel01	43.3628	16	452	51.428	7.2
PF3D7_1302800_novel03	43.299	9	194	22.467	9.8
PF3D7_0903700.1	43.2671	6	453	50.264	5.06
PF3D7_0307200.1	43.1907	9	257	30.504	10.35
Novelgene0957_novel01	42.8274	19	481	55.379	6.61
PF3D7_1251900_novel08	42.7475	50	1303	155.644	9.01
PF3D7_0315100_novel01	42.7313	8	227	26.931	8.32
PF3D7_0518300.1	42.5	7	240	27.251	7.08
PF3D7_1132200.1	42.329	17	541	59.868	7.68
PF3D7_1246400_novel01	42.1569	4	204	23.477	4.31
PF3D7_0708800_novel05	41.9126	25	847	96.93	6
PF3D7_1006800.1	41.4634	8	246	29.512	9.11
PF3D7_1123900.1	41.3793	3	145	16.002	5.16
PF3D7_0903900_novel01	41.2214	5	131	15.517	11.06
PF3D7_0501000_novel21_2	41.1638	9	464	53.225	4.88
PF3D7_0923900.1	41.0891	7	202	22.965	9.48
PF3D7_0823800.1	41.0687	22	655	76.634	9.23
Novelgene0467_novel01	40.8377	13	382	44.503	5.14
PF3D7_1414800.1	40.796	7	201	22.318	10.23
PF3D7_1353800.1_2	40.6504	6	246	27.93	6.1
PF3D7_0512600_novel03	40.5941	7	202	23.132	7.2
PF3D7_0102200_novel16	40.4959	1	847	98.315	5.29
PF3D7_1437900_novel02_2	40.3302	18	424	48.438	7.18
PF3D7_1235600_novel01	40.2715	15	442	49.749	8.03
Novelgene0621_novel04	40.1515	4	132	14.114	10.29
PF3D7_0719700.1_2	40.146	4	137	16.468	9.73
PF3D7_0312300.1	40.1316	6	304	35.081	5.4
PF3D7_0608700.1	39.779	17	543	61.494	6.92
PF3D7_1224300_novel01_2	39.7037	18	675	74.862	9.22
PF3D7_0115600.1	39.5778	9	379	42.278	8.81
PF3D7_0207600.1	39.318	29	997	111.698	5.41
PF3D7_1407100.1	39.3082	8	318	34.107	9.99
PF3D7_1134000_novel12	39.2435	14	423	49.164	8.85
PF3D7_1323200.1	39.0244	5	123	14.183	8.21
PF3D7_1229400.1	38.7931	4	116	12.836	6.52
PF3D7_1347500_novel04	38.7097	13	372	42.133	7.5
Novelgene0219_novel01	38.601	13	386	44.193	10.2
PF3D7_1124500_novel02	38.5343	15	423	49.882	5.81
PF3D7_1120000_novel03	38.4858	6	317	37.82	8.56
PF3D7_0500800_novel03_2	38.3636	5	550	63.826	4.96
PF3D7_0520000.1	38.2353	1	170	19.842	10.49
Novelgene0274_novel01	38.2166	4	157	16.616	6.19
PF3D7_1459300_novel18	38.1818	13	385	45.591	9.5
PF3D7_1342000_novel02	38.0952	10	273	31.497	10.46
Novelgene1008_novel01_2	37.9958	16	479	53.804	5.92
PF3D7_0418500.1	37.9679	5	187	21.303	4.58
Novelgene0992_novel01	37.7358	5	159	18.899	7.33
PF3D7_1104400_novel02	37.7358	15	424	49.235	9.1
Novelgene0868_novel11	37.3134	7	134	15.453	10.29
PF3D7_1004000.1	37.1287	9	202	23.739	10.18
PF3D7_1019400_novel01	37.037	3	108	11.767	9.39
Novelgene0247_novel03	36.983	13	411	46.183	10.49
PF3D7_1341200_novel01	36.9565	7	184	21.733	10.62
PF3D7_1228600.1	36.9208	18	669	77.353	5.05
PF3D7_0907700_novel01	36.9176	7	279	33.105	6.76
PF3D7_0500800.1_2	36.7223	12	659	75.953	4.94
PF3D7_1365900_novel01	36.7188	5	128	14.608	9.88
PF3D7_0814200_novel30	36.6935	8	248	27.242	10.58
PF3D7_1352500.1	36.5385	8	208	23.972	9.38
PF3D7_1344800.1	36.5333	12	375	43.224	8.43
PF3D7_0813300.1	36.5079	12	315	36.233	4.26
PF3D7_0527500.1_2	36.4629	11	458	51.092	4.75
PF3D7_0730800.2	36.1775	6	293	32.079	5.03
PF3D7_0807500.1	35.7692	7	260	29.481	5.54
PF3D7_1436000.1	35.7513	14	579	67.325	7.24
PF3D7_0413500.1	35.5932	7	295	35.21	9.5
PF3D7_0702500_novel05_2	35.5731	5	253	27.656	8.56
PF3D7_1201000.1_2	35.5283	21	653	77.069	4.53
PF3D7_0813900_novel01	35.4167	5	144	16.275	10.24
PF3D7_0713700.1	35.4067	5	209	24.366	5.4
PF3D7_0711000_novel01	35.3952	2	291	33.262	7.77
Novelgene0028_novel04	35.3535	12	396	44.576	8.57
PF3D7_1419800_novel02	35.1648	11	546	62.249	8.79
PF3D7_1342600.1	35.0856	19	818	92.219	8.16
PF3D7_0914400.1	35.0467	6	214	24.286	6
PF3D7_0702400_novel02_2	34.9593	4	123	14.186	9.6
PF3D7_0729000.1	34.9515	2	103	12.127	9.47
PF3D7_1012300.1	34.8958	3	192	23.005	9.29
PF3D7_1211800_novel08_2	34.8101	32	1264	140.173	6
PF3D7_0218500_novel01	34.6535	2	101	11.706	9.63
PF3D7_1142500.1	34.6457	5	127	14.398	10.15
PF3D7_1002900.1	34.6457	6	127	14.508	6.55
PF3D7_1212000.1	34.6341	6	205	23.937	8.87
PF3D7_1007900_novel02	34.6225	17	543	63.071	9
PF3D7_0218000_novel01	34.5455	9	330	37.899	6.79
PF3D7_1145400.1	34.5281	23	837	96.313	8.16
Novelgene0146_novel02	34.4595	11	444	51.107	6.43
PF3D7_0606200.1	34.1935	3	155	17.804	6
PF3D7_0317600_novel01	34.1615	5	161	18.748	10.17
Novelgene0727_novel01	34.104	4	173	19.561	7.03
PF3D7_1124700.1	33.887	9	301	35.021	8.9
PF3D7_0912400.1	33.8565	12	446	52.671	9.14
PF3D7_0516900.1	33.8462	7	260	27.982	10.48
PF3D7_1412500_novel02_2	33.7766	5	376	42.578	5.34
PF3D7_1017900_novel01	33.6188	9	467	55.174	5.85
PF3D7_0812400.1	33.578	11	545	61.12	5.3
PF3D7_1012900_novel02	33.4211	10	380	43.492	9.22
PF3D7_0718500.1	33.3333	4	192	22.628	7.06
PF3D7_1410700_novel01	33.2335	9	334	39.806	8.37
PF3D7_0925900.1	33.1797	8	217	24.683	5.63
PF3D7_1414400.1	33.1081	7	296	34.013	5.17
PF3D7_1414300_novel01	32.8767	7	219	25.2	9.95
PF3D7_0523100_novel05	32.84	39	1419	162.15	8.84
PF3D7_1017500_novel03	32.8358	3	134	15.667	5.11
PF3D7_1246800.1	32.567	7	261	30.604	8.85
PF3D7_1456800_novel01	32.549	1	510	54.202	6.39
PF3D7_0317000.1	32.5397	6	252	29.27	6.84
PF3D7_1148700_novel07_2	32.4948	7	477	53.311	3.71
PF3D7_1345700.1	32.4786	13	468	53.56	8.54
PF3D7_1428300.1	32.4022	6	358	40.474	7.21
PF3D7_0525800.1	32.3333	10	300	34.319	6.98
Novelgene0392_novel01	32.2981	4	161	18.783	10.02
PF3D7_0617200_novel04	32.287	14	446	52.948	9.13
PF3D7_1118200.1	32.2581	23	930	108.397	6.67
PF3D7_1034900.1	31.946	23	889	104.102	7.61
PF3D7_1218500_novel01	31.8567	24	1061	122.678	6.57
PF3D7_1011800.1	31.7868	29	1013	117.551	9
PF3D7_0106800_novel03	31.7757	5	214	24.285	7.33
PF3D7_0517700.1	31.7039	18	716	84.004	8.1
PF3D7_0912900.1_2	31.6568	8	338	39.112	8.1
PF3D7_0821700.1	31.6547	4	139	16.371	10.15
Novelgene0188_novel02	31.6035	9	1715	190.803	5.19
Novelgene0181_novel02	31.5565	12	469	53.377	9.6
PF3D7_0308200_novel03	31.5399	10	539	59.54	5.63
PF3D7_0501000.1_2	31.5385	10	260	30.696	9.45
PF3D7_0528200_novel01	31.3346	14	517	61.379	7.34
PF3D7_1116700.1	31.1429	14	700	80.361	6.19
PF3D7_1314500.1	31.068	5	206	24.427	6.35
PF3D7_0202200_novel01	31.0345	7	290	33.72	9.66
PF3D7_0320900.1_2	31.0127	4	158	16.443	10.62
PF3D7_1420700_novel09	30.9677	26	775	90.552	4.98
PF3D7_0519400.1	30.8271	5	133	15.382	10.76
PF3D7_0830500.1	30.8166	19	649	77.641	5.97
PF3D7_1346300.1	30.8057	6	211	24.969	7.97
PF3D7_1129200.1	30.7888	11	393	46.595	6.8
PF3D7_1457200.1	30.7692	4	104	11.709	4.75
Novelgene0150_novel04	30.6338	7	284	32.72	9.26
PF3D7_1209200.1	30.5556	2	108	11.988	6.1
Novelgene1141_novel01_2	30.4527	12	486	56.344	6.23
PF3D7_1401100_novel03	30.3327	9	511	59.195	5.05
PF3D7_1118500.1	30.303	12	594	69.347	5.91
PF3D7_1002100.1	30.2694	7	631	69.808	6.07
PF3D7_0310600_novel01	30.2128	5	235	28.017	5.9
PF3D7_0312800.1	30.1587	3	126	14.803	11.12
PF3D7_1438100_novel04	30.1299	12	385	45.125	8.73
Novelgene0145_novel01	30.0116	21	863	101.354	8.75
PF3D7_0422700_novel01	30	7	390	44.771	7.61
Novelgene0611_novel07	29.9712	8	347	39.409	8.37
Novelgene0397_novel01	29.8701	1	154	17.695	9.57
Novelgene0393_novel01	29.8611	4	144	16.225	9.74
PF3D7_0815600.1	29.8507	7	268	31.232	6.61
Novelgene1141_novel01	29.8429	4	191	23.122	8.9
PF3D7_1357900.1	29.771	5	262	28.36	8.06
PF3D7_0814000_novel04	29.7674	9	215	25.425	10.78
PF3D7_1431700.1	29.697	5	165	19.285	10.18
PF3D7_0523100.1	29.2135	12	534	61.733	8.6
PF3D7_0517300_novel02_3	29.1946	6	298	34.54	10.61
PF3D7_1354500_novel01	29.1855	9	442	50.033	7.64
PF3D7_1113400.1	29.1237	6	388	42.68	4.7
PF3D7_1244700_novel02_2	28.9157	8	332	37.265	5.71
PF3D7_0305700.1	28.8732	3	142	16.13	4.97
PF3D7_0928000_novel02	28.8462	2	104	12.358	6.98
Novelgene0188_novel01_3	28.8034	2	1170	129.637	5.58
Novelgene0492_novel01	28.7206	10	383	45.231	7.81
PF3D7_1456800.1	28.3361	1	607	64.121	7.52
Novelgene0420_novel01	27.9503	3	161	18.716	3.66
PF3D7_1303200.1_2	27.4038	4	208	24.931	6.21
Novelgene0966_novel01	27.3973	2	146	15.591	5.86
Novelgene0750_novel02	27.3469	6	245	28.478	8.7
PF3D7_0422300_novel02	27.3333	1	450	49.659	5.01
PF3D7_1367000.1	27.1605	3	162	18.774	4.51
PF3D7_1445900.1	27.1347	11	527	59.998	9.32
PF3D7_1454400_novel01	27.0707	15	495	57.986	7.12
PF3D7_1312600_novel01	27.0396	8	429	49.84	7.49
PF3D7_0505800.1_2	27	3	100	11.053	4.91
PF3D7_1136500_novel12	26.9697	9	330	38.594	9.25
Novelgene0436_novel03	26.9421	13	605	67.778	8.6
Novelgene0639_novel05	26.8421	10	380	44.641	8.06
PF3D7_1242800.1	26.6376	8	458	52.193	7.01
PF3D7_0725400.1	26.6055	2	109	12.992	9.73
PF3D7_0205500.1	26.5152	2	132	15.104	6.54
PF3D7_1416100_novel01_2	26.4674	21	937	110.54	7.55
Novelgene0254_novel01	26.3158	4	171	19.967	4.69
PF3D7_1243600_novel03	26.087	3	115	12.883	9.45
PF3D7_0823200_novel06_2	26.0417	5	288	32.638	9.09
PF3D7_1010700.1	26.009	4	223	25.662	6.98
PF3D7_0817500.1	25.9459	4	185	21.163	9.22
Novelgene0271_novel01_3	25.5814	3	301	34.726	3.89
Novelgene0960_novel01	25.5474	3	137	16.171	8.9
PF3D7_1208300.1	25.4777	3	157	18.441	6.2
PF3D7_1021600_novel01	25.4753	6	263	28.961	7.21
PF3D7_0102500.1	25.4266	8	586	66.094	4.5
PF3D7_1464600_novel01	25.3886	2	193	23.181	4.67
PF3D7_1436300.1	25.2769	18	993	112.34	4.4
PF3D7_1251900_novel01	25.2475	5	202	23.632	9.25
PF3D7_1133400_novel03	25.2412	11	622	71.996	5.54
PF3D7_1419700_novel01	25	7	432	50.652	4.87
PF3D7_0811600_novel03	24.9795	21	1217	144.727	7.12
PF3D7_1148700_novel02	24.8077	14	520	60.549	4.72
Novelgene0190_novel01	24.7232	5	271	30.577	5.39
PF3D7_0503400_novel02	24.6305	4	203	24.229	7.97
PF3D7_0532400.1	24.6212	9	528	61.048	9.32
PF3D7_1470900.1	24.6154	5	195	22.847	7.36
PF3D7_1129000_novel05	24.6106	8	321	36.572	7.75
PF3D7_1451800_novel01_2	24.581	14	895	102.205	6.65
PF3D7_1010300_novel06	24.5763	4	118	13.728	10.23
PF3D7_0806700_novel13	24.4469	18	904	106.079	7.9
Novelgene0053_novel20	24.375	2	160	18.68	4.22
PF3D7_0414900.1	24.3636	4	275	30.799	5.14
Novelgene0797_novel02	24.3386	7	378	43.061	8.32
PF3D7_0934500_novel01	24.2553	5	235	27.173	9.06
PF3D7_0601900.1	24.2188	2	128	14.716	8.97
PF3D7_0730400_novel06_2	24.1758	3	182	20.768	9.7
PF3D7_0314000_novel01_2	24.1135	5	282	33.496	5.11
PF3D7_1148700_novel06_3	23.9917	17	1438	159.532	3.56
PF3D7_1466300.1	23.8908	19	1172	132.683	5.26
Novelgene0861_novel03	23.8426	9	432	50.591	9.23
PF3D7_0904700.1	23.8095	4	189	22.501	9.32
PF3D7_0915700.1_2	23.8095	2	189	22.424	9.1
PF3D7_1473200.1	23.7885	8	454	52.422	5.25
PF3D7_0814900_novel01	23.7374	4	198	22.719	6.79
PF3D7_0728000.1	23.7082	7	329	37.796	5.26
PF3D7_1216200.1	23.7057	7	367	41.207	7.33
PF3D7_1138500_novel01_2	23.5099	5	302	34.447	4.78
Novelgene0188_novel03	23.4483	4	725	82.815	5.71
PF3D7_1317800.1	23.4483	4	145	16.753	10.26
PF3D7_0501100_novel04	23.3831	6	402	46.338	7.83
PF3D7_0208500.1	23.3577	2	137	15.799	8.82
PF3D7_1454700_novel01	23.2906	8	468	52.96	6.96
PF3D7_0214000.1	23.2472	11	542	60.92	7.69
PF3D7_1115300.1	23.2365	1	482	55.768	7.99
PF3D7_1417500_novel01	23.176	8	466	52.908	8.92
PF3D7_1027300.1_2	23.1552	11	393	43.903	9.7
PF3D7_1342400.1_2	23.0263	3	152	17.383	8.03
PF3D7_0108000.1	22.9358	5	218	24.494	5.16
PF3D7_0606800_novel01	22.8395	6	324	37.358	5.81
PF3D7_1324700.1	22.6244	4	221	25.731	8.37
PF3D7_1453700.1	22.5455	3	275	30.472	4.37
PF3D7_0721100_novel01	22.541	5	244	29.231	8.54
Novelgene0035_novel01	22.3881	5	335	38.322	6.47
PF3D7_0202000.1_3	22.3242	14	654	71.259	9.09
Novelgene0323_novel01_2	22.2973	3	148	17.211	9.7
PF3D7_0618300_novel01_2	22.2973	4	148	16.712	10.54
PF3D7_1346100_novel01	22.2458	1	472	52.19	8.63
Novelgene0462_novel02	22.1813	23	1357	161.117	6.42
PF3D7_0618200.1_2	22.1106	3	199	23.319	4.82
PF3D7_1010600.1	22.0721	4	222	25.306	9.13
PF3D7_0710600.1_2	22	4	150	17.34	10.77
PF3D7_1338100_novel01	21.8688	8	503	59.029	8.59
Novelgene0012_novel01_2	21.8667	8	375	44.212	5.78
PF3D7_1360900_novel07_2	21.8509	6	389	44.785	9.1
PF3D7_1124900.1	21.7742	4	124	14.739	10.8
PF3D7_0217500.1	21.7557	11	524	60.761	7.58
PF3D7_0306400.1	21.7458	12	653	74.641	8.5
PF3D7_1442300.1	21.6418	9	402	46.412	7.27
Novelgene0562_novel01	21.4912	3	228	26.627	8.27
Novelgene0708_novel07	21.4876	1	484	55.892	7.43
PF3D7_1003600_novel14	21.4575	16	1235	142.854	5.06
PF3D7_0929200.1	21.4533	4	289	33.577	9.1
PF3D7_0213100.1	21.3415	5	328	37.333	8.79
Novelgene0092_novel18	21.1982	12	651	75.824	6.7
PF3D7_0811200.1	21.0944	17	1133	133.675	9.07
PF3D7_1346100_novel03	21.0412	1	461	50.879	8.34
PF3D7_0507900_novel02	21.0227	4	352	40.94	7.5
PF3D7_1205600.1	21.021	5	333	38.994	4.89
PF3D7_1116200.1	21.0046	3	219	24.547	6.9
Novelgene0486_novel01_2	20.9507	8	568	67.114	8.16
PF3D7_0419600.1	20.8835	4	249	29.359	5.05
PF3D7_1105600_novel02	20.8494	13	777	90.73	7.94
PF3D7_0316700_novel01	20.8145	4	221	26.024	9.58
PF3D7_1206200_novel01	20.7643	14	785	92.406	5.2
PF3D7_0934800.1	20.7602	6	342	40.171	8.79
PF3D7_1367600.1	20.7207	4	222	25.811	9.79
PF3D7_0401800_novel04	20.7143	12	560	60.233	8.56
PF3D7_1213700.1	20.6897	2	145	16.888	5.14
PF3D7_0803800_novel03	20.6897	5	319	37.864	7.52
PF3D7_1138100_novel01	20.6349	2	126	14.598	5.33
PF3D7_0206700_novel02_2	20.5882	2	272	27.94	5.58
PF3D7_0624600_novel32	20.5572	10	1041	121.34	7.53
Novelgene0227_novel01_2	20.5418	5	443	52.484	8.41
PF3D7_0532300.1	20.4322	8	509	60.15	5.05
PF3D7_1320800.1	20.4276	7	421	47.6	6.79
PF3D7_0719000_novel01	20.2614	2	153	17.83	5.3
PF3D7_1203200.1	20.1923	1	104	11.854	9.8
PF3D7_1429800.1	20.1754	6	570	66.493	5.91
PF3D7_0201900.1	20.1626	5	1230	143.808	6.1
PF3D7_0822600_novel02	20.0264	12	759	86.114	6.34
PF3D7_1226300_novel01	20	4	295	33.247	7.23
Novelgene0969_novel01	19.9507	5	406	46.551	5.3
PF3D7_1126400.1	19.8895	2	181	21.705	4.73
PF3D7_0402100.1_2	19.8261	10	575	67.746	4.63
PF3D7_1414000.1	19.7628	5	253	29.469	5.59
PF3D7_1412800.1	19.7561	7	410	47.94	8.18
Novelgene0866_novel04_2	19.7252	8	1019	116.778	8.72
PF3D7_1433500_novel02_2	19.6629	23	1424	163.971	8.34
PF3D7_0217800_novel01	19.6262	2	107	12.501	10.98
PF3D7_1225800_novel05	19.5614	16	1140	131.695	5.78
PF3D7_1323600.1	19.5467	6	353	40.889	7.23
PF3D7_1035300_novel01	19.539	9	911	103.86	4.31
PF3D7_0915100.1	19.4969	1	159	18.178	8.21
PF3D7_0829200.1	19.4853	5	272	30.539	8.69
PF3D7_0509000.1	19.4631	3	298	34.624	5.62
PF3D7_0217100_novel02	19.4192	9	551	61.731	8.5
PF3D7_0919400.1	19.4175	7	515	60.962	6.04
Novelgene0723_novel04	19.3114	18	1336	153.603	7.24
Novelgene0914_novel01	19.2878	4	337	38.92	5.34
Novelgene0537_novel01_2	19.1919	6	495	57.297	9.13
PF3D7_0919100.1	19.1892	4	370	43.233	8.7
Novelgene0197_novel01	19.1601	4	381	43.004	8.34
PF3D7_1124800.1	19.1057	2	246	29.746	9.69
PF3D7_1434800_novel01	19.0476	5	252	28.854	4.97
Novelgene0068_novel01	19.0377	7	478	56.775	9.51
PF3D7_1447900.1	19.0055	12	905	104.554	8.98
PF3D7_1419300_novel04	18.9573	3	211	24.774	6.35
PF3D7_0113900.1	18.93	6	243	28.216	8.9
PF3D7_1413900_novel01	18.8976	5	381	45.21	5.82
PF3D7_0213700.1	18.8312	2	154	17.796	6.51
PF3D7_0219400.1	18.8119	2	101	11.569	10.42
PF3D7_1113100_novel01	18.8073	3	218	25.086	8.16
PF3D7_0114100.1	18.7773	1	229	26.882	9.7
PF3D7_0222100.1	18.7773	1	229	27.045	9.57
PF3D7_1120000.1	18.75	5	368	44.021	6.48
Novelgene0080_novel01_2	18.6916	2	107	11.42	9.63
PF3D7_0703600_novel04	18.6869	2	198	23.826	5.05
Novelgene0135_novel01	18.595	11	726	83.613	5.91
PF3D7_0106300.1	18.5668	18	1228	139.326	7.24
PF3D7_0205900.1	18.53	13	966	108.289	6.37
PF3D7_1121600_novel01	18.5185	7	162	17.285	5.92
PF3D7_0517400.1	18.4926	17	1141	132.6	5.01
PF3D7_1236100.1	18.427	6	445	51.501	8.6
PF3D7_1323400.1_2	18.4211	3	190	22.079	10.26
PF3D7_1239700_novel02	18.2119	3	302	33.86	8.63
PF3D7_0303700_novel01	18.1818	5	385	43.662	5.12
PF3D7_0321400.1	18.1818	4	319	37.992	6.54
Novelgene0458_novel01	18.1534	11	639	75.938	5
PF3D7_1003600.1	18.1495	5	281	32.634	7.43
PF3D7_0614500.1	18.1319	4	182	21.566	11.31
PF3D7_1445100.1	18.1189	12	723	85.36	7.27
PF3D7_1022400.1	18.0934	7	514	59.519	9.92
PF3D7_1304300_novel01	18.0095	3	211	25.179	6.44
PF3D7_1124300.1	17.9931	4	289	35.003	5.88
PF3D7_1110700.1	17.9894	4	378	42.452	4.93
PF3D7_1359400.1	17.8782	6	509	57.079	5.58
PF3D7_0108500_novel04	17.8771	4	179	19.723	4.04
PF3D7_1476300.1	17.8378	7	555	65.895	5.74
PF3D7_1361100.1	17.766	11	940	106.617	7.05
PF3D7_0207500.1	17.6753	13	1041	120.072	6.38
PF3D7_0527200.1	17.6596	5	470	55.069	5.96
Novelgene0843_novel01	17.6471	2	136	14.882	9.45
Novelgene0051_novel01	17.562	7	484	55.699	6.79
PF3D7_0923800.2	17.5601	5	541	59.648	7.74
PF3D7_0830400_novel01	17.5182	3	137	15.892	10.08
PF3D7_1125900_novel01	17.4729	14	1013	119.471	8.73
Novelgene1018_novel01_2	17.4705	12	933	107.609	9.16
PF3D7_1463900_novel03_2	17.4142	6	379	44.607	8.31
PF3D7_0731500.1	17.3768	19	1502	174.479	5.74
PF3D7_1464600.1	17.3375	6	323	38.169	5.12
PF3D7_0810800_novel02	17.301	1	289	33.699	8.03
PF3D7_1370300_novel02	17.2691	4	249	28.93	6.42
PF3D7_0927800.1	17.2161	2	273	32.343	6.71
PF3D7_0925500_novel01	17.1875	2	128	14.769	5.6
PF3D7_0816400.1	17.1674	3	233	28.084	6.18
PF3D7_1104200.1	17.1629	4	571	67.431	8.78
PF3D7_1358700_novel02	16.9935	3	153	18.41	9.31
PF3D7_0808400.1	16.9065	4	278	33.071	4.72
PF3D7_0616800.1	16.8906	7	521	59.469	8.97
PF3D7_1013200_novel13	16.879	9	628	75.42	9.29
PF3D7_0320800_novel01	16.8591	6	433	49.382	8.03
PF3D7_0308600.1	16.7293	5	532	60.716	6.64
PF3D7_1419200.1	16.6915	8	671	80.189	9.52
PF3D7_0314100.1	16.6667	3	198	23.759	8.98
PF3D7_1222700_novel01	16.6667	4	204	23.617	4.53
PF3D7_1333300_novel02	16.5877	3	211	24.979	9.28
PF3D7_1345100.1	16.5605	2	157	18.618	9.76
PF3D7_1446700.1	16.5266	3	357	42.604	4.97
PF3D7_1108500.1	16.5138	4	327	35.373	8.59
PF3D7_0112900.1_2	16.4894	2	188	21.882	6.74
PF3D7_0506800_novel12_2	16.469	9	759	86.599	9.07
PF3D7_1302300.1	16.3934	1	122	14.522	10.15
PF3D7_0707300_novel06_2	16.3823	6	586	70.297	4.42
PF3D7_1436600.1	16.1782	8	853	97.632	5.57
Novelgene0198_novel09	16.129	2	124	14.64	8.25
Novelgene0748_novel03	16.1103	7	689	79.882	7.12
PF3D7_1401600_novel02_2	16.0569	6	492	57.662	7.14
PF3D7_1239700.1	16.0227	11	880	100.895	8.68
Novelgene0504_novel08_2	15.9827	9	926	104.555	8.7
PF3D7_0214100.1	15.9755	16	1471	166.604	6.93
PF3D7_1143200.1	15.9468	4	301	36.895	9.51
PF3D7_0808300.1	15.9292	1	113	12.932	6.57
PF3D7_0211900_novel05	15.9016	7	610	70.453	6.65
PF3D7_1038000.1	15.8333	2	120	13.831	9.54
PF3D7_0720400.1	15.7321	8	642	72.675	8.7
PF3D7_1331700_novel01	15.7143	9	910	107.451	8.16
PF3D7_1463200.1	15.6977	3	344	39.207	7.09
PF3D7_1430700.1	15.6863	4	510	57.306	8.88
PF3D7_1409400.1_2	15.6489	3	262	30.519	8.57
PF3D7_0529500.1	15.6425	2	179	20.246	8.43
PF3D7_0306200.1	15.4728	4	349	41.565	5.3
PF3D7_1433600_novel01	15.4472	2	123	14.367	8.56
PF3D7_1434600_novel02	15.4459	7	628	71.699	8.35
PF3D7_1310700_novel01	15.3846	2	143	16.515	4.13
PF3D7_0306300.1	15.3153	2	111	12.41	7.85
PF3D7_1136300_novel03	15.2859	5	857	100.622	8.25
Novelgene0952_novel01_2	15.1751	7	514	58.141	8.19
PF3D7_0905900_novel01_2	15.1596	4	376	44.02	4.93
Novelgene0690_novel02	15.1549	11	904	104.12	9.04
PF3D7_1226600.1	15.1515	2	264	30.143	5.12
PF3D7_1301600.1	15.124	14	1210	140.508	6.51
PF3D7_1364800.1	15.122	2	205	24.139	9.11
PF3D7_1356300_novel01	15.122	2	205	23.268	6.37
PF3D7_0111500.1	15.0943	5	371	44.216	8.57
PF3D7_0405400_novel04	15.0738	27	2302	268.286	8.87
PF3D7_1416900.1_2	14.966	2	147	16.643	5.15
PF3D7_1406800_novel04	14.9485	2	194	21.76	5.53
PF3D7_1135900.1_2	14.8649	4	296	35.445	9.5
PF3D7_0207700_novel02	14.8148	8	972	109.947	5.71
PF3D7_1471200_novel01	14.759	6	664	75.418	8.41
PF3D7_0303200_novel02	14.7208	2	197	22.966	8.95
PF3D7_1024800.1	14.6858	11	1464	171.01	4.51
PF3D7_0908000_novel01	14.6635	5	416	49.324	8.75
PF3D7_0306700.1	14.6552	1	116	13.259	8.65
PF3D7_0309500.1	14.5902	9	610	69.82	7.25
PF3D7_1461900.1	14.5872	11	1090	127.989	6.87
PF3D7_0729200.1	14.5833	2	240	28.106	7.83
PF3D7_1320000.1	14.557	14	1264	149.837	6.92
PF3D7_0320100.1_2	14.4796	3	221	25.918	9.14
PF3D7_0527100_novel01	14.4737	2	152	17.4	6.95
Novelgene1022_novel01	14.4361	7	665	75.975	4.89
PF3D7_0624600_novel47	14.3723	6	1155	134.849	5.77
Novelgene0818_novel01	14.3689	5	515	59.931	5.02
PF3D7_0927900_novel03_3	14.3646	4	362	42.699	9.39
Novelgene0264_novel02	14.3411	4	258	28.279	7.36
PF3D7_1142600.1	14.2857	2	140	16.255	10.55
PF3D7_1240000_novel05_2	14.2857	2	105	11.722	10.4
PF3D7_1104000.1	14.2857	7	623	72.455	5.82
PF3D7_1030000.1	14.2857	1	133	15.169	8.91
PF3D7_0830700.1	14.2202	2	218	25.069	8.47
Novelgene0405_novel01	14.1975	2	162	17.897	9.51
Novelgene0518_novel01	14.1753	8	776	90.359	8.19
PF3D7_0709000_novel03	14.1509	6	424	48.643	8.57
PF3D7_1341900_novel01	14.1361	3	191	21.081	9.7
PF3D7_0320600_novel02	14.1176	2	255	29.826	6.96
PF3D7_0921000.1	14.1104	1	163	18.676	5.53
PF3D7_1232200.1	14.0884	3	362	40.443	8.48
PF3D7_0606700.1	14.0873	16	1512	176.834	8.34
PF3D7_0107500_novel01	14.0816	16	1470	170.193	5.53
PF3D7_0709500.1	14.0741	1	135	15.503	4.23
PF3D7_1116300.1_2	14.0206	4	485	56.495	7.97
Novelgene0204_novel03	13.9394	2	165	19.522	5.35
Novelgene0249_novel01	13.936	6	531	62.536	6.92
PF3D7_0932200_novel03	13.8596	5	570	65.594	7.06
PF3D7_0830600.1	13.8158	4	456	54.513	4.56
PF3D7_0204200.1	13.7681	3	276	33.393	8.53
PF3D7_1015800_novel01_2	13.7313	3	335	40.361	5.5
Novelgene0263_novel01	13.6957	4	460	52.196	8.09
PF3D7_0904800.1	13.6364	5	484	56.199	7.71
PF3D7_1036900.1	13.5593	7	1003	113.916	9.19
PF3D7_1107000.1	13.4921	1	126	14.193	10.13
PF3D7_1136300.1	13.4921	2	756	88.068	8.62
Novelgene1032_novel01_2	13.4884	6	645	77.786	6
PF3D7_1006600_novel01	13.4715	1	193	23.175	7.96
Novelgene0357_novel01	13.467	3	349	40.574	5.52
PF3D7_0705400.1	13.3641	7	651	73.791	8.02
Novelgene0626_novel01	13.3621	13	1392	163.802	7.02
Novelgene0817_novel03	13.3136	4	338	38.996	8.66
PF3D7_0810300.1	13.2727	8	550	63.581	5.26
Novelgene1074_novel01	13.2603	7	822	90.692	6.6
PF3D7_0506100.1	13.2353	2	204	24.856	9.54
PF3D7_0423500.1	13.172	4	372	42.591	4.74
Novelgene0909_novel01	13.1387	1	137	17.009	9.96
PF3D7_0529400_novel04	13.1356	4	472	55.133	5.77
PF3D7_0813600.1	13.0597	2	268	31.331	5.73
PF3D7_0301700.1	12.9338	3	317	37.366	8.07
PF3D7_1149400.1	12.9187	2	209	25.364	9.42
Novelgene0108_novel02	12.8834	2	326	37.8	6.54
PF3D7_0212300_novel02	12.8806	5	427	48.034	7.03
PF3D7_1118300_novel01	12.836	14	1488	173.516	5.43
PF3D7_1468700_novel04	12.8358	2	335	38.126	6.18
PF3D7_0822100_novel01	12.8205	2	234	28.18	8.88
PF3D7_1302000.1_2	12.8205	4	312	36.51	8.73
PF3D7_0601200.1	12.8205	1	234	27.284	9.66
PF3D7_1452500.1	12.7962	3	211	24.685	5.12
Novelgene0187_novel03_2	12.782	1	133	15.798	4.56
PF3D7_1425900.1	12.7717	4	368	43.133	5.15
PF3D7_0303000.1	12.7628	5	666	75.719	7.23
PF3D7_0811400.1	12.6645	6	608	71.324	5.57
PF3D7_1036900_novel02	12.6005	6	746	86.144	9.39
Novelgene0555_novel01	12.5984	1	127	15.339	5.06
PF3D7_1468100.1	12.5942	15	1858	213.473	7.74
PF3D7_0624600_novel41	12.542	0	893	103.608	5.33
PF3D7_0816700_novel02	12.5	1	176	20.93	7.69
PF3D7_1321400_novel03	12.5	3	296	34.37	8.53
Novelgene0758_novel02	12.4819	7	689	81.554	8.97
Novelgene0012_novel03	12.4746	11	1972	234.094	6.65
PF3D7_0914200.1	12.4424	4	434	51.28	9.11
Novelgene1131_novel01	12.4286	7	700	83.308	7.39
PF3D7_1353200_novel03	12.4088	2	137	15.839	7.37
PF3D7_1104200_novel01	12.3727	9	1277	149.421	7.02
Novelgene0662_novel06	12.3016	6	504	56.38	8.59
PF3D7_0109500.1_2	12.2581	2	155	18.218	5.54
PF3D7_1105700_novel01	12.253	4	506	56.285	8.24
Novelgene0759_novel01	12.2353	4	425	48.084	8.47
PF3D7_0603200_novel02	12.1265	5	569	65.517	9.04
PF3D7_1206200_novel03	12.0879	3	455	53.35	4.61
PF3D7_0215700.1	12.0149	14	1340	151.627	7.52
PF3D7_0903400.1	11.9923	5	1551	183.123	8.34
PF3D7_1331300.1	11.9565	2	184	21.111	6.95
PF3D7_0318200_novel01	11.9352	9	1173	133.461	7.88
PF3D7_0926700_novel02	11.919	6	839	97.701	6.83
PF3D7_1211400_novel02	11.8852	3	244	28.045	9.03
PF3D7_1011800_novel03	11.828	3	279	31.587	9.79
PF3D7_1104100.1	11.8156	3	347	41.363	6.44
PF3D7_1021400_novel01	11.7932	5	619	72.486	8.95
PF3D7_0825500_novel02	11.7886	2	246	30.288	5.44
PF3D7_0628300.1_3	11.7647	4	391	45.052	9.36
PF3D7_0936800.1	11.7493	5	383	45.472	9.7
PF3D7_0320700.1_2	11.7318	2	179	20.998	9.03
PF3D7_0302900_novel01	11.7225	10	1254	147.843	5.97
PF3D7_0917500_novel03	11.7073	7	820	94.086	7.33
PF3D7_0220200.1	11.6667	1	180	21.439	9.42
PF3D7_0801000.1_2	11.6489	9	1219	146.979	6.05
PF3D7_1310600.1	11.5942	1	207	23.351	8.73
PF3D7_1247300_novel04	11.5132	3	304	34.805	5.47
Novelgene0045_novel01	11.5044	1	113	13.246	8.54
Novelgene0188_novel02_2	11.4713	2	401	45.235	4.75
Novelgene0472_novel01	11.4525	3	358	42.298	9.51
PF3D7_0828200_novel05_2	11.4391	2	271	32.148	9.83
PF3D7_1034400_novel01	11.4105	5	631	70.65	8.21
PF3D7_1116300_novel01	11.3772	1	167	18.576	6.38
PF3D7_1426700.1	11.3248	7	936	109.602	8.53
PF3D7_0823900_novel01	11.3208	4	318	35.364	9.55
PF3D7_1224900.1	11.3208	1	106	12.256	9.6
PF3D7_1453700_novel18_2	11.3187	8	910	106.919	6.86
Novelgene0471_novel02	11.3161	8	813	97.284	7.11
PF3D7_0220600.1	11.3043	2	230	26.438	9.47
PF3D7_0605100.1	11.2583	8	755	85.577	6.93
PF3D7_0610900_novel01	11.2532	3	391	43.94	9.11
PF3D7_1116000.1_2	11.2406	12	1201	135.495	5.58
PF3D7_1342100_novel03	11.2211	8	909	103.313	7.69
PF3D7_1001500_novel01	11.215	1	107	11.26	9.92
PF3D7_1466700.1	11.1732	1	179	20.398	9.17
PF3D7_0303300.1_2	11.1111	1	153	17.823	4.28
PF3D7_1439600_novel01	11.1111	2	180	22.545	9
PF3D7_1459800.1	11.0638	2	235	26.851	8.72
PF3D7_1354400.1	11.0497	2	181	19.111	7.21
PF3D7_0306400_novel02	11.0345	2	290	35.278	9.33
PF3D7_0703500_novel01_2	11.019	14	1688	194.186	7.12
Novelgene0446_novel01	11	5	500	55.943	8.97
PF3D7_1324400.1	10.929	1	183	21.675	9.16
PF3D7_0519200.1	10.9091	1	165	17.054	8.29
PF3D7_0316300.2	10.9049	3	431	51.28	7.3
PF3D7_1128100.1_2	10.8871	2	248	29.123	5.4
PF3D7_1037100.1	10.8725	7	745	86.63	7.96
PF3D7_1353600.1_2	10.8597	2	221	26.429	9.2
PF3D7_1025000_novel01_2	10.8484	3	719	85.387	5.49
Novelgene0083_novel20	10.75	4	400	47.206	8.22
PF3D7_1138500_novel01	10.7486	3	521	59.554	4.39
PF3D7_0706500_novel01_3	10.7011	1	271	31.602	8.66
PF3D7_1455400.1	10.6383	2	282	33.05	9.1
PF3D7_1128400.1	10.6383	3	376	44.433	5.52
PF3D7_0831600.1	10.6169	8	1394	165.506	8.44
PF3D7_1139900_novel01	10.6061	2	198	23.218	6.06
PF3D7_0810800_novel01	10.597	2	670	79.247	7.11
PF3D7_0905900_novel01	10.582	4	567	65.651	6.35
PF3D7_0927300.1	10.5727	5	681	78.346	9.01
PF3D7_1001600_novel12	10.4849	6	763	88.508	7.08
PF3D7_0405600.1	10.4762	2	315	37.789	9.54
PF3D7_1002000.1	10.4478	4	469	55.237	7.02
PF3D7_0702300_novel01	10.4377	4	594	65.964	5.31
Novelgene0993_novel01	10.4326	4	393	46.771	6.07
PF3D7_1437000_novel01	10.4015	5	548	64.615	8.16
PF3D7_1130500_novel02	10.356	3	309	36.911	9.16
PF3D7_0922100.1	10.339	4	590	69.336	5.44
PF3D7_1354600.1	10.3175	3	252	31.029	9.57
PF3D7_0529000_novel01	10.2921	6	719	82.853	5.44
PF3D7_0526900.1	10.2804	2	214	24.545	9.31
PF3D7_1107300_novel01	10.2389	5	586	68.982	8.79
PF3D7_0624600_novel57	10.2384	3	713	81.924	9.25
PF3D7_0627800.1	10.2066	6	823	93.561	7.59
PF3D7_0821000_novel01	10.1167	4	514	60.504	8.98
Novelgene0216_novel01_3	10.1167	5	514	59.237	7.5
Novelgene0539_novel02_3	10.1078	6	742	86.966	8.07
PF3D7_1123400_novel01	10.0901	4	555	62.842	5.16
Novelgene0497_novel02	10.0897	3	446	50.701	5.1
PF3D7_0904500.1	10.0775	1	129	15.316	4.96
PF3D7_1311400.1	10.0686	4	437	50.779	9.09
Novelgene0241_novel01_3	10.0662	7	755	89.903	4.59
PF3D7_1145100.1	10.0402	6	747	86.989	7.34
PF3D7_0528100_novel06	9.97984	7	992	113.985	6.65
PF3D7_0700800.1	9.95671	1	231	27.38	9.35
PF3D7_0602200_novel01	9.92063	2	252	29.422	5.83
Novelgene1093_novel01	9.91254	5	686	79.485	9.61
PF3D7_0527900.1	9.90991	3	444	49.895	8.38
PF3D7_1474600.1	9.89848	4	394	46.159	8.66
PF3D7_0201500.1	9.84252	2	254	29.604	8.75
PF3D7_0415500.1	9.82906	2	234	27.986	9.64
PF3D7_1214900.1	9.79592	1	245	27.361	4.88
PF3D7_1415300_novel01	9.79228	2	337	37.481	9.38
Novelgene0240_novel03	9.74026	3	308	37.677	9.76
PF3D7_0828900.1	9.72973	1	185	21.061	4.56
PF3D7_0623500.1	9.71223	2	278	32.803	8.79
PF3D7_0911900.1	9.68523	3	413	46.929	6.68
PF3D7_0100400.1	9.67742	2	372	41.861	8.12
PF3D7_1130900_novel12	9.66719	6	631	76.937	6.34
PF3D7_1345600.1	9.65147	3	373	43.58	7.99
PF3D7_1340700.1_2	9.60699	1	229	25.915	9.04
PF3D7_0318200_novel06	9.50855	0	936	106.073	5.31
PF3D7_0201800_novel01	9.50119	4	421	48.252	8.41
PF3D7_1130900_novel02_2	9.41176	1	170	19.98	4.67
PF3D7_1317400_novel01	9.39597	1	149	16.591	5.17
PF3D7_0102200_novel18_3	9.34579	1	107	12.596	9
PF3D7_1328300.1_2	9.33735	3	332	38.752	6.57
PF3D7_0108300.1	9.28715	11	1992	228.032	5.26
Novelgene0065_novel01	9.25926	3	702	81.5	5.88
PF3D7_0512000.1	9.2437	1	119	13.658	6.02
PF3D7_1105000_novel01	9.2437	1	119	14.78	9.41
PF3D7_1407500_novel03	9.23077	1	130	15.106	5.97
PF3D7_0205800.1	9.16667	1	120	14.396	9.36
PF3D7_1120400_novel01	9.1623	3	382	44.697	7.72
PF3D7_1321700.1	9.14513	3	503	59.196	6.25
PF3D7_1006700.1	9.13838	3	383	45.596	7.46
PF3D7_0916500.1_2	9.12162	2	296	34.919	9.31
PF3D7_0402000.1	9.11215	2	428	49.713	9.5
PF3D7_0403700.1_2	9.05563	5	773	93.213	5
PF3D7_0907600.1	9.03614	3	498	58.028	5.86
PF3D7_0805000.1	8.97959	2	245	28.448	6.77
PF3D7_1244800.1	8.95522	2	335	39.668	5.6
PF3D7_1223000.1	8.95522	1	134	16.018	4.84
PF3D7_1322000.1	8.94737	4	570	66.779	6.33
PF3D7_0523400_novel01	8.94495	3	436	50.776	8.81
PF3D7_1109900.1	8.92857	1	112	12.779	11.06
Novelgene0413_novel03	8.92587	5	661	76.785	8.97
Novelgene0797_novel05_2	8.91089	1	101	12.044	9.29
PF3D7_1222500.1	8.90688	1	247	28.463	6.29
Novelgene1039_novel01	8.90411	6	1022	119.559	6.49
PF3D7_1368200.1_4	8.8853	4	619	70.225	8.85
PF3D7_1111000_novel06	8.88252	3	349	40.321	8.82
PF3D7_1446900.1	8.87728	3	383	44.655	8.65
PF3D7_1315400_novel01	8.83055	3	419	47.932	8.53
PF3D7_1015200.1	8.82801	5	657	77.171	8.63
PF3D7_0729600_novel01	8.73016	1	126	15.51	9.11
Novelgene0394_novel03	8.72818	3	401	47.416	6.54
Novelgene1080_novel01_3	8.69565	2	805	91.96	4.55
PF3D7_1201900_novel01	8.69565	1	207	23.663	8.48
PF3D7_1316600.1	8.68966	5	725	84.986	6.8
PF3D7_1021900_novel01	8.66667	2	300	35.411	6.32
PF3D7_0613300.1	8.61456	7	1126	136.175	8.91
Novelgene0075_novel04	8.56079	6	806	93.192	5.91
PF3D7_1332000.1	8.54093	2	281	32.791	7.39
PF3D7_0823300.1_2	8.53556	7	1195	139.143	7.96
Novelgene0731_novel02	8.51735	4	634	74.323	8.9
PF3D7_0318900.1	8.51064	3	423	50.971	8.69
Novelgene0945_novel01	8.49673	2	306	36.231	5.16
PF3D7_1335300_novel07	8.45443	4	757	89.536	4.86
Novelgene0680_novel02	8.4507	3	284	32.522	11.11
PF3D7_1423300.1	8.4463	6	959	112.513	6.96
PF3D7_1118100.1	8.3871	1	155	18.223	8.75
PF3D7_1148700_novel09	8.37838	2	370	43.759	8.9
PF3D7_1423600_novel05_2	8.37696	4	382	44.681	9.32
PF3D7_0514900_novel03_3	8.35031	3	491	57.363	6.09
PF3D7_1229600.1_2	8.33333	1	192	22.933	5.33
PF3D7_1404800.1	8.29876	6	964	114.009	7.25
Novelgene0248_novel13	8.28488	3	688	77.598	6.04
PF3D7_0807900.1	8.27068	2	399	46.745	8.46
PF3D7_0925700_novel01	8.24053	2	449	51.343	6.34
PF3D7_0801800_novel01	8.22943	1	401	46.875	6.05
PF3D7_0423100.1_4	8.21918	1	146	17.438	5.19
PF3D7_1129900_novel01	8.21018	5	609	70.094	7.99
PF3D7_1336800.1	8.03109	3	386	45.988	5.74
PF3D7_1352400_novel02	7.95594	1	817	96.158	8.02
PF3D7_0617300.1	7.91367	1	139	16.313	9.01
PF3D7_1437200.1	7.91027	4	847	96.842	7.2
PF3D7_1143400_novel03	7.9096	1	177	20.843	5.76
Novelgene0708_novel14	7.89474	3	304	33.861	9.99
PF3D7_1403600.1	7.89474	1	114	13.159	10.04
Novelgene0101_novel01	7.87671	2	292	32.722	8.91
PF3D7_0103200.1	7.8341	4	434	49.977	8.73
PF3D7_1347200_novel01	7.81991	4	422	47.6	8.09
PF3D7_1219600.1	7.77635	8	1556	179.151	7.23
PF3D7_1367500_novel02	7.73481	2	362	42.568	9.2
PF3D7_0715900_novel04	7.73381	3	556	62.904	6.3
PF3D7_0920900.1	7.70833	2	480	56.615	9.25
PF3D7_1460100_novel01	7.69231	2	325	37.655	5.88
PF3D7_1306600.1	7.69231	3	455	53.795	6.62
PF3D7_0620100.1	7.69231	1	130	15.499	9.51
PF3D7_1223400.1	7.65714	5	875	102.317	9.26
PF3D7_0828500_novel02	7.63359	1	131	15.797	8.63
PF3D7_0518100_novel04_2	7.63359	1	131	15.486	9.8
PF3D7_1003500.1	7.62712	1	118	13.504	9.63
PF3D7_0310000.1	7.61421	1	197	23.36	9.6
Novelgene0448_novel01	7.60309	5	776	91.509	6.43
Novelgene1098_novel01_2	7.585	7	1147	132.754	5.29
PF3D7_0311800.1	7.55337	3	609	73.478	6.23
PF3D7_1102500_novel01_2	7.53205	3	624	73.842	6.02
PF3D7_1455500.1	7.53138	1	239	27.09	5.86
PF3D7_0317700_novel11	7.52212	1	226	26.581	6.86
PF3D7_1122400.1	7.50853	3	586	70.354	8.24
PF3D7_1432700.1	7.5	1	240	27.422	7.94
PF3D7_0318200_novel07	7.47218	1	1258	141.645	4.78
PF3D7_1335300_novel02	7.44622	8	1813	214.059	6.51
PF3D7_0206700.1	7.431	3	471	55.141	7.01
PF3D7_1461600.1	7.38552	3	677	79.29	5.76
PF3D7_0511500_novel60	7.36377	1	679	80.146	4.93
PF3D7_1462700.1	7.36041	2	394	46.157	8.06
PF3D7_0618500.1	7.34824	2	313	34.019	7.4
Novelgene0094_novel02	7.33831	5	804	94.757	8.31
PF3D7_1321800.1_2	7.33591	1	259	29.248	8.69
Novelgene0820_novel01	7.31707	1	205	24.339	6.25
PF3D7_1143000_novel01	7.30994	2	342	39.834	8.94
PF3D7_1366900.1	7.29927	5	685	78.525	9.38
PF3D7_1336900_novel01	7.27848	3	632	73.053	8.02
PF3D7_1121700.1	7.23926	5	815	95.316	7.01
Novelgene0711_novel01	7.18954	1	306	36.465	6.35
PF3D7_0926400.1	7.18336	3	529	60.668	8.97
PF3D7_0614300.1_2	7.15123	5	853	96.918	7.8
PF3D7_0414300.1	7.14286	1	112	13.199	9.16
PF3D7_0621800_novel06	7.08763	4	776	92.394	8.18
PF3D7_1141800.1	7.07965	2	339	39.758	9.07
PF3D7_0901800.1	7.0632	2	269	32.906	9.42
PF3D7_0706500.1	7.02314	5	1253	145.183	7.33
PF3D7_1007200.1_2	7.01754	3	570	64.777	5.39
Novelgene0209_novel01	6.92568	3	592	69.776	6.32
Novelgene0350_novel04_4	6.91057	4	738	85.197	6.19
PF3D7_0611400.1	6.90104	5	768	90.627	5.1
PF3D7_1308200.1	6.8306	9	1830	211.286	5.88
PF3D7_0404300_novel03	6.81818	1	176	20.566	9.2
PF3D7_0522800.1	6.80272	1	147	17.378	8.9
PF3D7_1205700_novel01	6.80272	1	294	35.087	7.97
PF3D7_0101100.1	6.79612	1	309	35.693	9.54
PF3D7_0909600.1	6.78808	3	604	72.199	7.94
PF3D7_0624200.1	6.74487	2	341	40.879	6.48
PF3D7_0801500_novel01	6.73953	2	549	64.368	7.03
PF3D7_1229100_novel01_2	6.68524	1	359	42.234	8.44
Novelgene0615_novel01	6.65702	3	691	81.3	6.57
PF3D7_1223700.1	6.59341	2	273	30.964	5.35
PF3D7_1121100_novel06	6.58784	1	592	72.815	4.75
PF3D7_1477500.1	6.58683	3	501	60.646	7.47
PF3D7_0831500_novel01	6.56716	2	335	39.073	8.57
Novelgene0683_novel02_2	6.55367	4	885	102.083	5.29
PF3D7_0902800.1	6.54506	4	932	105.477	5.29
PF3D7_1358900.1	6.53951	2	367	41.548	9.22
PF3D7_1253400.1	6.4951	3	816	93.806	8.02
PF3D7_0521700_novel01	6.48855	4	786	90.912	7.61
PF3D7_1112500.1	6.47482	1	278	33.641	5.36
PF3D7_1213200.1	6.47482	1	278	33.234	7.08
PF3D7_0723800_novel01	6.46766	1	402	48.2	8.81
PF3D7_0512600_novel02	6.40569	1	281	32.985	7.27
PF3D7_1355500_novel01	6.38298	3	658	76.84	5.17
PF3D7_1138800.1_3	6.3689	5	1209	140.677	7.75
PF3D7_1238600_novel02	6.36132	2	393	45.984	8.95
PF3D7_0405400.1	6.35268	4	913	107.049	7.14
PF3D7_1356100.1	6.32737	2	727	85.809	7.44
PF3D7_0221200_novel02	6.31068	1	206	24.605	9.73
Novelgene0502_novel01	6.30915	1	317	34.74	8.94
PF3D7_1304400.1_2	6.27451	2	510	60.192	8.1
PF3D7_1218600_novel03	6.27119	3	590	68.392	6.89
PF3D7_1445700.1	6.26781	2	351	41.909	9.38
Novelgene0123_novel01	6.26087	3	575	67.513	5.41
Novelgene0257_novel01_2	6.25954	3	655	77.432	7.17
PF3D7_0623900.1	6.25	1	288	33.074	7.02
PF3D7_1407200.1_2	6.22837	2	289	34.39	8.59
PF3D7_1315600_novel03	6.2201	1	209	23.909	9.38
PF3D7_1457000_novel03	6.2201	3	418	48.249	8.81
PF3D7_1457400_novel17	6.20525	2	419	48.228	8.21
PF3D7_0912900_novel03	6.16883	3	616	72.8	7.83
PF3D7_1468100_novel09_2	6.15836	2	682	80.867	4.73
Novelgene0080_novel01	6.15836	2	682	80.806	8.92
Novelgene0342_novel02	6.15385	3	585	67.598	8.76
PF3D7_0318100.1	6.14973	2	374	43.057	9.38
PF3D7_1455500_novel02	6.14525	3	895	102.94	6.95
PF3D7_1011200.2	6.14035	1	114	13.892	9.67
PF3D7_0527000.1	6.13306	5	962	109.729	5.49
PF3D7_0820700.1	6.06936	5	1038	121.073	7.8
PF3D7_0618700_novel02	6.05096	2	314	37.494	5.44
PF3D7_1140200.1	6.04027	3	447	52.581	4.51
PF3D7_0403100_novel01_2	6.03448	1	232	26.455	9.1
Novelgene0223_novel01_4	5.90909	1	220	26	8.63
PF3D7_0108700.1_2	5.85975	3	1041	123.025	5.06
PF3D7_0731200_novel03_2	5.84927	3	889	102.891	6.95
PF3D7_1033600_novel01	5.84551	2	479	56.075	8.57
PF3D7_0907900.1	5.80913	1	241	28.376	9.41
PF3D7_0931400.1	5.80645	1	310	37.138	6.32
PF3D7_0108300_novel11	5.78704	3	864	101.174	4.98
PF3D7_1466400_novel01	5.78106	4	813	92.036	8.41
PF3D7_1333400_novel01	5.76923	1	260	30.871	8.4
PF3D7_0934700.1	5.76923	1	364	42.312	5.87
PF3D7_0626100.1	5.74413	1	383	44.73	9.31
Novelgene1134_novel01_3	5.74099	2	749	87.992	8.37
PF3D7_0423500_novel01	5.73477	1	279	33.38	4.74
PF3D7_1221900.1	5.70431	3	859	101.08	8.46
PF3D7_1315700.1	5.6962	1	316	37.181	6.04
PF3D7_1325600.1	5.67376	1	141	16.105	8.13
PF3D7_1227800.1	5.6686	3	688	81.529	7.18
PF3D7_0112200.1	5.65313	8	1822	214.303	8.73
PF3D7_1136600_novel11	5.62914	2	302	35.724	8.75
PF3D7_1249100.1	5.61224	3	392	44.805	7.85
Novelgene0168_novel01	5.61224	4	1176	138.488	6.52
Novelgene0290_novel01	5.58659	3	537	63.893	9.48
PF3D7_1011000.1	5.55556	1	144	16.574	7.09
PF3D7_1312900_novel02_2	5.55042	4	1081	126.891	7.02
PF3D7_0904000_novel01_2	5.52326	1	344	40.156	5.12
PF3D7_0722500.1	5.49828	1	291	34.129	8.85
PF3D7_0220800.1_2	5.48611	3	1440	171.051	7.55
PF3D7_0317200_novel01_2	5.45977	1	348	41.533	8.85
PF3D7_0504100_novel01	5.44218	1	147	17.602	8.27
PF3D7_0410600_novel02	5.43807	1	331	37.839	6
PF3D7_1201200.1	5.42986	1	221	25.86	6.42
Novelgene0888_novel10_2	5.40541	3	740	86.682	8.32
PF3D7_1235900.1	5.40541	2	481	58.188	8.56
Novelgene0519_novel01	5.38194	2	576	66.587	4.82
PF3D7_1124000_novel01	5.37634	2	465	55.011	8.13
PF3D7_1329100_novel03_2	5.37057	3	931	107.676	6.55
PF3D7_1455200.1	5.36585	1	205	23.975	5.33
PF3D7_1133900.1	5.36149	4	1231	146.252	4.94
PF3D7_1329500_novel09_2	5.32213	7	1428	168.663	6.61
PF3D7_1004400_novel01_2	5.3125	3	640	77.952	9.48
PF3D7_0511500_novel87_3	5.28846	1	208	24.716	9.7
PF3D7_1323700_novel02	5.28053	1	303	33.957	4.98
PF3D7_1312900_novel03	5.27671	1	777	90.446	7.2
PF3D7_0826000_novel02	5.26316	3	684	80.335	5.67
Novelgene0889_novel01	5.24412	2	553	63.169	8.56
Novelgene1076_novel01_2	5.23013	2	478	56.721	5.85
PF3D7_0107500_novel01_2	5.22876	1	153	18.751	9.6
PF3D7_1400200.1	5.21978	1	364	40.805	8.9
PF3D7_0519700.1	5.20833	1	192	22.72	10.83
PF3D7_1332200.1	5.19481	3	1001	113.484	9.19
PF3D7_0307500.1	5.14139	1	389	46.3	9.13
PF3D7_0908400_novel01	5.12821	1	195	24.046	9.57
Novelgene0482_novel01	5.09338	2	589	69.668	8.56
PF3D7_1345900_novel01	5.09259	1	216	25.713	5.64
PF3D7_0604500_novel07	5.08954	5	1061	123.258	8.31
PF3D7_0932800.1_2	5.06706	5	1342	159.012	6.95
Novelgene0171_novel03_7	5.05768	4	1127	131.282	5.25
PF3D7_0212400_novel01_4	5.05051	1	297	35.082	9.35
PF3D7_0511700.1	5.02793	1	179	21.052	6.95
Novelgene0273_novel01_2	4.98221	2	562	66.472	9.2
Novelgene0251_novel01	4.92958	1	284	33.839	8.29
PF3D7_0505500.1_4	4.88889	5	1350	156.34	6.4
PF3D7_0824600.1	4.88722	1	266	30.818	5.47
PF3D7_1443400.1	4.884	3	819	95.764	6.39
Novelgene0908_novel02_2	4.86224	2	617	72.398	8.48
PF3D7_1466900_novel02	4.86169	5	1193	143.325	4.81
Novelgene0608_novel10	4.83092	1	207	25.022	4.89
PF3D7_0405900.1	4.78796	3	731	85.407	5.83
Novelgene0964_novel02	4.77612	4	1005	115.144	6.35
PF3D7_0802600_novel02_2	4.7696	3	1237	146.635	8.91
PF3D7_1124400.1	4.7619	1	147	17.33	4.89
PF3D7_1001000.1	4.7619	1	231	27.6	8.98
PF3D7_1367700.1	4.75852	5	1408	165.031	8.87
PF3D7_1023900_novel06	4.73773	7	2364	269.457	6.96
PF3D7_1367100.1_2	4.72813	1	423	51.804	9.33
PF3D7_0420600.1	4.72175	2	593	69.635	5.95
PF3D7_1026000.1	4.6832	1	363	43.128	8.6
PF3D7_0104100.1	4.67762	3	791	92.677	8.35
PF3D7_1031200.1	4.67033	1	364	41.424	6.05
PF3D7_1409300_novel01	4.65116	2	344	39.435	5.53
PF3D7_1306900_novel01	4.64602	1	452	52.609	9
PF3D7_0416400_novel06	4.62963	1	756	88.654	5.83
PF3D7_1024500.1	4.61538	1	260	30.428	9.79
PF3D7_0516700.1	4.5977	3	783	91.646	8.16
PF3D7_1324800.1	4.5977	2	522	60.026	6.71
PF3D7_0404300_novel02_3	4.58453	1	349	41.395	3.81
PF3D7_1458300.1	4.58115	6	1528	183.428	8.41
Novelgene0954_novel01_2	4.55312	2	593	70.558	6.44
PF3D7_0109800_novel01	4.54545	1	220	25.817	6.1
PF3D7_1318400.1_2	4.54545	2	594	69.831	6.87
PF3D7_1328800_novel02	4.53401	2	397	48.221	5.58
PF3D7_1352400.1	4.53237	1	1390	166.585	8.73
PF3D7_1311300.1	4.50161	1	311	35.733	9.48
PF3D7_0513600.1_4	4.49236	4	1113	129.117	9.1
PF3D7_1029300_novel01_2	4.48833	1	557	65.963	5.17
PF3D7_1446500_novel03	4.48248	4	1227	139.549	9.32
PF3D7_1142400.1	4.46809	2	470	56.307	9.22
PF3D7_0319500_novel01_2	4.4586	1	314	37.173	7.43
PF3D7_1132300.1	4.41176	1	272	31.614	5.19
Novelgene0685_novel01	4.39189	3	888	102.593	8.69
PF3D7_1121100_novel01	4.38024	1	1073	127.938	5.21
PF3D7_1028100_novel01	4.37956	1	274	33.136	7.2
PF3D7_1240000_novel02	4.37666	2	754	87.875	8.85
PF3D7_0815400.1	4.375	1	160	18.775	6.96
PF3D7_0606500.1	4.37406	2	663	77.17	8.53
PF3D7_1361500_novel01_2	4.37158	1	366	43.189	6.71
PF3D7_0914300_novel01	4.363	2	573	68.619	8.18
PF3D7_1307800_novel01_3	4.36242	2	298	36.757	9
PF3D7_1250300_novel01	4.34783	1	299	34.699	8.38
Novelgene0902_novel01	4.34783	1	391	44.746	8.66
PF3D7_1472600_novel01	4.33996	2	553	66.476	5.74
Novelgene0661_novel03_4	4.33437	7	1938	228.694	7.93
PF3D7_1438600_novel01	4.33213	1	277	33.128	7.65
PF3D7_1471200_novel10	4.32802	2	439	50.751	8.63
PF3D7_0910100_novel08	4.32	5	1250	146.358	6.74
Novelgene0220_novel02	4.29043	1	303	36.159	9.98
PF3D7_0611300.1	4.28571	1	280	33.455	8.9
PF3D7_1405900_novel08_2	4.2836	3	677	79.053	4.92
PF3D7_1246300.1	4.27928	2	888	103.949	8.06
PF3D7_0813400.1_2	4.24886	2	659	76.808	5.5
Novelgene1103_novel01	4.2328	1	567	62.867	7.05
PF3D7_0914900.1	4.23131	2	709	83.965	4.98
PF3D7_1315000.1	4.20561	1	214	25.005	5.59
PF3D7_0113000_novel01_6	4.19255	2	644	76.161	4.98
Novelgene0449_novel02	4.19236	2	811	96.153	5.12
PF3D7_1008100_novel01	4.18795	3	979	115.542	8.81
PF3D7_0528400.1_2	4.18719	1	406	48.21	8.92
PF3D7_1116500_novel02	4.17582	2	455	51.321	8.41
PF3D7_1415800_novel01	4.16667	1	384	44.241	9.38
PF3D7_1405800.1_2	4.14079	3	966	114.168	6.99
PF3D7_1115000.1	4.13793	1	145	18.426	10.18
PF3D7_1477700_novel01	4.12371	1	291	34.456	6.8
PF3D7_1251500.1	4.11348	3	705	82.53	9.52
PF3D7_0727800_novel03	4.11074	4	1192	140.781	7.97
PF3D7_1435000.1	4.09836	2	488	57.754	9.74
PF3D7_1211700_novel06	4.08971	2	758	85.805	8.16
PF3D7_0420400_novel01	4.08922	1	269	31.938	9.51
Novelgene0715_novel01	4.08745	4	1052	120.615	9.31
Novelgene0071_novel03	4.06504	1	246	29.269	5.06
PF3D7_1213900.1_2	4.04573	2	1137	134.465	5.12
Novelgene0713_novel01_2	4.04313	2	371	42.965	8.85
PF3D7_1224500.1	4.0293	1	273	31.527	4.49
Novelgene0388_novel03	4.02299	2	522	60.619	5.62
PF3D7_0622800.1	4.01384	4	1445	169.947	6.58
PF3D7_0714200.1	4.00381	3	1049	122.54	5.66
Novelgene0322_novel01	4	1	275	32.43	9.1
PF3D7_0530100.1	4	1	225	26.674	5.74
PF3D7_1202100.2	3.99002	1	401	46.639	5.41
Novelgene0915_novel01_3	3.97924	2	1156	133.318	6.9
PF3D7_1369500.1	3.9783	4	1106	131.29	5.12
Novelgene0231_novel01	3.95683	2	556	64.519	8
PF3D7_1235300_novel03	3.94737	3	760	89.03	6.81
Novelgene0121_novel02	3.94737	1	380	45.17	9.52
PF3D7_1218200.1	3.94449	3	1369	163.499	5.62
PF3D7_API03100_novel01_2	3.90244	1	410	46.606	8.28
PF3D7_0609000_novel04	3.90166	5	1871	220.729	6.92
PF3D7_0212300_novel09	3.89725	2	1129	137.458	8.87
PF3D7_1012500_novel01	3.86473	2	621	71.78	7.23
Novelgene0277_novel01	3.83562	1	365	40.659	8.97
PF3D7_1309400_novel13	3.82775	1	209	24.966	10.18
PF3D7_0802800.1	3.80795	1	604	70.032	4.98
Novelgene0111_novel04_2	3.78486	2	1004	115.818	5.87
PF3D7_0417500_novel01	3.77358	1	318	36.95	7.94
PF3D7_0622300_novel02	3.7694	1	451	54.119	9.06
PF3D7_1025000_novel18_2	3.75671	1	559	67.062	9.03
PF3D7_0409100.1	3.74532	1	534	61.437	5.57
PF3D7_1023900_novel26	3.74494	1	988	111.418	5.54
PF3D7_0630600.1	3.74332	2	935	110.053	5.87
PF3D7_0219700.1	3.72881	1	295	35.311	7.78
PF3D7_1225300_novel03_2	3.71134	2	970	112.545	6.61
PF3D7_1120500.1	3.66625	3	791	94.345	8.95
PF3D7_0514900.1	3.65297	1	438	51.867	7.14
Novelgene0637_novel01	3.64078	1	412	48.514	6.07
PF3D7_1340900_novel06	3.63901	2	687	75.247	9.39
PF3D7_0810500.1	3.63036	1	303	34.498	7.39
PF3D7_1349600.1	3.61842	1	304	35.607	6
PF3D7_0920100.1	3.61446	1	249	29.785	8.1
PF3D7_1014600_novel02	3.60874	2	1053	120.693	6.6
PF3D7_0709100.1	3.60577	3	1248	146.537	8.98
Novelgene0632_novel01	3.60531	1	527	59.628	7.15
Novelgene0972_novel01	3.58744	2	669	80.851	5.35
PF3D7_0805700_novel03	3.57143	1	308	35.826	9.51
PF3D7_1001700.1	3.57143	1	280	33.985	9.16
Novelgene0319_novel01	3.56347	1	449	53.449	6.51
PF3D7_1220100.1	3.55987	1	618	72.491	7.05
PF3D7_0826000_novel08_2	3.53805	1	1498	172.924	6.62
PF3D7_0212200.1_2	3.52941	1	255	29.528	9.32
Novelgene0611_novel02	3.52697	1	482	55.919	6.47
Novelgene0223_novel01_3	3.52645	1	397	48.396	5.83
PF3D7_0416400_novel03	3.52113	1	852	98.808	6.2
PF3D7_1331600.1	3.50877	1	228	26.369	9.47
PF3D7_1314900.1	3.49127	1	401	45.956	6.57
PF3D7_1346400_novel01	3.48837	1	344	39.812	8.47
Novelgene0149_novel10_2	3.48584	1	459	53.589	5.58
PF3D7_0903100.1	3.48259	1	201	24.182	9.17
Novelgene1130_novel01	3.45572	1	463	53.64	9.96
Novelgene0243_novel01_3	3.44234	1	581	71.321	9.06
Novelgene0628_novel05	3.42857	1	525	61.342	5.14
PF3D7_1032500.1	3.42205	1	263	30.975	9.61
PF3D7_0402300.1	3.4188	2	585	70.99	9.19
PF3D7_1121000.1	3.41297	1	293	34.757	8
PF3D7_1422900_novel01	3.40909	1	440	51.811	9.57
PF3D7_1422700_novel06	3.40633	1	411	47.613	4.2
PF3D7_1139200.1	3.39426	1	383	45.396	7.81
PF3D7_1478600.1	3.39321	2	501	57.5	9.36
PF3D7_1125200.1_4	3.36134	1	238	28.236	9.76
PF3D7_1410900_novel06	3.36134	1	357	42.3	8.7
PF3D7_0609100_novel02	3.35196	1	358	40.233	7.05
PF3D7_1008100_novel13	3.34802	2	1135	133.113	8.18
PF3D7_0214900_novel03	3.33333	1	540	63.837	5.94
PF3D7_0310300.1	3.31675	2	603	71.063	7.91
PF3D7_0604500_novel16	3.31565	4	1508	175.255	6.67
Novelgene0884_novel02	3.31126	1	755	89.428	5.41
PF3D7_0207800.1	3.30688	2	756	86.673	6.71
PF3D7_0311300.1_2	3.30477	2	817	93.954	7.72
PF3D7_0201600.1	3.29897	2	485	58.552	6.58
PF3D7_0418600.1_2	3.29181	3	1124	132.998	9.41
PF3D7_0312400_novel01	3.27511	1	458	53.98	6.34
PF3D7_1136800_novel02	3.25203	1	369	44.5	9.07
PF3D7_1134800_novel02	3.24675	1	462	53.698	5.87
PF3D7_0305500_novel07	3.24675	2	770	89.815	5.12
PF3D7_0918900.1	3.24074	2	864	101.132	6.16
Novelgene0784_novel01	3.22581	1	217	24.9	9.13
Novelgene0153_novel01	3.22581	1	372	45.532	9.44
PF3D7_0710200_novel08	3.21429	1	560	67.47	4.96
Novelgene1122_novel01	3.21285	1	249	30.447	8.59
PF3D7_1463900_novel03	3.20285	2	562	67.19	8.72
Novelgene0769_novel07_2	3.19574	4	1502	176.857	7.39
PF3D7_0710200_novel10	3.18627	1	408	48.9	8.07
PF3D7_0209400_novel01	3.18182	1	440	53.254	6.09
PF3D7_1433400_novel06	3.18066	2	786	92.935	9.23
Novelgene0328_novel01	3.177	2	661	78.014	7.84
PF3D7_0603500_novel08	3.1746	1	441	48.887	6.8
PF3D7_0207400.1	3.17125	2	946	109.569	5.81
PF3D7_0609800.1	3.16901	1	284	33.125	8.79
PF3D7_0508700.1	3.16832	2	1010	117.365	8.15
PF3D7_1315900.1	3.16558	3	1232	142.906	5.96
Novelgene0927_novel05	3.16206	1	253	31.087	9.01
PF3D7_0511200.1	3.16122	3	949	113.998	9.17
PF3D7_1225500.1_2	3.16027	1	443	52.497	9.47
PF3D7_0402400.1	3.14961	1	254	31	7.83
PF3D7_1230800.1_2	3.13152	1	479	58.452	7.4
PF3D7_1006500.1	3.125	1	320	37.774	8.46
PF3D7_0826500_novel01	3.11526	3	1284	149.434	6.11
PF3D7_0511500_novel51	3.11258	1	1510	176.604	8.62
PF3D7_1250200.1	3.11203	1	482	56.044	9.69
PF3D7_1437600_novel02	3.08325	2	973	111.208	8.03
PF3D7_1235300_novel01	3.08219	1	292	34.635	5.95
PF3D7_1414600.1	3.07692	1	520	61.116	6.39
Novelgene0888_novel01	3.06966	3	1694	198.363	7.52
Novelgene0092_novel01	3.05851	2	752	88.888	9
PF3D7_0205400_novel04	3.05011	1	459	54.576	8.94
PF3D7_0509600.1	3.04709	2	722	85.195	8.88
PF3D7_1128700.1	3.0426	1	493	59.651	8.9
PF3D7_1138600_novel01	3.03605	1	527	62.379	4.92
PF3D7_0808700_novel02	3.0303	1	396	45.964	4.6
PF3D7_0815800_novel01	2.99252	1	401	47.542	8.7
PF3D7_0208100_novel01	2.98211	1	503	58.103	7.31
PF3D7_1001400.1	2.97143	2	875	102.28	5.15
PF3D7_0906600.1	2.96912	1	842	96.685	7.11
Novelgene1087_novel01	2.95567	1	609	68.786	9.1
Novelgene1049_novel01_2	2.95567	3	1015	113.14	5.4
PF3D7_1305900_novel01	2.94737	1	475	57.888	9.36
PF3D7_1116100_novel02	2.9453	2	713	85.426	8.56
Novelgene0269_novel02_2	2.94118	2	918	106.914	8.81
PF3D7_0106900_novel01	2.94118	1	510	61.354	9.41
PF3D7_1365700_novel01	2.94118	1	408	46.99	8.54
PF3D7_0727800.1	2.94118	2	1020	118.667	8.51
PF3D7_1417200.1_2	2.93399	2	1227	144.872	7.87
PF3D7_1032800_novel01	2.93255	1	341	40.563	8.75
Novelgene0170_novel01	2.92793	1	444	52.973	7.25
PF3D7_0305500_novel02	2.91751	2	994	118.515	8.31
PF3D7_0426000.1	2.90155	2	965	110.756	5.17
PF3D7_1343200_novel01	2.90135	1	517	60.423	8.46
PF3D7_1217900.1	2.89855	1	483	56.054	6.29
PF3D7_0313000.1_2	2.89017	1	346	40.559	4.88
PF3D7_1408700_novel01	2.87687	2	869	101.227	7.85
PF3D7_0424200_novel01	2.86055	2	839	100.522	7.66
PF3D7_1244100.1	2.85494	2	1296	154.804	7.83
Novelgene0299_novel01	2.85132	1	491	56.466	7.69
PF3D7_0210300_novel02	2.84464	1	457	51.827	8.28
PF3D7_1206600.1	2.8436	3	844	96.637	8.6
PF3D7_0903600_novel03_2	2.83186	1	565	67.476	5.25
PF3D7_1445600.1	2.82686	1	566	65.84	8.73
PF3D7_0302000.1	2.82686	1	566	65.57	8.31
PF3D7_1406800_novel03	2.8169	1	284	32.866	5.38
PF3D7_1425700.1	2.78552	1	359	42.797	8.25
PF3D7_0715700_novel02	2.76498	1	434	50.216	8.84
PF3D7_0826000_novel16_3	2.75689	1	1995	228.21	4.79
PF3D7_0613800_novel40_2	2.74936	3	1564	184.213	4.87
Novelgene0252_novel05	2.74749	4	2293	267.654	5.95
PF3D7_0905100.1_3	2.74621	3	2112	235.392	8.28
PF3D7_0806000.1	2.7027	1	851	102.657	8.98
PF3D7_1144700.1	2.7027	1	259	30.76	9.57
PF3D7_0726900.1	2.6975	1	519	60.906	9.31
PF3D7_1239500.1	2.6839	2	1006	116.035	9.11
PF3D7_1241200.1	2.68139	3	1268	152.717	8.31
PF3D7_1401200_novel01	2.65152	1	264	31.266	9.77
PF3D7_1235200.1	2.64901	2	1057	117.031	7.33
Novelgene1109_novel01_2	2.63158	1	608	70.668	9.16
Novelgene0041_novel01_5	2.62993	3	1597	182.551	6.23
PF3D7_1301400.1	2.62467	1	381	45.997	4.7
PF3D7_1359000_novel04	2.6087	2	575	69.062	7.58
Novelgene0980_novel01_3	2.60586	1	614	71.966	5.17
PF3D7_0910900_novel01_3	2.5974	1	539	63.905	9.11
PF3D7_0617100.1_2	2.5953	3	1233	144.916	8.62
PF3D7_0318300.1_4	2.5916	3	1119	132.9	6.65
PF3D7_1011700_novel02	2.57069	1	389	44.367	4.53
PF3D7_1423600_novel10_2	2.5641	2	1209	142.651	6.32
PF3D7_1114200_novel03	2.55754	1	391	47.327	8.94
Novelgene0639_novel03	2.55639	1	665	77.077	7.64
PF3D7_1252800.1	2.55591	1	626	74.706	5.48
PF3D7_1125400.1	2.55319	1	470	55.775	8.87
PF3D7_0215800.1	2.55034	2	745	86.448	4.97
PF3D7_1214100.1	2.54916	3	1373	164.524	8.4
PF3D7_0936600_novel01	2.53968	1	315	37.393	7.11
PF3D7_1146600_novel27_2	2.53651	2	1301	150.89	4.75
PF3D7_1001900.1	2.53623	1	276	32.117	7.24
PF3D7_0826100_novel01_2	2.53521	2	2130	251.448	6.7
PF3D7_1210500_novel01_2	2.53521	2	1065	122.779	6.35
PF3D7_1119500.1	2.52294	1	436	51.105	8.6
PF3D7_1366800_novel02_2	2.52101	1	357	41.952	8.91
PF3D7_0719300.1	2.51938	1	1032	121.053	7.05
PF3D7_0212400_novel01	2.51694	2	2066	249.342	8.32
PF3D7_0903500.1	2.51656	1	755	87.585	5.31
PF3D7_1315300_novel02	2.51572	1	477	56.307	5.8
Novelgene0238_novel01_2	2.51429	2	875	105.157	7.31
PF3D7_0212500_novel05	2.50696	2	1077	129.171	7.97
PF3D7_1420600.1	2.50482	1	519	59.878	7.84
PF3D7_0826000_novel44	2.50145	1	1719	204.644	7.99
Novelgene0745_novel04_4	2.4974	2	961	112.279	4.79
PF3D7_0630900.1_3	2.49584	1	601	69.316	8.6
PF3D7_0828200.1	2.49252	1	1003	121.497	9.42
PF3D7_1236400.1	2.47934	1	605	73.023	8.95
Novelgene0067_novel05_4	2.47503	4	2303	272.419	6.02
PF3D7_1212100_novel03	2.47191	1	445	52.783	9.26
PF3D7_0110800.1	2.45232	1	367	41.976	9.22
PF3D7_0308700.1	2.43902	1	492	57.922	7.87
PF3D7_1020700.1	2.43902	2	861	101.682	7.8
PF3D7_1202700.1	2.42718	1	412	49.154	8.88
PF3D7_0807200_novel01	2.41546	1	414	48.831	9.31
PF3D7_1450000_novel02	2.39362	1	376	43.748	9.54
Novelgene1046_novel01_3	2.38411	2	755	91.02	7.36
PF3D7_0410400.1	2.36686	1	338	38.736	8.41
Novelgene0204_novel01	2.36407	1	423	49.283	9.09
PF3D7_1316500.1	2.3622	1	762	89.192	7.06
PF3D7_1008100_novel08	2.35656	1	976	115.263	8.59
PF3D7_0904900.1	2.35602	2	1146	132.061	7.9
PF3D7_0108800_novel06	2.34987	1	383	45.361	9.16
PF3D7_0918900_novel01	2.32945	1	601	70.484	5.53
PF3D7_1014600_novel05	2.30665	1	737	85.753	5.69
PF3D7_1309200_novel10	2.29746	1	827	96.518	8.24
PF3D7_1427400.1	2.29008	1	524	61.734	8.72
PF3D7_0311200_novel06	2.28216	1	482	55.886	5.22
Novelgene0707_novel02	2.2792	2	702	85.697	9.17
PF3D7_1107800.1_3	2.25564	1	1463	165.769	5.29
PF3D7_1417200_novel12	2.24154	4	2186	252.796	8.07
PF3D7_1134700.1	2.24127	2	1517	175.42	8.88
PF3D7_1141700.1	2.23642	1	313	37.641	5.66
PF3D7_1472100_novel06	2.2293	1	314	36.32	7.83
PF3D7_1240000.1	2.21811	1	541	63.815	8.79
PF3D7_0417300.1	2.20994	1	543	64.168	9.26
PF3D7_0410300.1	2.20751	1	906	105.132	6.96
PF3D7_1252600_novel01	2.20751	1	453	52.859	5.5
PF3D7_0606000.1	2.20751	1	906	105.067	6.19
PF3D7_1473100.1	2.19595	1	592	71.521	7.03
PF3D7_1147300.1	2.19124	2	1004	117.107	6.6
PF3D7_0511500_novel11	2.18868	2	1325	157.199	7.14
PF3D7_0419500.1	2.18818	1	457	54.472	6.57
PF3D7_1319400.1	2.18341	1	687	82.702	6.09
PF3D7_1444100_novel02	2.18069	1	321	37.582	6.92
PF3D7_0323400.1	2.18023	1	688	79.166	6.65
PF3D7_0403800_novel06	2.17984	1	734	83.325	9.38
PF3D7_0728800_novel01	2.14592	1	466	55.712	7.93
PF3D7_1241100_novel01	2.13675	1	468	53.525	8.97
PF3D7_0520100.1	2.12465	1	706	83.352	7.21
PF3D7_0726400_novel04_2	2.11025	4	2322	282.393	6.76
PF3D7_0904100_novel01	2.1041	1	903	104.384	6.76
PF3D7_0603500_novel02_2	2.10379	1	713	85.511	5.3
PF3D7_1414500_novel03	2.09974	2	1143	136.278	8.66
PF3D7_1211600_novel05	2.09581	1	668	78.585	9.22
PF3D7_1012700.1	2.09351	3	1433	170.278	5.21
PF3D7_0726500.1	2.0854	2	1007	117.84	7.55
PF3D7_1430200.1	2.07337	1	627	74.136	9.19
PF3D7_0819500.1_3	2.07254	1	386	45.653	5.81
PF3D7_0522600_novel07	2.07039	1	483	55.528	7.91
PF3D7_1239800_novel20	2.06044	1	728	87.853	5.22
PF3D7_0412000.1	2.05656	1	778	92.139	5.31
PF3D7_1241800.1	2.05279	1	682	79.653	6
PF3D7_1412700_novel07	2.05086	2	1219	142.737	9.2
PF3D7_0710200_novel04	2.04778	1	586	70.695	5.38
PF3D7_1004200.1	2.03785	1	687	81.157	8.9
PF3D7_0623100.1	2.03562	1	786	91.088	8.9
PF3D7_1036800.1	2.0339	1	590	69.75	9.36
PF3D7_0616200.1	2.03046	1	591	69.832	5.57
PF3D7_0529700.1	2.0284	1	986	117.716	8.35
PF3D7_1138700.1	2.02788	1	789	93.519	9.25
PF3D7_1408700.1	2.02335	2	1285	152.735	6.87
Novelgene0064_novel02	2.00445	1	449	52.817	8.87
PF3D7_1237500.1	2	1	950	107.935	5.16
PF3D7_1107800_novel02_2	1.99875	1	1601	180.579	6.39
PF3D7_1207000_novel06_2	1.99778	2	901	108.334	7.97
PF3D7_0503600.1	1.9975	1	801	93.119	6.9
PF3D7_1438700.1	1.99115	1	452	53.455	8.24
PF3D7_1313800.1	1.98238	2	908	107.285	7.46
PF3D7_1340300.1	1.9802	1	808	96.88	9.29
Novelgene0610_novel03	1.97842	1	556	65.9	4.82
PF3D7_0804600.1	1.97842	1	556	66.555	8.19
PF3D7_0621300_novel01	1.97628	1	506	60.526	9.52
PF3D7_1038800.1	1.97585	1	911	107.515	8.1
PF3D7_0420300_novel06	1.97044	2	1624	187.155	7.39
PF3D7_0113200.1	1.96429	1	560	66.398	9.39
PF3D7_1407300_novel10	1.95599	1	409	48.808	10.45
Novelgene0522_novel04	1.94963	1	1231	148.164	7.66
PF3D7_0321900.1	1.94856	2	1283	153.306	9.19
PF3D7_1363200.1	1.94805	1	462	55.299	8.97
PF3D7_0303400.1	1.94805	1	616	73.814	8.21
PF3D7_0506800.1	1.93757	1	929	110.123	7.93
PF3D7_1243700_novel02	1.93548	1	465	53.935	4.35
PF3D7_0818800.1	1.9337	1	362	43.631	9.19
Novelgene0134_novel01	1.92719	1	934	108.786	8.85
Novelgene0852_novel03	1.89621	1	1002	119.463	8.78
PF3D7_1314700.1	1.89474	1	475	56.731	6.46
PF3D7_1013000_novel05_2	1.89003	1	582	69.202	5.22
PF3D7_1445200.1	1.88679	1	795	93.938	9.23
PF3D7_1225600.1	1.8797	1	532	63.28	9.11
PF3D7_0214800.1	1.87688	2	1332	155.965	8.34
PF3D7_1364200_novel02	1.87573	1	853	99.636	7.69
PF3D7_0210600_novel01	1.8711	1	481	58.18	9.04
PF3D7_0214400_novel01	1.86916	1	535	63.32	5.6
PF3D7_1140900_novel03	1.86047	1	645	76.868	6.04
PF3D7_1462800_novel15_2	1.85874	1	807	97.606	9.58
PF3D7_1434500_novel03	1.85387	1	917	109.941	5.47
PF3D7_1111200.1	1.85185	1	594	72.48	6.38
PF3D7_0507600.1	1.84049	1	652	73.379	5.25
PF3D7_0613600_novel01	1.83752	1	1034	123.646	6.28
Novelgene0597_novel02_2	1.82421	2	1206	140.514	5.55
PF3D7_1238500.1	1.82292	1	384	46.538	8.43
PF3D7_1473400.1	1.81612	1	881	103.918	7.75
PF3D7_1440500_novel01	1.80832	1	553	64.758	7.88
PF3D7_0526500.1	1.80636	2	1384	165.278	7.69
PF3D7_0820500.1	1.79283	1	502	58.269	9.28
Novelgene0304_novel01	1.78042	1	674	76.603	6.16
PF3D7_0615400_novel02_2	1.7769	1	1013	120.977	9.14
PF3D7_1351000_novel03	1.766	1	906	108.785	8.7
PF3D7_0527600.1	1.75824	1	455	52.939	8.06
PF3D7_0410900_novel01	1.74111	2	1321	152.85	8.73
PF3D7_0419400.1	1.73948	3	2472	296.268	6.27
PF3D7_1335700.1	1.73358	2	1096	131.326	6.83
PF3D7_0720700_novel01	1.7316	1	693	83.231	5.24
PF3D7_1143800.1	1.72911	1	694	82.315	8.87
PF3D7_0723900.1	1.71849	2	1222	144.539	6.61
PF3D7_1005500_novel01	1.70994	2	1579	183.849	7.61
PF3D7_1205100_novel01	1.7094	1	585	67.694	8.6
Novelgene0169_novel01_2	1.70576	1	469	55.085	9.11
PF3D7_1235500.1	1.70279	1	646	75.005	7.71
PF3D7_1025900_novel02	1.69972	1	706	82.902	8.5
Novelgene1058_novel01_3	1.69851	1	471	57.1	8.97
PF3D7_0319000.1	1.66309	2	1864	217.882	7.97
PF3D7_1447200.1	1.65877	1	422	50.184	4.84
PF3D7_1028400.1_2	1.65631	1	483	57.022	5.57
PF3D7_1467600.1_3	1.6537	1	1028	114.077	5.14
PF3D7_1205800_novel01	1.65062	1	727	85.734	8.66
Novelgene0806_novel04	1.64788	2	1153	135.164	7.03
PF3D7_0704300_novel04	1.64557	1	790	93.39	8.7
PF3D7_1133800.1	1.63728	1	794	93.771	8.81
PF3D7_1369000.1	1.63522	1	795	94.612	9.01
PF3D7_1459600.1	1.625	1	800	93.422	8.73
PF3D7_0802000_novel01	1.61893	1	803	92.534	7.15
PF3D7_0630500.1	1.60643	1	498	58.586	5.16
PF3D7_1019000_novel21	1.60428	1	1122	131.445	8.97
PF3D7_1147200_novel01	1.6	1	1000	117.971	9.23
PF3D7_1201100.1	1.59635	1	877	104.753	7.14
PF3D7_1337200.1	1.59624	1	1065	123.563	8.81
PF3D7_1430200_novel09_2	1.57835	2	1774	205.666	7.06
PF3D7_1446500_novel14	1.57303	1	890	105.808	8.57
PF3D7_1252700.1	1.55556	1	450	51.952	6.48
PF3D7_1233900_novel04	1.55239	1	773	92.887	7.02
PF3D7_0918700.1	1.54712	1	711	81.195	5.34
PF3D7_0110600_novel02	1.53257	1	783	90.83	9.04
PF3D7_1149600.1	1.53203	1	718	83.582	8.73
PF3D7_0110600.1	1.51899	1	1185	139.305	6.33
PF3D7_0511500_novel28	1.48883	2	1612	192.599	7.36
PF3D7_0409400.1	1.4881	1	672	75.868	9.23
PF3D7_1321100_novel08	1.47905	1	1217	144.133	9.1
PF3D7_1133700.1	1.47541	1	610	73.055	8.03
Novelgene0754_novel01	1.46727	1	886	107.042	8.4
Novelgene0067_novel15	1.45773	1	1372	163.715	8.06
PF3D7_0812500.1_2	1.45695	1	755	92.911	9.19
PF3D7_0707700.1	1.45682	1	961	110.71	8.22
PF3D7_1128900.1	1.45396	1	619	73.438	8.16
PF3D7_0804500_novel29	1.45278	1	826	98.814	7.69
PF3D7_1025100.1	1.44753	1	829	93.6	8.84
PF3D7_1427300_novel01	1.44462	1	623	73.841	8.35
PF3D7_0829000.1	1.43266	2	1745	209.775	6.99
PF3D7_1227700.1	1.42672	1	771	91.236	5.9
Novelgene0098_novel02_2	1.41844	1	705	85.128	8.87
PF3D7_0507800.1	1.41643	1	1059	122.721	5.2
Novelgene0381_novel03_2	1.4157	1	777	90.691	9.44
PF3D7_1431300.1_2	1.41243	1	708	83.63	5.05
PF3D7_0703200_novel01	1.40845	1	710	84.448	8.43
PF3D7_1434500_novel01	1.4068	1	853	102.923	8.6
PF3D7_0730200_novel04	1.3986	1	858	100.317	5.64
PF3D7_1004100_novel08_3	1.39762	2	1431	170.61	9.11
PF3D7_0808200.1	1.39616	1	573	65.073	5.54
PF3D7_1145900_novel02	1.39535	1	645	73.083	7.59
PF3D7_0505000.1	1.38728	1	865	105.13	8.95
PF3D7_1450500_novel02	1.37221	1	583	70.821	8.7
PF3D7_1411200.1	1.35501	1	738	86.728	9.26
PF3D7_0705500_novel01	1.34228	1	596	68.883	9.06
PF3D7_0318500_novel02	1.32682	1	1432	170.955	8.68
PF3D7_1307700_novel01	1.3267	1	603	70.117	9.09
PF3D7_0715600.1	1.32626	1	754	86.183	8.54
PF3D7_1133100.1	1.3245	1	1057	127.271	7.2
PF3D7_1365400_novel01	1.32013	1	606	71.337	8.94
PF3D7_0305300_novel01	1.31894	1	834	100.082	5.45
PF3D7_1221300.1	1.31796	1	607	71.587	8.84
Novelgene1007_novel01	1.31004	1	687	81.25	6.37
PF3D7_1209700_novel08	1.28655	1	855	98.766	9.41
PF3D7_0730900_novel11	1.28315	2	1169	133.621	5.2
PF3D7_0602400.1	1.28068	1	937	108.24	8.46
PF3D7_1359300.1	1.27714	1	783	92.24	6.99
PF3D7_1359000_novel01	1.27389	1	628	75.084	8.09
Novelgene0291_novel01	1.26422	1	791	90.033	9.1
PF3D7_1419400.1	1.25984	1	635	75.461	8.35
Novelgene0853_novel19	1.25418	1	1196	142.06	7.23
PF3D7_1312600_novel04	1.23894	1	565	67.657	7.36
PF3D7_1409000.1	1.23675	1	566	67.16	5.22
PF3D7_1105300.1	1.23288	1	730	86.9	8.46
PF3D7_0629800.1_2	1.22642	1	1060	128.126	8.12
Novelgene0798_novel01	1.21845	1	1149	132.648	6.21
PF3D7_1359000_novel05	1.21581	1	987	119.751	9.23
PF3D7_0301600_novel01	1.20805	1	745	89.036	5.14
PF3D7_1013200.1	1.1988	1	1001	116.665	9.01
PF3D7_1327500.1	1.19658	1	585	70.069	9.29
Novelgene0918_novel06_2	1.18995	2	2269	267.066	8.18
PF3D7_0602100.1	1.1893	1	1009	117.904	7.83
PF3D7_1224400.1	1.17647	1	595	71.2	6.68
PF3D7_1448400.1_2	1.17509	1	851	100.382	8.91
PF3D7_1321500.2_3	1.17223	1	1109	129.477	6.87
PF3D7_1019600.1	1.15702	1	1210	145.742	6.47
PF3D7_0629500_novel01	1.15512	1	606	68.815	9.61
Novelgene0635_novel02	1.15321	1	607	73.068	9.33
PF3D7_1357700.1	1.14943	1	1218	143.27	6.38
PF3D7_1229100.1	1.14943	1	1653	194.268	8.53
PF3D7_0520200_novel01	1.14778	1	697	82.343	5.44
PF3D7_0311600.1	1.1396	1	702	83.967	7.17
Novelgene0185_novel04_2	1.11732	1	1432	168.492	6.23
PF3D7_0306100.1	1.11465	1	628	74.282	4.86
PF3D7_0820000_novel01_2	1.11343	1	1437	170.657	6.9
PF3D7_1247500.1_2	1.10011	1	909	105.471	6.23
PF3D7_1123100_novel06	1.09019	1	1009	117.873	8.38
PF3D7_1243900_novel01	1.08969	1	1193	141.296	8.84
PF3D7_1016700.1	1.08434	1	830	98.731	7.37
PF3D7_0420300_novel03	1.08161	1	1017	119.777	5.35
Novelgene0454_novel02	1.06477	1	1127	135.467	9.14
Novelgene0156_novel02	1.06242	1	753	89.525	8.53
PF3D7_0607400.1	1.06222	1	659	79.484	8.92
PF3D7_0914500.1	1.06061	1	660	79.86	9.57
PF3D7_1312800.1_2	1.06007	1	1132	134.742	8.9
PF3D7_0410900.1	1.05882	1	850	102.115	6.55
PF3D7_0730300.1_2	1.05184	1	1331	155.036	5.08
PF3D7_1033100_novel02	1.05105	2	1332	156.357	6.29
Novelgene1142_novel01_4	1.04712	1	955	112.175	5.43
PF3D7_0615600_novel17	1.04651	1	860	102.781	8.29
PF3D7_1346400_novel01_2	1.03858	1	674	79.141	5.49
PF3D7_1361200.1	1.0279	1	681	81.251	9.22
PF3D7_0504000.1_2	1.02639	1	682	79.185	8.16
PF3D7_0323800_novel06	1.02354	1	977	114.771	8.53
PF3D7_0217600_novel02_2	1.02041	1	784	93.655	8.72
PF3D7_0826000_novel23_6	1.01597	1	1378	159.328	4.21
PF3D7_1403100_novel01	1.00446	1	896	104.846	7.96
Novelgene0932_novel02	0.982318	1	1018	118.906	8.27
Novelgene0295_novel02	0.981267	1	1121	128.97	7.96
PF3D7_0625900_novel03_3	0.970874	2	1751	209.3	7.61
PF3D7_0505100.1	0.968188	1	723	86.804	8.88
PF3D7_0609000_novel12	0.967937	1	1653	192.286	5.92
PF3D7_0525200_novel04	0.940975	1	1169	136.763	7.91
PF3D7_0524800.1	0.939597	1	745	87.944	7.59
Novelgene0853_novel08_2	0.931099	1	1611	192.195	5.74
Novelgene1121_novel01	0.924974	1	973	116.616	6.14
PF3D7_1451200.1	0.909843	1	1209	141.351	6
PF3D7_0802600_novel07_3	0.87184	1	1147	135.664	6.87
PF3D7_0313100.1	0.86741	1	807	96.825	8.85
PF3D7_1310800.1_3	0.866426	1	1385	164.417	6.1
PF3D7_1428200.1	0.865266	1	809	95.992	8.78
PF3D7_1329100_novel01	0.860585	1	1162	133.871	9.01
PF3D7_0811300_novel05	0.845547	1	1774	200.09	7.42
PF3D7_1366300.1	0.835073	1	958	114.308	6.67
PF3D7_1359700.1_2	0.832033	1	1923	228.817	7.24
PF3D7_1307900.1	0.790068	1	886	105.317	6.46
PF3D7_0212500_novel14	0.784656	1	1147	136.756	8.97
PF3D7_1211100_novel03	0.778816	1	1284	154.204	9
PF3D7_1303700_novel30	0.777706	1	1543	185.578	9
Novelgene0367_novel05_2	0.777202	1	1158	135.173	8.35
PF3D7_0511300.1_2	0.777001	1	1287	152.172	5.11
Novelgene0533_novel03_2	0.776836	1	1416	168.062	5.54
Novelgene0678_novel07_3	0.773994	1	1292	155.645	6.38
PF3D7_0804500_novel05_3	0.773196	1	1940	232.133	7.99
Novelgene0306_novel04_3	0.767018	1	1043	124.927	5.21
PF3D7_0727900.1	0.765957	1	1175	140.586	7.96
PF3D7_1208900.1	0.762829	1	1442	166.759	6.49
Novelgene0565_novel01_2	0.751174	1	1065	126.468	7.96
Novelgene0597_novel08_3	0.750626	1	1199	138.747	4.94
PF3D7_1321300_novel01	0.750268	1	933	112.281	8.78
PF3D7_0511500_novel71	0.739744	1	1487	174.031	8.75
PF3D7_1322200_novel02	0.731497	2	2324	270.898	8.27
PF3D7_0317700_novel01_2	0.702576	1	1281	152.518	6.76
PF3D7_1344300.1_3	0.701262	1	1426	165.647	7.27
PF3D7_0506500_novel04	0.688073	1	1744	207.476	6.13
PF3D7_1444400_novel09	0.684262	1	1023	120.219	8.51
PF3D7_1450400.1	0.672783	1	1635	195.861	8.44
PF3D7_0212500.1	0.65123	1	1382	165.321	9.09
PF3D7_0104300.1	0.647948	1	1852	219.981	8.63
PF3D7_1126500_novel01	0.636042	1	1415	169.432	6.65
PF3D7_0709100_novel12_2	0.609418	1	1805	215.503	7.9
Novelgene0382_novel05	0.573394	1	1744	207.542	6.28
PF3D7_0615800_novel01	0.570497	1	1227	146.188	6.23
PF3D7_0724600.1	0.54757	1	1461	173.86	7.87
PF3D7_1369400_novel03	0.491865	1	2643	319.782	7.2
PF3D7_0212100.1	0.37961	1	1844	214.544	7.33
Novelgene0083_novel02	0.327256	1	2139	257.611	9
