# Supplementary material for: Full-Length Transcriptome Analysis of Plasmodium falciparum by Single-Molecule Long-Read Sequencing
Source: Front Cell Infect Microbiol. 2021 Feb 23;11:631545. doi: 10.3389/fcimb.2021.631545 (PMC7942025; doi:10.3389/fcimb.2021.631545)
Supplement: Supplementary file 12 [file Table_8.xlsx]

## Sheet: Proteins
Supplementary Table 8. Small proteins identification from lncRNA by proteome analysis
Accession	Coverage	PSMs	Unique Peptides	AAs	MW [kDa]	calc. pI
PF3D7_0501000_novel23_6	48.8889	19	6	90	10.448	4.89
PF3D7_0503400_novel03_9	47.8261	10	2	46	5.102	8.57
PF3D7_1121600_novel09_8	11.9565	13	3	92	9.685	5.14
PF3D7_1302800_novel04_2	45.679	11	3	81	9.408	9.01
PF3D7_1027300_novel01_6	38.6364	15	3	88	9.99	4.74
Novelgene0789_novel01_16	43.956	10	3	91	11.334	8.21
Novelgene0420_novel03_6	61.6438	7	3	73	8.379	4.68
Novelgene0398_novel01_15	55.2632	8	2	38	4.26	5.74
Novelgene0467_novel02_8	44.0476	7	4	84	9.996	6.52
Novelgene0621_novel10_2	47.0588	9	2	34	3.537	11.77
Novelgene0150_novel05_20	36.0825	6	4	97	11.362	9.7
PF3D7_1123900_novel02_3	24.6753	4	1	77	8.936	5.17
Novelgene0868_novel09_2	22	6	2	50	5.563	11.22
PF3D7_1419700_novel02_4	34.8315	5	2	89	10.205	5.17
PF3D7_1246200_novel04_1	61.9048	4	1	21	2.554	5.78
PF3D7_0815600_novel02_1	47.8261	3	2	69	8.153	4.7
PF3D7_0628300_novel34_1	20	7	2	80	8.917	9.33
PF3D7_0718500_novel01_3	26.9231	4	2	78	9.183	9.13
PF3D7_0713700_novel01_1	37.8788	2	1	66	7.732	5.29
Novelgene0413_novel06_9	13.9535	4	2	86	10.173	4.6
PF3D7_1340300_novel02_4	19.2771	3	1	83	9.816	4.94
Novelgene0187_novel02_8	58.6207	2	1	29	3.29	4.15
PF3D7_1116800_novel01_12	21.875	4	2	96	11.419	8.73
PF3D7_0725400.1_1	11.7021	4	1	94	11.266	9.16
PF3D7_0503400_novel03_5	16.6667	3	1	90	10.34	8.19
PF3D7_1116800_novel01_9	10.8434	4	1	83	9.524	9.61
PF3D7_1010300_novel01_3	19.7917	4	2	96	11.28	10.04
PF3D7_0713700_novel04_3	38.7097	3	2	62	7.645	6.25
PF3D7_0613800_novel41_8	20.6897	2	1	87	10.36	4.31
PF3D7_1437900_novel05_1	100	2	1	18	1.996	6.24
Novelgene1040_novel01_20	13.0435	3	1	69	8.136	9.82
PF3D7_1368500_novel03_2	73.3333	3	1	15	1.854	9.72
PF3D7_1428300_novel01_1	35.5932	3	2	59	6.632	9.11
PF3D7_0606200_novel03_8	42.6966	2	2	89	10.036	4.65
Novelgene0476_novel03_27	65.3846	2	2	78	8.994	4.08
PF3D7_1321900_novel04_5	21.6216	2	1	74	8.198	7.69
PF3D7_0107000_novel01_1	20.6897	2	1	58	6.747	9.7
Novelgene0735_novel03_1	11.9048	3	1	84	9.952	10.67
Novelgene0254_novel02_4	35.1351	2	2	37	4.342	4.22
PF3D7_0932200_novel01_1	50.7042	1	1	71	8.115	4.22
PF3D7_1341900_novel02_1	27.7108	2	2	83	9.798	5.6
PF3D7_1132300_novel01_4	50	2	2	60	6.87	4.7
Novelgene0369_novel01_17	31.6667	2	2	60	7.228	9.52
PF3D7_1411100_novel04_4	25.9259	2	1	54	6.325	9.25
Novelgene0944_novel01_4	17.0213	2	1	47	5.386	10.55
PF3D7_1038000_novel01_2	8.53659	2	1	82	9.524	8.21
PF3D7_1458100_novel01_1	17.2414	2	1	58	6.892	9.85
PF3D7_0314000_novel03_13	37.6623	2	2	77	9.498	4.73
PF3D7_1123900_novel02_6	30.9524	2	1	42	4.5	5.02
PF3D7_0404300_novel04_6	19.5122	1	1	82	9.376	6.1
Novelgene0832_novel01_6	18.3908	1	1	87	10.006	10.13
PF3D7_0210100.2_2	34.6939	1	1	49	5.331	9.61
PF3D7_0806700_novel15_5	15.7895	1	1	95	10.713	9.64
PF3D7_0720700_novel04_15	12.6316	1	1	95	11.605	9.23
PF3D7_0817500_novel04_3	32.5	1	1	40	4.775	4.61
PF3D7_0405600_novel03_2	13.1313	1	1	99	11.743	9.31
PF3D7_0405600_novel03_3	58.8235	1	1	17	2.103	9
PF3D7_1315400_novel04_3	16.6667	1	1	66	7.73	9.89
PF3D7_0628300_novel34_9	12.6582	1	1	79	9.654	9.64
PF3D7_1416800_novel02_12	22.6415	1	1	53	6.264	5.1
Novelgene0691_novel01_6	64.7059	1	1	17	1.959	8.84
PF3D7_0210000_novel01_2	34.5679	1	1	81	9.28	8.29
Novelgene0865_novel01_11	12.0879	1	1	91	11.026	9.73
PF3D7_0628300_novel34_6	13.8889	1	1	72	8.916	9.38
PF3D7_1433000.1_3	16.3636	1	1	55	6.561	10.1
Novelgene0067_novel01_36	22.2222	1	1	45	5.449	6.64
PF3D7_1002900_novel01_3	19.0476	1	1	42	4.816	5.11
PF3D7_0805000_novel02_15	22.9167	1	1	48	5.88	5.78
Novelgene0392_novel02_4	61.9048	1	1	21	2.506	4.75
Novelgene1040_novel01_23	47.0588	1	1	17	1.972	9.54
PF3D7_0320100_novel01_10	12.1212	1	1	66	7.846	8.47
PF3D7_1316800_novel03_4	9.18367	1	1	98	11.602	5.83
PF3D7_0730400_novel02_13	14.4737	1	1	76	8.874	9.04
Novelgene1040_novel01_22	12.6984	1	1	63	7.287	9.2
PF3D7_1460300.1_1	15	1	1	60	7.197	10.89
PF3D7_1134500_novel07_2	14.2857	1	1	98	11.794	9.99
Novelgene0393_novel02_4	69.2308	1	1	13	1.428	6.37
PF3D7_1416800_novel02_16	15.7895	1	1	57	6.81	8.75
PF3D7_0606200_novel03_6	17.6471	1	1	85	9.928	9.04
PF3D7_0108100_novel01_19	100	1	1	14	1.817	3.81
PF3D7_1145700_novel07_14	100	1	1	33	3.913	4.03
Novelgene0695_novel02_7	100	1	1	10	1.254	6.48
Novelgene0047_novel01_31	39.1304	1	1	23	2.646	9
Novelgene0167_novel01_11	100	2	1	18	2.425	8.69
Novelgene0451_novel04_1	100	1	1	18	2.251	8.27
Novelgene0408_novel01_36	100	1	1	17	2.143	8
Novelgene0064_novel02_12	100	1	1	11	1.409	5.76
PF3D7_0601900_novel02_15	38.4615	1	1	26	3.344	10.21
Novelgene1111_novel01_18	100	1	1	15	1.878	7.25
Novelgene0132_novel12_17	100	1	1	20	2.768	4.73
Novelgene0376_novel03_19	100	1	1	30	4.069	7.28
Novelgene0057_novel01_27	100	1	1	11	1.274	6.37
Novelgene0199_novel02_2	100	1	1	15	1.963	9.32
Novelgene0918_novel02_38	100	1	1	20	2.39	4.03
PF3D7_1459300_novel08_6	100	1	1	25	2.837	7.25
PF3D7_1449800_novel12_9	100	1	1	19	2.287	8.21
Novelgene0590_novel01_12	100	1	1	21	2.752	4.03
PF3D7_1320000_novel05_15	100	1	1	13	1.579	6.13
PF3D7_1336600.1_9	100	1	1	16	1.91	5.76
Novelgene0033_novel02_6	62.1622	1	1	37	4.53	6.44
PF3D7_1252200_novel08_13	100	1	1	12	1.652	5.82
Novelgene0990_novel01_5	100	1	1	13	1.595	5.76
PF3D7_0928400.1_14	100	1	1	12	1.463	5.82
Novelgene0312_novel05_29	56.25	1	1	16	2.059	9.01
Novelgene0628_novel01_5	100	1	1	13	1.689	8.75
Novelgene0192_novel01_1	69.2308	1	1	26	3.149	9.06
Novelgene0934_novel05_5	100	1	1	13	1.696	5.48
PF3D7_1003000_novel05_27	100	1	1	12	1.491	5.72
PF3D7_1308300_novel19_32	50	1	1	32	3.967	10.01
Novelgene1053_novel01_2	65.5172	1	1	29	4.028	6.77
Novelgene0226_novel01_3	100	1	1	28	3.141	4.03
Novelgene0597_novel12_12	100	1	1	14	1.581	9
Novelgene0183_novel05_8	100	6	1	12	1.576	8.02
PF3D7_1133000_novel01_9	82.3529	1	1	17	1.962	4.23
PF3D7_1319400_novel06_24	48.3871	1	1	31	3.716	9.13
Novelgene0949_novel01_27	100	2	1	15	1.961	3.81
PF3D7_1372300_novel12_4	100	1	1	29	3.706	3.81
Novelgene0792_novel01_30	100	1	1	15	1.72	3.81
Novelgene0792_novel02_28	100	2	2	21	2.508	5.63
Novelgene0942_novel01_7	100	2	1	30	3.944	7.4
Novelgene1081_novel01_12	100	1	1	18	2.405	5.76
Novelgene1087_novel01_24	100	1	1	10	1.167	9
PF3D7_0831100_novel02_3	100	3	1	12	1.558	4.74
PF3D7_0618900_novel05_13	100	1	1	17	2.053	5.76
PF3D7_1416800_novel02_1	100	1	1	12	1.513	7.17
Novelgene1056_novel01_13	100	1	1	26	3.019	5.72
Novelgene0989_novel02_14	100	1	1	11	1.343	5.48
PF3D7_1244700_novel09_7	100	1	1	31	3.22	9.16
PF3D7_0417500_novel03_12	78.5714	1	1	14	1.716	8.73
Novelgene0477_novel04_21	100	2	1	15	1.833	8.02
Novelgene0100_novel01_27	100	1	1	25	3.023	6.13
PF3D7_1411000_novel26_12	100	4	1	15	1.833	3.59
Novelgene0451_novel03_1	100	3	1	12	1.531	9.01
PF3D7_1118800_novel02_9	100	3	1	12	1.565	6.24
Novelgene0918_novel10_12	59.1837	1	1	49	6.228	8.5
Novelgene0542_novel01_2	100	1	1	28	3.595	7.56
Novelgene0579_novel01_5	100	1	1	12	1.557	4.03
Novelgene0248_novel09_9	100	1	1	15	1.592	5.72
Novelgene0698_novel01_8	100	2	1	20	2.368	6.18
PF3D7_1115300_novel01_14	100	3	1	21	2.507	3.81
PF3D7_1313300_novel10_16	88.4615	1	1	26	3.236	8.92
Novelgene0592_novel03_3	100	1	1	16	2.024	8.21
Novelgene0646_novel01_10	100	1	1	20	2.291	6.23
PF3D7_1006000.1_22	100	1	1	12	1.48	3.81
Novelgene0414_novel01_16	100	1	1	15	1.773	5.76
PF3D7_0321700_novel01_13	100	1	1	15	1.93	8.85
PF3D7_1004100_novel04_18	100	1	1	11	1.311	4.03
Novelgene0434_novel01_3	28.5714	1	1	28	3.289	9.54
Novelgene0696_novel01_5	45.4545	1	1	22	2.839	8.57
PF3D7_0206300_novel23_21	34.2857	1	1	35	4.748	7.94
Novelgene0985_novel01_8	84	1	1	25	2.918	10.3
Novelgene0046_novel01_7	100	1	1	11	1.412	7.25
Novelgene0171_novel07_7	100	1	1	10	1.125	5.82
Novelgene0296_novel01_29	100	1	1	17	2.22	5.76
Novelgene0698_novel03_37	61.9048	1	1	21	2.366	8.21
PF3D7_1115500_novel01_32	100	3	1	12	1.57	7.17
Novelgene0775_novel01_13	100	1	1	11	1.271	4.03
Novelgene0642_novel02_19	41.5094	10	1	53	6.594	10.45
Novelgene0780_novel01_37	100	1	1	35	3.889	7.25
Novelgene0825_novel01_2	100	1	1	10	1.356	4.23
