# Supplementary material for: Full-Length Transcriptome Analysis of Plasmodium falciparum by Single-Molecule Long-Read Sequencing
Source: Front Cell Infect Microbiol. 2021 Feb 23;11:631545. doi: 10.3389/fcimb.2021.631545 (PMC7942025; doi:10.3389/fcimb.2021.631545)
Supplement: Supplementary file 13 [file Table_9.xlsx]

## Sheet: Proteins
Supplementary Table 9. Gene fusion analysis
transcriptID	block1.start	block1.end	block1.chr	block1.chrstart	block1.chrend	block1.geneid	block1.coverage	block2.start	block2.end	block2.chr	block2.chrstart	block2.chrend	block2.geneid	block2.coverage
i0_LQ_Pf3D72_c5767/f1p1/778	1	646	Pf3D7_10_v3	1394635	1395289	PF3D7_1035200	83	647	778	Pf3D7_09_v3	920076	920210	PF3D7_0922700	17
i3_LQ_Pf3D72_c22693/f1p0/3797	1	1705	Pf3D7_14_v3	1077776	1080063	PF3D7_1427400	44.9	1706	3797	Pf3D7_01_v3	264799	267208	PF3D7_0106300	55.1
i5_LQ_Pf3D72_c492/f1p0/5614	1	1834	Pf3D7_13_v3	1092610	1094740	PF3D7_1326300	32.7	1835	5614	Pf3D7_06_v3	1264712	1323030	PF3D7_0631200	67.3
i2_LQ_Pf3D72_c59982/f1p50/2151	1	1602	Pf3D7_10_v3	1001416	1003017	PF3D7_1023900	74.5	1603	2151	Pf3D7_10_v3	1236301	1236851	PF3D7_1030300	25.5
i1_LQ_Pf3D72_c5624/f1p2/1790	1	239	Pf3D7_05_v3	1293651	1293895	PF3D7_0532000	13.4	240	1790	Pf3D7_08_v3	261139	262685	PF3D7_0804500	86.6
i2_LQ_Pf3D72_c102718/f1p3/2568	1	2256	Pf3D7_11_v3	1117732	1120469	PF3D7_1128900	87.9	2257	2568	Pf3D7_02_v3	103927	104238	PF3D7_0202000	12.1
i2_LQ_Pf3D72_c105781/f1p4/2533	1	1157	Pf3D7_11_v3	1117435	1118617	PF3D7_1128900	45.7	1158	2523	Pf3D7_12_v3	1674634	1676005	PF3D7_1239800	53.9
i1_LQ_Pf3D72_c39155/f1p0/1992	1	1604	Pf3D7_07_v3	1086580	1088182	PF3D7_0726000	80.5	1605	1992	Pf3D7_08_v3	688023	688415	PF3D7_0814200	19.5
i1_LQ_Pf3D72_c24529/f1p11/1965	8	1576	Pf3D7_10_v3	998536	1001612	PF3D7_1023900	79.8	1577	1965	Pf3D7_02_v3	305502	306180	PF3D7_0207600	19.8
i0_LQ_Pf3D72_c5439/f1p0/448	1	294	Pf3D7_11_v3	913195	922750	PF3D7_1123100	65.6	295	447	Pf3D7_05_v3	44596	44756	PF3D7_0500800	34.2
i1_LQ_Pf3D72_c23809/f1p2/1798	1	1543	Pf3D7_07_v3	1087002	1089736	PF3D7_0726000	85.8	1544	1798	Pf3D7_08_v3	92053	92310	PF3D7_0801100	14.2
i2_LQ_Pf3D72_c20652/f1p11/2582	1	432	Pf3D7_07_v3	1086588	1087020	PF3D7_0726000	16.7	433	2582	Pf3D7_11_v3	1681779	1683930	PF3D7_1142100	83.3
i0_LQ_Pf3D72_c6885/f1p0/818	8	461	Pf3D7_11_v3	1443742	1444198	PF3D7_1136600	55.5	462	818	Pf3D7_07_v3	703639	704003	PF3D7_0716000	43.6
i1_LQ_Pf3D72_c44898/f1p0/1991	1	1052	Pf3D7_13_v3	1482490	1483551	PF3D7_1336700	52.8	1053	1991	Pf3D7_14_v3	564145	565085	PF3D7_1414200	47.2
i3_LQ_Pf3D72_c18534/f1p0/3456	1	1659	Pf3D7_14_v3	2110722	2112395	PF3D7_1451400	48	1660	3456	Pf3D7_12_v3	1340126	1341955	PF3D7_1232500	52
i1_LQ_Pf3D72_c10872/f1p0/1793	3	349	Pf3D7_14_v3	1181629	1182075	PF3D7_1430000	19.4	350	1793	Pf3D7_04_v3	38955	40405	PF3D7_0400200	80.5
i2_LQ_Pf3D72_c86800/f1p58/2195	2	456	Pf3D7_13_v3	2586487	2586941	PF3D7_1364400	20.7	457	2195	Pf3D7_06_v3	1170449	1173896	PF3D7_0628300	79.2
i2_LQ_Pf3D72_c134327/f1p22/2455	1	752	Pf3D7_12_v3	245331	246086	PF3D7_1205500	30.6	753	2455	Pf3D7_04_v3	840034	880707	PF3D7_0418700	69.4
i1_LQ_Pf3D72_c8700/f1p1/1837	1	1287	Pf3D7_08_v3	918319	919631	PF3D7_0820300	70.1	1288	1837	Pf3D7_05_v3	45068	45621	PF3D7_0500800	29.9
i2_LQ_Pf3D72_c39068/f1p52/3074	1	1422	Pf3D7_10_v3	201621	203042	PF3D7_1004300	46.3	1423	3072	Pf3D7_01_v3	335039	343882	PF3D7_0108300	53.7
i1_LQ_Pf3D72_c3858/f1p14/1694	1	709	Pf3D7_11_v3	606176	607098	PF3D7_1116000	41.9	710	1694	Pf3D7_10_v3	471121	472263	PF3D7_1012200	58.1
i2_LQ_Pf3D72_c62108/f1p29/2570	1	431	Pf3D7_05_v3	1292420	1292850	PF3D7_0532000	16.8	432	2570	Pf3D7_12_v3	1213486	1215808	PF3D7_1229500	83.2
i1_LQ_Pf3D72_c27823/f1p21/1666	1	458	Pf3D7_01_v3	408048	408505	PF3D7_0110600	27.5	459	1666	Pf3D7_14_v3	2904012	2905284	PF3D7_1471100	72.5
i0_LQ_Pf3D72_c6521/f1p0/876	1	506	Pf3D7_13_v3	1897531	1898026	PF3D7_1347500	57.8	507	870	Pf3D7_04_v3	821662	822019	PF3D7_0418300	41.6
i1_LQ_Pf3D72_c13666/f1p0/1881	1	1564	Pf3D7_09_v3	1414475	1417718	PF3D7_0935800	83.1	1565	1881	Pf3D7_05_v3	44603	44919	PF3D7_0500800	16.9
i2_LQ_Pf3D72_c30470/f1p2/2071	1	226	Pf3D7_05_v3	1292631	1292856	PF3D7_0532000	10.9	227	2071	Pf3D7_05_v3	1154100	1155947	PF3D7_0527900	89.1
i2_LQ_Pf3D72_c36938/f1p4/2633	1	367	Pf3D7_05_v3	1295081	1295448	PF3D7_0532000	13.9	368	2633	Pf3D7_02_v3	101754	104028	PF3D7_0202000	86.1
i1_LQ_Pf3D72_c57530/f1p0/1874	1	441	Pf3D7_07_v3	1086580	1087022	PF3D7_0726000	23.5	442	1869	Pf3D7_05_v3	45395	47187	PF3D7_0500800	76.2
i2_LQ_Pf3D72_c22088/f1p17/2725	1	982	Pf3D7_13_v3	1482489	1483471	PF3D7_1336700	36	983	2725	Pf3D7_14_v3	695790	697532	PF3D7_1417200	64
i2_LQ_Pf3D72_c10279/f1p70/2194	1	264	Pf3D7_05_v3	1293737	1294012	PF3D7_0532000	12	265	2187	Pf3D7_07_v3	382226	384933	PF3D7_0707420	87.6
i0_LQ_Pf3D72_c2284/f1p3/630	1	385	Pf3D7_07_v3	1086580	1086964	PF3D7_0726000	61.1	386	630	Pf3D7_14_v3	1373319	1373563	PF3D7_1434300	38.9
i2_LQ_Pf3D72_c18418/f1p11/2268	6	460	Pf3D7_13_v3	2855179	2855750	PF3D7_1372500	20.1	461	2268	Pf3D7_13_v3	1148130	1149965	PF3D7_1327300	79.7
i1_LQ_Pf3D72_c6050/f1p7/1953	1	1690	Pf3D7_13_v3	322812	324505	PF3D7_1306900	86.5	1691	1953	Pf3D7_12_v3	1473031	1473293	PF3D7_1235300	13.5
i3_LQ_Pf3D72_c13107/f1p2/3109	1	716	Pf3D7_09_v3	781486	782697	PF3D7_0919000	23	717	3109	Pf3D7_05_v3	732794	735583	PF3D7_0517400	77
i1_LQ_Pf3D72_c48855/f1p0/1237	1	1097	Pf3D7_14_v3	1235350	1236450	PF3D7_1431400	88.7	1098	1234	Pf3D7_11_v3	1041345	1041481	PF3D7_1126700	11.1
i2_LQ_Pf3D72_c61916/f1p14/2777	1	788	Pf3D7_10_v3	76349	77136	PF3D7_1001400	28.4	789	2777	Pf3D7_07_v3	382076	384854	PF3D7_0707420	71.6
i2_LQ_Pf3D72_c43081/f1p34/3022	1	630	Pf3D7_11_v3	1975923	1976553	PF3D7_1149200	20.8	631	3022	Pf3D7_01_v3	98969	101563	PF3D7_0102200	79.2
i2_LQ_Pf3D72_c11720/f1p36/2482	3	930	Pf3D7_13_v3	1776854	1777784	PF3D7_1344300	37.4	931	2482	Pf3D7_08_v3	120139	121691	PF3D7_0801800	62.5
i1_LQ_Pf3D72_c27950/f1p7/1731	1	256	Pf3D7_05_v3	1293767	1294022	PF3D7_0532000	14.8	257	1729	Pf3D7_02_v3	102734	104213	PF3D7_0202000	85.1
i1_LQ_Pf3D72_c55956/f1p0/1988	1	1604	Pf3D7_07_v3	1086581	1088184	PF3D7_0726000	80.7	1605	1988	Pf3D7_01_v3	488350	488736	PF3D7_0113000	19.3
i2_LQ_Pf3D72_c134252/f1p19/2395	1	2092	Pf3D7_13_v3	90507	92598	PF3D7_1301600	87.3	2093	2395	Pf3D7_12_v3	1474290	1474593	PF3D7_1235300	12.7
i0_LQ_Pf3D72_c2402/f1p12/981	1	736	Pf3D7_07_v3	489890	490624	PF3D7_0711000	75	737	981	Pf3D7_12_v3	278027	278271	PF3D7_1206200	25
i2_LQ_Pf3D72_c77147/f1p10/2637	1	971	Pf3D7_07_v3	170608	171580	PF3D7_0704000	36.8	972	2637	Pf3D7_14_v3	2401343	2403013	PF3D7_1458500	63.2
i3_LQ_Pf3D72_c9202/f1p0/3753	1	2225	Pf3D7_07_v3	1086580	1088805	PF3D7_0726000	59.3	2226	3753	Pf3D7_04_v3	321303	322830	PF3D7_0406000	40.7
i1_LQ_Pf3D72_c40473/f1p0/1681	1	840	Pf3D7_05_v3	1293747	1294567	PF3D7_0532000	50	841	1678	Pf3D7_07_v3	633270	634108	PF3D7_0713900	49.9
i1_LQ_Pf3D72_c78569/f1p0/1549	1	845	Pf3D7_04_v3	925279	926123	PF3D7_0420300	54.6	846	1549	Pf3D7_01_v3	349488	350189	PF3D7_0108600	45.4
i2_LQ_Pf3D72_c146290/f1p40/2091	1	1422	Pf3D7_12_v3	62153	63574	PF3D7_1200700	68	1423	2091	Pf3D7_11_v3	757999	758674	PF3D7_1120000	32
i1_LQ_Pf3D72_c88949/f1p0/1589	1	184	Pf3D7_10_v3	1396357	1396547	PF3D7_1035200	11.6	185	1589	Pf3D7_04_v3	334246	335850	PF3D7_0406500	88.4
i2_LQ_Pf3D72_c102540/f1p117/2138	1	854	Pf3D7_05_v3	1300939	1311608	PF3D7_0532100	39.9	855	2138	Pf3D7_02_v3	169029	170323	PF3D7_0203700	60.1
i2_LQ_Pf3D72_c40752/f1p18/2301	1	616	Pf3D7_05_v3	1294829	1295445	PF3D7_0532000	26.8	617	2298	Pf3D7_13_v3	987132	988820	PF3D7_1323800	73.1
i2_LQ_Pf3D72_c86918/f1p2/2224	1	225	Pf3D7_05_v3	1294911	1295135	PF3D7_0532000	10.1	226	2224	Pf3D7_13_v3	2623942	2625942	PF3D7_1365600	89.9
i0_LQ_Pf3D72_c3360/f1p20/645	5	352	Pf3D7_11_v3	1979403	1979765	PF3D7_1149200	54	353	642	Pf3D7_08_v3	657048	657351	PF3D7_0813300	45
i3_LQ_Pf3D72_c27079/f1p6/3162	1	1952	Pf3D7_05_v3	1041772	1047632	PF3D7_0525100	61.7	1953	3162	Pf3D7_05_v3	43796	44980	PF3D7_0500800	38.3
i1_LQ_Pf3D72_c24435/f1p1/1841	1	1617	Pf3D7_05_v3	1292420	1294039	PF3D7_0532000	87.8	1618	1841	Pf3D7_05_v3	44901	45126	PF3D7_0500800	12.2
i3_LQ_Pf3D72_c27553/f1p0/3166	4	2752	Pf3D7_10_v3	1001805	1004568	PF3D7_1023900	86.8	2753	3166	Pf3D7_12_v3	558254	558668	PF3D7_1212700	13.1
i2_LQ_Pf3D72_c143719/f1p9/2016	1	1494	Pf3D7_03_v3	692818	694311	PF3D7_0317200	74.1	1495	2016	Pf3D7_09_v3	1263558	1264294	PF3D7_0931400	25.9
i3_LQ_Pf3D72_c24878/f1p24/3962	1	988	Pf3D7_05_v3	1293601	1294587	PF3D7_0532000	24.9	989	3962	Pf3D7_06_v3	901637	905098	PF3D7_0622200	75.1
i2_LQ_Pf3D72_c80691/f1p2/2202	4	1927	Pf3D7_07_v3	1086833	1088771	PF3D7_0726000	87.4	1928	2202	Pf3D7_05_v3	45314	45588	PF3D7_0500800	12.5
i1_LQ_Pf3D72_c63598/f1p0/1571	12	204	Pf3D7_04_v3	1117455	1135080	PF3D7_0425000	12.3	205	1570	Pf3D7_13_v3	297114	298970	PF3D7_1306400	87
i1_LQ_Pf3D72_c61435/f1p3/1804	1	1422	Pf3D7_04_v3	920310	927691	PF3D7_0420300	78.8	1423	1804	Pf3D7_14_v3	739267	739651	PF3D7_1417600	21.2
i1_LQ_Pf3D72_c57255/f1p11/1770	1	1212	Pf3D7_07_v3	96980	98192	PF3D7_0702300	68.5	1213	1770	Pf3D7_12_v3	1473851	1474410	PF3D7_1235300	31.5
i1_LQ_Pf3D72_c23527/f1p0/1714	1	980	Pf3D7_08_v3	685876	687860	PF3D7_0814200	57.2	981	1714	Pf3D7_02_v3	104214	104948	PF3D7_0202000	42.8
i3_LQ_Pf3D72_c18313/f1p8/4055	2	2042	Pf3D7_11_v3	636335	638412	PF3D7_1116800	50.3	2043	4055	Pf3D7_13_v3	946150	948188	PF3D7_1322300	49.6
i1_LQ_Pf3D72_c11496/f1p0/1937	8	807	Pf3D7_07_v3	1084185	1085015	PF3D7_0725600	41.3	808	1934	Pf3D7_02_v3	103931	105117	PF3D7_0202000	58.2
i1_LQ_Pf3D72_c78393/f1p0/1772	1	1222	Pf3D7_13_v3	1627315	1628555	PF3D7_1340900	69	1223	1755	Pf3D7_05_v3	70007	70575	PF3D7_0501300	30.1
i2_LQ_Pf3D72_c8999/f1p32/2975	1	454	Pf3D7_07_v3	1086580	1087016	PF3D7_0726000	15.3	455	2975	Pf3D7_05_v3	962692	965424	PF3D7_0523100	84.7
i0_LQ_Pf3D72_c8817/f1p26/492	1	263	Pf3D7_12_v3	1781536	1781798	PF3D7_1241800	53.5	264	492	Pf3D7_05_v3	44128	44361	PF3D7_0500800	46.5
i2_LQ_Pf3D72_c56843/f1p34/2560	3	1754	Pf3D7_03_v3	972998	974749	PF3D7_0323100	68.4	1755	2560	Pf3D7_14_v3	697046	697851	PF3D7_1417200	31.5
i1_LQ_Pf3D72_c31128/f1p0/1234	9	391	Pf3D7_07_v3	1086590	1086981	PF3D7_0726000	31	392	1234	Pf3D7_12_v3	557372	558264	PF3D7_1212700	68.3
i2_LQ_Pf3D72_c4756/f1p10/2204	1	1555	Pf3D7_06_v3	874658	876233	PF3D7_0621300	70.6	1556	2204	Pf3D7_07_v3	396798	397445	PF3D7_0708800	29.4
i1_LQ_Pf3D72_c25914/f1p93/2013	2	1391	Pf3D7_12_v3	1328470	1330767	PF3D7_1232100	69.1	1392	2013	Pf3D7_02_v3	693669	694293	PF3D7_0216700	30.9
i1_LQ_Pf3D72_c64585/f1p0/1761	1	1041	Pf3D7_14_v3	52749	53781	PF3D7_1401400	59.1	1042	1761	Pf3D7_14_v3	1713196	1714162	PF3D7_1442300	40.9
i2_LQ_Pf3D72_c19188/f1p24/2459	1	928	Pf3D7_07_v3	1089345	1090273	PF3D7_0726000	37.7	929	2459	Pf3D7_09_v3	1193092	1194622	PF3D7_0930100	62.3
i1_LQ_Pf3D72_c39220/f1p58/2017	1	498	Pf3D7_11_v3	1016519	1017020	PF3D7_1126000	24.7	499	2015	Pf3D7_10_v3	354399	355925	PF3D7_1008500	75.2
i2_LQ_Pf3D72_c84509/f1p17/2660	8	774	Pf3D7_05_v3	1290793	1291559	PF3D7_0531600	28.8	775	2660	Pf3D7_06_v3	396327	398214	PF3D7_0609300	70.9
i1_LQ_Pf3D72_c64621/f1p0/1986	6	1172	Pf3D7_05_v3	1289607	1290778	PF3D7_0531600	58.8	1173	1986	Pf3D7_02_v3	104236	105045	PF3D7_0202000	41
i2_LQ_Pf3D72_c61187/f1p9/2616	1	1205	Pf3D7_12_v3	1149303	1150505	PF3D7_1228300	46.1	1206	2615	Pf3D7_12_v3	260907	262558	PF3D7_1205800	53.9
i1_LQ_Pf3D72_c70465/f1p21/1306	1	331	Pf3D7_11_v3	170630	170957	PF3D7_1103800	25.3	332	1306	Pf3D7_08_v3	809650	810826	PF3D7_0817700	74.7
i1_LQ_Pf3D72_c13810/f1p0/1713	4	416	Pf3D7_10_v3	1117903	1118316	PF3D7_1026600	24.1	417	1713	Pf3D7_03_v3	147784	149106	PF3D7_0302800	75.7
i1_LQ_Pf3D72_c56233/f1p0/1846	1	782	Pf3D7_13_v3	1482515	1483306	PF3D7_1336700	42.4	783	1846	Pf3D7_11_v3	1791255	1793198	PF3D7_1145200	57.6
i1_LQ_Pf3D72_c61142/f1p0/1634	1	584	Pf3D7_07_v3	1088150	1088734	PF3D7_0726000	35.7	585	1634	Pf3D7_04_v3	624300	625353	PF3D7_0413900	64.3
i2_LQ_Pf3D72_c55741/f1p18/2789	1	663	Pf3D7_10_v3	201502	202170	PF3D7_1004300	23.8	664	2789	Pf3D7_04_v3	499479	501605	PF3D7_0411000	76.2
i2_LQ_Pf3D72_c43806/f1p88/2740	1	1758	Pf3D7_06_v3	1109784	1174964	PF3D7_0628100	64.2	1759	2740	Pf3D7_05_v3	1163509	1164491	PF3D7_0528200	35.8
i1_LQ_Pf3D72_c13694/f1p0/1780	5	311	Pf3D7_13_v3	965708	966014	PF3D7_1323100	17.2	312	1780	Pf3D7_10_v3	346943	348415	PF3D7_1008400	82.5
i1_LQ_Pf3D72_c4270/f1p17/1550	1	1141	Pf3D7_07_v3	652405	685824	PF3D7_0714800	73.6	1142	1550	Pf3D7_10_v3	998200	998609	PF3D7_1023900	26.4
i2_LQ_Pf3D72_c40595/f1p46/2359	1	1302	Pf3D7_07_v3	1086580	1087885	PF3D7_0726000	55.2	1303	2359	Pf3D7_08_v3	1373808	1374865	PF3D7_0831800	44.8
i1_LQ_Pf3D72_c49256/f1p0/1136	1	349	Pf3D7_01_v3	232930	233289	PF3D7_0105600	30.7	350	1136	Pf3D7_07_v3	768680	769542	PF3D7_0717800	69.3
i3_LQ_Pf3D72_c7189/f1p5/3210	3	397	Pf3D7_01_v3	338542	338952	PF3D7_0108300	12.3	398	3210	Pf3D7_11_v3	1491038	1493907	PF3D7_1138000	87.6
i2_LQ_Pf3D72_c105727/f1p44/2603	1	2144	Pf3D7_02_v3	483904	486047	PF3D7_0212100	82.4	2145	2603	Pf3D7_09_v3	1436983	1437441	PF3D7_0936300	17.6
i2_LQ_Pf3D72_c38143/f1p7/2720	1	382	Pf3D7_07_v3	1086622	1087004	PF3D7_0726000	14	383	2720	Pf3D7_11_v3	1412452	1414791	PF3D7_1136000	86
i1_LQ_Pf3D72_c49635/f1p2/1204	1	504	Pf3D7_06_v3	754698	755206	PF3D7_0617900	41.9	505	1203	Pf3D7_13_v3	1890479	1891182	PF3D7_1347200	58.1
i2_LQ_Pf3D72_c56449/f1p0/2129	1	617	Pf3D7_14_v3	1480915	1481533	PF3D7_1436300	29	618	2127	Pf3D7_08_v3	116255	117876	PF3D7_0801700	70.9
i2_LQ_Pf3D72_c3956/f1p14/2947	1	1119	Pf3D7_05_v3	1294966	1296089	PF3D7_0532000	38	1120	2947	Pf3D7_03_v3	704548	706375	PF3D7_0317300	62
i2_LQ_Pf3D72_c49435/f1p11/2132	1	964	Pf3D7_13_v3	2275623	2276556	PF3D7_1357400	45.2	965	2131	Pf3D7_07_v3	397405	398557	PF3D7_0708800	54.7
i2_LQ_Pf3D72_c20404/f1p7/2338	5	1404	Pf3D7_10_v3	897444	898948	PF3D7_1021800	59.9	1405	2337	Pf3D7_07_v3	397324	398258	PF3D7_0708800	39.9
i2_LQ_Pf3D72_c111639/f1p3/2307	1	415	Pf3D7_05_v3	1292420	1292847	PF3D7_0532000	18	416	2305	Pf3D7_05_v3	926654	928730	PF3D7_0522400	81.9
i2_LQ_Pf3D72_c104137/f1p7/2403	1	1702	Pf3D7_01_v3	478212	599787	PF3D7_0114300	70.8	1703	2403	Pf3D7_02_v3	102337	103039	notsure	29.2
i2_LQ_Pf3D72_c36654/f1p24/2594	1	1642	Pf3D7_05_v3	1289631	1291274	PF3D7_0531600	63.3	1643	2594	Pf3D7_02_v3	104109	105061	PF3D7_0202000	36.7
i1_LQ_Pf3D72_c15124/f1p34/1048	1	876	Pf3D7_11_v3	1960786	1961696	PF3D7_1149000	83.6	877	1048	Pf3D7_08_v3	628656	628827	PF3D7_0812500	16.4
i2_LQ_Pf3D72_c8189/f1p4/2808	1	382	Pf3D7_10_v3	1368334	1368718	PF3D7_1034400	13.6	383	2808	Pf3D7_14_v3	2148479	2150903	PF3D7_1452400	86.4
i3_LQ_Pf3D72_c12910/f1p8/3242	1	2759	Pf3D7_14_v3	2538548	2541307	PF3D7_1462400	85.1	2760	3242	Pf3D7_06_v3	196285	196915	PF3D7_0604500	14.9
i2_LQ_Pf3D72_c5359/f1p6/2225	1	1772	Pf3D7_12_v3	1329207	1331879	PF3D7_1232100	79.6	1773	2225	Pf3D7_14_v3	3140130	3140582	PF3D7_1476300	20.4
i0_LQ_Pf3D72_c7975/f1p0/675	1	584	Pf3D7_10_v3	1395048	1395654	PF3D7_1035200	86.5	585	675	Pf3D7_03_v3	439023	439114	PF3D7_0310200	13.5
i2_LQ_Pf3D72_c26494/f1p29/2421	1	510	Pf3D7_14_v3	1018913	1019422	PF3D7_1426100	21.1	511	2421	Pf3D7_07_v3	946699	948609	PF3D7_0722200	78.9
i1_LQ_Pf3D72_c31125/f1p27/1223	2	255	Pf3D7_12_v3	2042923	2043176	PF3D7_1249900	20.8	256	1223	Pf3D7_07_v3	947639	948609	PF3D7_0722200	79.1
i1_LQ_Pf3D72_c28409/f1p0/1624	1	333	Pf3D7_08_v3	1044011	1044344	PF3D7_0823800	20.5	334	1624	Pf3D7_06_v3	720056	721710	PF3D7_0617300	79.5
i2_LQ_Pf3D72_c14855/f1p9/2152	1	446	Pf3D7_05_v3	1292415	1292857	PF3D7_0532000	20.7	447	2151	Pf3D7_11_v3	911904	913613	PF3D7_1123100	79.2
i2_LQ_Pf3D72_c134613/f1p0/2216	1	429	Pf3D7_05_v3	1292420	1292852	PF3D7_0532000	19.4	430	2216	Pf3D7_01_v3	100024	101819	PF3D7_0102200	80.6
i3_LQ_Pf3D72_c27764/f1p20/3807	2	1713	Pf3D7_13_v3	1541808	1543914	PF3D7_1338100	45	1714	3807	Pf3D7_12_v3	1861924	1864206	PF3D7_1244400	55
i2_LQ_Pf3D72_c40340/f1p81/2799	3	1283	Pf3D7_05_v3	1294806	1296087	PF3D7_0532000	45.8	1284	2790	Pf3D7_06_v3	361625	363917	PF3D7_0608800	53.8
i0_LQ_Pf3D72_c2814/f1p21/412	1	258	Pf3D7_13_v3	419282	420076	PF3D7_1309100	62.6	259	412	Pf3D7_04_v3	763617	763772	PF3D7_0417400	37.4
i2_LQ_Pf3D72_c57642/f1p25/2614	1	714	Pf3D7_04_v3	566242	566954	PF3D7_0412700	27.3	715	2614	Pf3D7_04_v3	142893	144794	PF3D7_0402300	72.7
i2_LQ_Pf3D72_c22480/f1p45/2407	7	1613	Pf3D7_12_v3	326349	788159	PF3D7_1209300	66.8	1614	2403	Pf3D7_08_v3	1029949	1030741	PF3D7_0823300	32.8
i6_LQ_Pf3D72_c578/f1p0/6217	1	3968	Pf3D7_06_v3	373396	377505	PF3D7_0609000	63.8	3969	6217	Pf3D7_11_v3	416558	418922	PF3D7_1110400	36.2
i0_LQ_Pf3D72_c9256/f1p0/354	1	45	Pf3D7_13_v3	1632663	1632707	PF3D7_1341100	12.7	46	354	Pf3D7_05_v3	528644	528959	PF3D7_0512000	87.3
i2_LQ_Pf3D72_c111077/f1p14/2386	1	1051	Pf3D7_07_v3	716811	717866	PF3D7_0716300	44	1052	2386	Pf3D7_14_v3	469771	471125	PF3D7_1411500	56
i2_LQ_Pf3D72_c21332/f1p30/2150	1	1824	Pf3D7_11_v3	603112	605064	PF3D7_1116000	84.8	1825	2150	Pf3D7_07_v3	382366	382693	PF3D7_0708400	15.2
i1_LQ_Pf3D72_c65379/f1p0/1782	1	945	Pf3D7_11_v3	1518846	1520234	PF3D7_1138500	53	946	1782	Pf3D7_04_v3	1029972	1030807	PF3D7_0422500	47
i2_LQ_Pf3D72_c36416/f1p2/2783	2	536	Pf3D7_06_v3	1281028	1281584	PF3D7_0630600	19.2	537	2783	Pf3D7_02_v3	414914	417166	PF3D7_0210200	80.7
i2_LQ_Pf3D72_c135337/f1p6/2776	1	1917	Pf3D7_11_v3	1964424	2005156	PF3D7_1149200	69.1	1918	2776	Pf3D7_12_v3	1475082	1475941	PF3D7_1235300	30.9
i2_LQ_Pf3D72_c65024/f1p19/2335	4	961	Pf3D7_05_v3	1290502	1291459	PF3D7_0531600	41	962	2335	Pf3D7_07_v3	1084475	1085849	PF3D7_0725700	58.8
i2_LQ_Pf3D72_c86742/f1p34/2223	3	364	Pf3D7_03_v3	701352	701715	PF3D7_0317300	16.3	365	2223	Pf3D7_14_v3	2787550	2960681	PF3D7_1471700	83.6
i3_LQ_Pf3D72_c27389/f1p2/3284	1	2949	Pf3D7_09_v3	1203430	1228324	PF3D7_0930400	89.8	2950	3284	Pf3D7_10_v3	997453	997787	PF3D7_1023900	10.2
i1_LQ_Pf3D72_c24279/f1p16/1681	1	359	Pf3D7_05_v3	1289628	1289990	PF3D7_0531600	21.4	360	1681	Pf3D7_04_v3	436416	437739	PF3D7_0409100	78.6
i1_LQ_Pf3D72_c36763/f1p0/1676	2	837	Pf3D7_04_v3	564803	565644	PF3D7_0412700	49.9	838	1676	Pf3D7_11_v3	1529918	1530764	PF3D7_1138700	50.1
i2_LQ_Pf3D72_c61821/f1p15/2415	1	2072	Pf3D7_01_v3	281885	283956	PF3D7_0106700	85.8	2073	2415	Pf3D7_07_v3	228196	228547	PF3D7_0704600	14.2
i2_LQ_Pf3D72_c38467/f1p10/2180	1	539	Pf3D7_02_v3	97719	98256	PF3D7_0201900	24.7	540	2180	Pf3D7_09_v3	1420722	1422362	PF3D7_0935900	75.3
i2_LQ_Pf3D72_c65088/f1p11/2282	1	369	Pf3D7_07_v3	1086580	1086964	PF3D7_0726000	16.2	370	2268	Pf3D7_13_v3	1227055	1229151	PF3D7_1329100	83.2
i2_LQ_Pf3D72_c26892/f1p29/2548	5	2226	Pf3D7_10_v3	585794	588015	PF3D7_1014600	87.2	2227	2541	Pf3D7_08_v3	1124575	1124891	PF3D7_0826100	12.4
i3_LQ_Pf3D72_c7553/f1p0/3784	1	2656	Pf3D7_07_v3	1297434	1335569	PF3D7_0731000	70.2	2657	3784	Pf3D7_13_v3	1512055	1513182	PF3D7_1337500	29.8
i1_LQ_Pf3D72_c21640/f1p0/1517	1	321	Pf3D7_05_v3	1290600	1290917	PF3D7_0531600	21.2	322	1517	Pf3D7_13_v3	2854140	2855338	PF3D7_1372500	78.8
i2_LQ_Pf3D72_c37216/f1p7/2615	1	433	Pf3D7_05_v3	1292420	1292854	PF3D7_0532000	16.6	434	2611	Pf3D7_12_v3	1081219	1083390	PF3D7_1226700	83.3
i2_LQ_Pf3D72_c5495/f1p5/2823	1	833	Pf3D7_03_v3	815350	816556	PF3D7_0319500	29.5	834	2823	Pf3D7_01_v3	353444	355433	PF3D7_0108700	70.5
i2_LQ_Pf3D72_c131013/f1p8/2573	1	1795	Pf3D7_07_v3	844363	846158	PF3D7_0719300	69.8	1796	2573	Pf3D7_02_v3	103426	104202	PF3D7_0202000	30.2
i2_LQ_Pf3D72_c134347/f1p8/2514	2	419	Pf3D7_05_v3	1292422	1292845	PF3D7_0532000	16.6	420	2514	Pf3D7_11_v3	705272	707368	PF3D7_1118600	83.3
i2_LQ_Pf3D72_c44274/f1p23/2945	1	675	Pf3D7_11_v3	1951098	1951772	PF3D7_1149000	22.9	676	2945	Pf3D7_08_v3	1029152	1031422	PF3D7_0823300	77.1
i1_LQ_Pf3D72_c5156/f1p0/1762	1	206	Pf3D7_08_v3	244211	244422	PF3D7_0804300	11.7	207	1762	Pf3D7_12_v3	257469	259029	PF3D7_1205800	88.3
i3_LQ_Pf3D72_c5762/f1p8/3892	1	3372	Pf3D7_01_v3	98573	102069	PF3D7_0102200	86.6	3373	3892	Pf3D7_05_v3	75733	76256	PF3D7_0501400	13.4
i1_LQ_Pf3D72_c28898/f1p0/1744	1	355	Pf3D7_11_v3	418097	418446	PF3D7_1110400	20.4	356	1744	Pf3D7_12_v3	1589803	1591239	PF3D7_1238300	79.6
i1_LQ_Pf3D72_c38228/f1p0/1839	1	1648	Pf3D7_11_v3	1962287	1963947	PF3D7_1149000	89.6	1649	1839	Pf3D7_10_v3	652904	653101	PF3D7_1016300	10.4
i2_LQ_Pf3D72_c108090/f1p0/2123	4	466	Pf3D7_04_v3	824015	824482	notsure	21.8	467	2123	Pf3D7_02_v3	707733	709389	PF3D7_0217100	78
i1_LQ_Pf3D72_c20785/f1p0/1854	2	1015	Pf3D7_04_v3	706748	707763	PF3D7_0416100	54.7	1016	1853	Pf3D7_14_v3	925516	926358	PF3D7_1423000	45.2
i2_LQ_Pf3D72_c40256/f1p0/2288	1	1770	Pf3D7_07_v3	1086580	1088352	PF3D7_0726000	77.4	1771	2288	Pf3D7_05_v3	543210	543734	notsure	22.6
i1_LQ_Pf3D72_c61239/f1p13/1484	1	1185	Pf3D7_10_v3	240962	242171	PF3D7_1005500	79.9	1186	1482	Pf3D7_13_v3	2134723	2135018	PF3D7_1353300	20
i1_LQ_Pf3D72_c38328/f1p8/1766	1	408	Pf3D7_07_v3	1086580	1086991	PF3D7_0726000	23.1	409	1764	Pf3D7_08_v3	627573	628898	PF3D7_0812500	76.8
i2_LQ_Pf3D72_c58542/f1p10/2366	1	718	Pf3D7_07_v3	313860	314580	PF3D7_0706500	30.3	719	2366	Pf3D7_11_v3	305421	307071	PF3D7_1107300	69.7
i1_LQ_Pf3D72_c42276/f1p0/1632	1	221	Pf3D7_14_v3	506677	507111	notsure	13.5	222	1632	Pf3D7_10_v3	603762	620190	PF3D7_1015300	86.5
i2_LQ_Pf3D72_c11314/f1p83/2620	1	1832	Pf3D7_14_v3	1975675	1977509	PF3D7_1448300	69.9	1833	2620	Pf3D7_12_v3	370495	371278	PF3D7_1208100	30.1
i1_LQ_Pf3D72_c49963/f1p0/1126	1	774	Pf3D7_13_v3	2787881	2788847	PF3D7_1370300	68.7	775	1126	Pf3D7_10_v3	760619	760975	PF3D7_1019000	31.3
i2_LQ_Pf3D72_c101762/f1p0/2220	1	805	Pf3D7_07_v3	1086580	1087388	PF3D7_0726000	36.3	806	2220	Pf3D7_01_v3	478132	479639	PF3D7_0112700	63.7
i2_LQ_Pf3D72_c60269/f1p9/2501	1	310	Pf3D7_07_v3	1086580	1086902	PF3D7_0726000	12.4	311	2501	Pf3D7_14_v3	847283	849529	PF3D7_1420400	87.6
i3_LQ_Pf3D72_c4864/f1p12/3152	1	985	Pf3D7_05_v3	1294958	1296796	PF3D7_0532000	31.2	986	3152	Pf3D7_06_v3	1113829	1116077	PF3D7_0627800	68.8
i1_LQ_Pf3D72_c59134/f1p5/1950	1	1326	Pf3D7_07_v3	1086580	1087912	PF3D7_0726000	68	1327	1950	Pf3D7_14_v3	2559871	2560502	PF3D7_1462800	32
i2_LQ_Pf3D72_c111223/f1p15/2601	5	424	Pf3D7_13_v3	1697104	1697799	PF3D7_1343000	16.1	425	2601	Pf3D7_14_v3	1857125	1859302	PF3D7_1445200	83.7
i3_LQ_Pf3D72_c12172/f1p0/3638	1	1062	Pf3D7_05_v3	997864	998938	PF3D7_0524000	29.2	1063	3638	Pf3D7_13_v3	2578858	2585463	PF3D7_1364300	70.8
i2_LQ_Pf3D72_c36132/f1p9/2205	3	1579	Pf3D7_API_v3	31438	33014	PF3D7_API06700	71.5	1580	2205	Pf3D7_14_v3	1432715	1433364	notsure	28.4
i2_LQ_Pf3D72_c84352/f1p31/2146	2	408	Pf3D7_09_v3	442056	442468	PF3D7_0909700	19	409	2146	Pf3D7_13_v3	1512051	1513788	PF3D7_1337500	81
i2_LQ_Pf3D72_c21972/f1p55/2370	1	474	Pf3D7_12_v3	869184	869673	PF3D7_1221800	20	475	2370	Pf3D7_07_v3	382169	384851	PF3D7_0707420	80
i3_LQ_Pf3D72_c7910/f1p25/3367	2	1194	Pf3D7_14_v3	1593783	1595124	PF3D7_1439300	35.4	1195	3367	Pf3D7_10_v3	1463332	1468904	PF3D7_1037000	64.5
i2_LQ_Pf3D72_c24175/f1p1/2219	1	235	Pf3D7_06_v3	1237763	1238004	PF3D7_0629700	10.6	236	2218	Pf3D7_01_v3	324199	326185	PF3D7_0107800	89.4
i2_LQ_Pf3D72_c13024/f1p12/2918	11	1624	Pf3D7_13_v3	2490728	2492351	PF3D7_1362200	55.3	1625	2918	Pf3D7_06_v3	459041	460337	PF3D7_0610900	44.3
i1_LQ_Pf3D72_c30351/f1p0/1187	1	426	Pf3D7_07_v3	1086580	1087005	PF3D7_0726000	35.9	427	1187	Pf3D7_10_v3	1407919	1408681	PF3D7_1035500	64.1
i3_LQ_Pf3D72_c26935/f1p0/3664	1	1077	Pf3D7_02_v3	105044	106579	PF3D7_0202000	29.4	1078	3664	Pf3D7_12_v3	708793	711720	PF3D7_1218200	70.6
i2_LQ_Pf3D72_c136222/f1p24/2330	1	795	Pf3D7_05_v3	1292051	1292845	PF3D7_0532000	34.1	796	2330	Pf3D7_01_v3	100021	101563	PF3D7_0102200	65.9
i2_LQ_Pf3D72_c80553/f1p37/2379	1	1603	Pf3D7_05_v3	1292420	1294026	PF3D7_0532000	67.4	1604	2379	Pf3D7_12_v3	558094	558869	PF3D7_1212700	32.6
i2_LQ_Pf3D72_c9043/f1p21/2929	1	1862	Pf3D7_05_v3	1292420	1304937	PF3D7_0532100	63.6	1863	2929	Pf3D7_02_v3	102846	103914	PF3D7_0202000	36.4
i1_LQ_Pf3D72_c61895/f1p0/1720	1	882	Pf3D7_07_v3	1084741	1085631	PF3D7_0725600	51.3	883	1720	Pf3D7_08_v3	1373814	1374659	PF3D7_0831800	48.7
i1_LQ_Pf3D72_c25991/f1p1/2011	1	207	Pf3D7_13_v3	45037	45241	notsure	10.3	208	2009	Pf3D7_13_v3	1037253	1042461	PF3D7_1324800	89.6
i1_LQ_Pf3D72_c37325/f1p0/2010	1	1708	Pf3D7_04_v3	1034535	1036238	PF3D7_0422500	85	1709	2010	Pf3D7_05_v3	44627	44932	PF3D7_0500800	15
i1_LQ_Pf3D72_c39001/f1p9/1819	1	697	Pf3D7_11_v3	235979	237395	PF3D7_1105400	38.3	698	1819	Pf3D7_08_v3	1364749	1365887	PF3D7_0831700	61.7
i2_LQ_Pf3D72_c39772/f1p12/2607	1	1986	Pf3D7_05_v3	1292420	1294417	PF3D7_0532000	76.2	1987	2607	Pf3D7_01_v3	488176	488782	PF3D7_0113000	23.8
i2_LQ_Pf3D72_c37440/f1p16/2833	1	357	Pf3D7_11_v3	615133	615491	notsure	12.6	358	2833	Pf3D7_13_v3	357312	359795	PF3D7_1308000	87.4
i2_LQ_Pf3D72_c41316/f1p4/2153	1	915	Pf3D7_06_v3	1002298	1003212	PF3D7_0624600	42.5	916	2153	Pf3D7_09_v3	472127	473364	PF3D7_0910200	57.5
i2_LQ_Pf3D72_c5911/f1p6/2133	1	367	Pf3D7_04_v3	256668	257034	PF3D7_0404600	17.2	368	2133	Pf3D7_13_v3	1285863	1287626	PF3D7_1330500	82.8
i1_LQ_Pf3D72_c6610/f1p25/1689	1	1186	Pf3D7_07_v3	1083761	1084948	PF3D7_0725600	70.2	1187	1689	Pf3D7_02_v3	103432	103934	PF3D7_0202000	29.8
i2_LQ_Pf3D72_c95409/f1p11/2074	1	298	Pf3D7_14_v3	862594	862892	PF3D7_1420700	14.4	299	2074	Pf3D7_08_v3	625797	627574	PF3D7_0812500	85.6
i1_LQ_Pf3D72_c55570/f1p13/1819	1	1222	Pf3D7_07_v3	1086580	1087806	PF3D7_0726000	67.2	1223	1819	Pf3D7_14_v3	2559908	2560504	PF3D7_1462800	32.8
i1_LQ_Pf3D72_c8340/f1p9/1820	1	265	Pf3D7_07_v3	996186	996451	PF3D7_0723800	14.6	266	1820	Pf3D7_01_v3	100017	101574	PF3D7_0102200	85.4
i3_LQ_Pf3D72_c12135/f1p15/3247	2	2450	Pf3D7_07_v3	1087762	1090250	PF3D7_0726000	75.4	2451	3247	Pf3D7_07_v3	276506	277323	PF3D7_0705500	24.5
i2_LQ_Pf3D72_c24009/f1p24/2092	1	1317	Pf3D7_12_v3	560817	562133	PF3D7_1212700	63	1318	2092	Pf3D7_13_v3	2775170	2775954	PF3D7_1369600	37
i2_LQ_Pf3D72_c58594/f1p33/2860	7	426	Pf3D7_10_v3	885297	885716	PF3D7_1021700	14.7	427	2860	Pf3D7_06_v3	1091830	1094263	PF3D7_0627100	85.1
i1_LQ_Pf3D72_c63645/f1p140/1629	1	250	Pf3D7_11_v3	416510	416772	PF3D7_1110400	15.3	251	1629	Pf3D7_12_v3	500854	502377	PF3D7_1211300	84.7
i2_LQ_Pf3D72_c19019/f1p18/2608	1	818	Pf3D7_07_v3	1120645	1121462	PF3D7_0726400	31.4	819	2608	Pf3D7_11_v3	1562683	1564621	PF3D7_1139300	68.6
i2_LQ_Pf3D72_c161439/f1p2/2028	4	919	Pf3D7_05_v3	1293662	1294576	PF3D7_0532000	45.2	920	2028	Pf3D7_14_v3	335138	336247	PF3D7_1408700	54.7
i1_LQ_Pf3D72_c75484/f1p0/1897	1	1323	Pf3D7_05_v3	1292420	1293747	PF3D7_0532000	69.7	1324	1897	Pf3D7_08_v3	1373809	1374383	PF3D7_0831800	30.3
i1_LQ_Pf3D72_c13624/f1p0/1697	1	1031	Pf3D7_08_v3	1374295	1375920	PF3D7_0831800	60.8	1032	1697	Pf3D7_13_v3	2840325	2841067	PF3D7_1372200	39.2
i2_LQ_Pf3D72_c5912/f1p42/2687	1	839	Pf3D7_02_v3	310734	311827	PF3D7_0207700	31.2	840	2687	Pf3D7_06_v3	648048	649895	PF3D7_0615600	68.8
i2_LQ_Pf3D72_c141848/f1p15/2083	1	1831	Pf3D7_02_v3	300281	302684	PF3D7_0207500	87.9	1832	2082	Pf3D7_14_v3	3134630	3134878	PF3D7_1476200	12
i2_LQ_Pf3D72_c41052/f1p2/2253	1	438	Pf3D7_07_v3	1086580	1087017	PF3D7_0726000	19.4	439	2253	Pf3D7_10_v3	651236	653052	PF3D7_1016300	80.6
i0_LQ_Pf3D72_c7594/f1p26/566	1	308	Pf3D7_08_v3	1203342	1203648	PF3D7_0827800	54.4	309	566	Pf3D7_14_v3	2367528	2367784	PF3D7_1457700	45.6
i2_LQ_Pf3D72_c11349/f1p47/2140	1	1857	Pf3D7_10_v3	1419589	1421445	PF3D7_1035800	86.8	1858	2140	Pf3D7_07_v3	340375	340656	PF3D7_0707300	13.2
i2_LQ_Pf3D72_c36967/f1p2/3021	3	420	Pf3D7_07_v3	1086583	1087033	PF3D7_0726000	13.8	421	3021	Pf3D7_09_v3	1211847	1214541	PF3D7_0930500	86.1
i2_LQ_Pf3D72_c133149/f1p9/2626	1	1828	Pf3D7_07_v3	704567	739525	PF3D7_0716400	69.6	1829	2625	Pf3D7_08_v3	657293	658090	PF3D7_0813300	30.4
i2_LQ_Pf3D72_c23702/f1p16/2754	1	363	Pf3D7_07_v3	1086580	1086942	PF3D7_0726000	13.2	364	2754	Pf3D7_10_v3	187789	190179	PF3D7_1004200	86.8
i1_LQ_Pf3D72_c63267/f1p0/1866	1	410	Pf3D7_11_v3	226381	226786	PF3D7_1105100	22	411	1866	Pf3D7_14_v3	297304	298841	PF3D7_1408100	78
i2_LQ_Pf3D72_c37768/f1p167/2608	1	996	Pf3D7_11_v3	512772	513795	notsure	38.2	997	2608	Pf3D7_13_v3	1889560	1891171	PF3D7_1347200	61.8
i2_LQ_Pf3D72_c3754/f1p62/2317	1	429	Pf3D7_05_v3	1292437	1292868	PF3D7_0532000	18.5	430	2317	Pf3D7_02_v3	102336	104223	PF3D7_0202000	81.5
i2_LQ_Pf3D72_c104917/f1p19/2289	1	1856	Pf3D7_12_v3	1550320	1552178	PF3D7_1237200	81.1	1857	2285	Pf3D7_02_v3	487520	487950	PF3D7_0212100	18.7
i2_LQ_Pf3D72_c19381/f1p10/2239	1	681	Pf3D7_08_v3	250167	250847	PF3D7_0804500	30.4	682	2239	Pf3D7_02_v3	103927	105933	PF3D7_0202000	69.6
i0_LQ_Pf3D72_c10182/f1p0/649	5	363	Pf3D7_05_v3	930855	931230	PF3D7_0522400	55.3	364	649	Pf3D7_09_v3	1420146	1420438	notsure	44.1
i1_LQ_Pf3D72_c5366/f1p0/1757	2	343	Pf3D7_07_v3	1086581	1086925	PF3D7_0726000	19.5	344	1757	Pf3D7_12_v3	76323	77740	PF3D7_1201000	80.5
i2_LQ_Pf3D72_c41986/f1p13/2307	1	1134	Pf3D7_12_v3	1907476	1909152	PF3D7_1245700	49.2	1135	2307	Pf3D7_03_v3	427842	430781	PF3D7_0310200	50.8
i3_LQ_Pf3D72_c20403/f1p14/3607	4	394	Pf3D7_07_v3	1086627	1087024	PF3D7_0726000	10.8	395	3607	Pf3D7_14_v3	1387471	1390711	PF3D7_1434500	89.1
i1_LQ_Pf3D72_c11403/f1p6/1489	1	424	Pf3D7_05_v3	1292420	1292845	PF3D7_0532000	28.5	425	1489	Pf3D7_14_v3	496034	497107	PF3D7_1412400	71.5
i2_LQ_Pf3D72_c55096/f1p375/2394	4	1504	Pf3D7_11_v3	130998	132501	PF3D7_1102800	62.7	1505	2392	Pf3D7_01_v3	379901	381434	PF3D7_0109800	37.1
i2_LQ_Pf3D72_c107091/f1p25/2613	4	1794	Pf3D7_05_v3	1199114	1200904	PF3D7_0529400	68.5	1795	2613	Pf3D7_14_v3	1858404	1859302	PF3D7_1445200	31.3
i0_LQ_Pf3D72_c3188/f1p23/810	1	113	Pf3D7_01_v3	101459	101570	PF3D7_0102200	14	114	810	Pf3D7_05_v3	76111	76818	PF3D7_0501400	86
i1_LQ_Pf3D72_c9140/f1p9/1803	1	1623	Pf3D7_13_v3	1627578	1727605	PF3D7_1343700	90	1624	1803	Pf3D7_12_v3	1940064	1940244	notsure	10
i1_HQ_Pf3D72_c89641/f3p0/1641	1	198	Pf3D7_06_v3	576293	576491	PF3D7_0613800	12.1	199	1641	Pf3D7_08_v3	1029179	1030622	PF3D7_0823300	87.9
i3_LQ_Pf3D72_c13943/f1p0/3094	1	399	Pf3D7_07_v3	1086611	1087011	PF3D7_0726000	12.9	400	3094	Pf3D7_04_v3	810976	813680	PF3D7_0418100	87.1
i2_LQ_Pf3D72_c39115/f1p15/2341	1	2105	Pf3D7_12_v3	1124929	1127034	PF3D7_1227600	89.9	2106	2341	Pf3D7_11_v3	1792025	1792260	PF3D7_1145200	10.1
i1_LQ_Pf3D72_c2963/f1p11/1855	1	417	Pf3D7_07_v3	1086580	1086999	PF3D7_0726000	22.5	418	1855	Pf3D7_11_v3	1623275	1624718	PF3D7_1140700	77.5
i2_LQ_Pf3D72_c136604/f1p41/2620	1	1285	Pf3D7_07_v3	1088986	1090271	PF3D7_0726000	49	1286	2619	Pf3D7_08_v3	328757	330096	PF3D7_0806000	50.9
i2_LQ_Pf3D72_c7350/f1p25/2219	1	668	Pf3D7_10_v3	651830	652498	PF3D7_1016300	30.1	669	2213	Pf3D7_06_v3	815593	817138	PF3D7_0619400	69.6
i2_LQ_Pf3D72_c83826/f1p20/2801	1	528	Pf3D7_02_v3	570358	570886	PF3D7_0214100	18.9	529	2790	Pf3D7_12_v3	943868	946894	PF3D7_1223400	80.8
i1_LQ_Pf3D72_c70472/f1p0/1254	1	150	Pf3D7_13_v3	1676508	1676656	PF3D7_1342600	12	151	1252	Pf3D7_03_v3	218912	220341	PF3D7_0304500	87.9
i2_LQ_Pf3D72_c59774/f1p14/2745	1	594	Pf3D7_05_v3	1294829	1295423	PF3D7_0532000	21.6	595	2742	Pf3D7_11_v3	1681783	1683932	PF3D7_1142100	78.3
i3_LQ_Pf3D72_c4238/f1p8/3518	1	2835	Pf3D7_08_v3	785377	788420	PF3D7_0817300	80.6	2836	3518	Pf3D7_13_v3	1861156	1861903	PF3D7_1346400	19.4
i1_HQ_Pf3D72_c15201/f4p17/1483	12	167	Pf3D7_14_v3	479809	479975	notsure	10.5	168	1483	Pf3D7_14_v3	2976717	2978160	PF3D7_1473100	88.7
i4_LQ_Pf3D72_c6650/f1p0/4283	25	2061	Pf3D7_07_v3	1088061	1090251	PF3D7_0726000	47.6	2062	4282	Pf3D7_05_v3	1290499	1296082	PF3D7_0532000	51.9
i0_LQ_Pf3D72_c3517/f1p0/732	1	174	Pf3D7_05_v3	1291466	1291641	PF3D7_0531600	23.8	175	732	Pf3D7_07_v3	996570	997120	PF3D7_0723800	76.2
i1_LQ_Pf3D72_c42144/f1p0/1935	1	689	Pf3D7_07_v3	1086580	1087272	PF3D7_0726000	35.6	690	1935	Pf3D7_14_v3	1844028	1845727	PF3D7_1444800	64.4
i2_LQ_Pf3D72_c82864/f1p19/2301	1	1807	Pf3D7_11_v3	969643	971448	PF3D7_1124600	78.5	1808	2301	Pf3D7_07_v3	1322278	1322771	PF3D7_0730800	21.5
i2_LQ_Pf3D72_c42054/f1p35/2233	1	432	Pf3D7_07_v3	1086580	1087012	PF3D7_0726000	19.3	433	2233	Pf3D7_07_v3	382267	384854	PF3D7_0707420	80.7
i2_LQ_Pf3D72_c41883/f1p4/2232	1	433	Pf3D7_07_v3	1086580	1087013	PF3D7_0726000	19.4	434	2232	Pf3D7_05_v3	1250358	1252360	PF3D7_0530700	80.6
i1_LQ_Pf3D72_c44804/f1p0/1604	1	319	Pf3D7_05_v3	1294290	1294610	PF3D7_0532000	19.9	320	1604	Pf3D7_13_v3	297151	298966	PF3D7_1306400	80.1
i2_LQ_Pf3D72_c111545/f1p6/2844	1	2533	Pf3D7_11_v3	1518673	1521209	PF3D7_1138500	89.1	2534	2844	Pf3D7_01_v3	488752	489049	PF3D7_0113000	10.9
i1_LQ_Pf3D72_c24002/f1p2/1763	4	944	Pf3D7_10_v3	1034587	1035634	PF3D7_1024800	53.4	945	1763	Pf3D7_13_v3	2774573	2775400	PF3D7_1369600	46.5
i2_LQ_Pf3D72_c131498/f1p14/3074	1	1262	Pf3D7_07_v3	1086986	1088248	PF3D7_0726000	41.1	1263	3071	Pf3D7_13_v3	1618420	1620236	PF3D7_1340600	58.8
i1_LQ_Pf3D72_c21476/f1p0/1947	1	449	Pf3D7_07_v3	894159	894608	PF3D7_0720700	23.1	450	1947	Pf3D7_12_v3	696430	697933	PF3D7_1217600	76.9
i2_LQ_Pf3D72_c21978/f1p45/2634	9	500	Pf3D7_05_v3	46025	46518	PF3D7_0500800	18.7	501	2634	Pf3D7_07_v3	1238438	1240571	PF3D7_0729100	81
i0_LQ_Pf3D72_c7325/f1p28/857	1	559	Pf3D7_10_v3	1004667	1005228	PF3D7_1023900	65.2	560	857	Pf3D7_13_v3	1001141	1001582	PF3D7_1324200	34.8
i4_LQ_Pf3D72_c5181/f1p0/4126	1	1109	Pf3D7_01_v3	100743	101862	PF3D7_0102200	26.9	1110	4126	Pf3D7_14_v3	1010217	1048015	PF3D7_1426300	73.1
i2_LQ_Pf3D72_c62465/f1p7/2152	1	248	Pf3D7_01_v3	337925	338163	PF3D7_0108300	11.5	249	2152	Pf3D7_11_v3	1528909	1530814	PF3D7_1138700	88.5
i2_LQ_Pf3D72_c40528/f1p39/2516	3	308	Pf3D7_05_v3	1289736	1290041	PF3D7_0531600	12.2	309	2515	Pf3D7_12_v3	1998545	2000751	PF3D7_1248700	87.7
i1_LQ_Pf3D72_c68413/f1p0/1071	3	224	Pf3D7_06_v3	398220	407484	PF3D7_0609300	20.7	225	1071	Pf3D7_09_v3	1436940	1455806	PF3D7_0936500	79.1
i0_LQ_Pf3D72_c13787/f1p6/679	1	83	Pf3D7_01_v3	478831	478913	PF3D7_0112700	12.2	84	679	Pf3D7_09_v3	896288	896885	PF3D7_0922100	87.8
i2_LQ_Pf3D72_c28330/f1p45/2380	1	1928	Pf3D7_14_v3	1479305	1481232	PF3D7_1436300	81	1929	2377	Pf3D7_05_v3	45663	46108	PF3D7_0500800	18.9
i3_LQ_Pf3D72_c27677/f1p0/3757	1	1784	Pf3D7_07_v3	1086580	1088365	PF3D7_0726000	47.5	1785	3757	Pf3D7_09_v3	1178855	1181366	PF3D7_0929400	52.5
i2_LQ_Pf3D72_c105303/f1p3/2125	1	1700	Pf3D7_09_v3	769946	771649	PF3D7_0918700	80	1701	2125	Pf3D7_07_v3	1094852	1095276	PF3D7_0726100	20
i1_LQ_Pf3D72_c42243/f1p0/1604	2	756	Pf3D7_09_v3	1425141	1425901	notsure	47.1	757	1602	Pf3D7_13_v3	112712	113703	PF3D7_1302000	52.7
i2_LQ_Pf3D72_c137071/f1p13/2454	1	419	Pf3D7_05_v3	1292431	1292841	PF3D7_0532000	17.1	420	2454	Pf3D7_08_v3	182312	184343	PF3D7_0802600	82.9
i2_LQ_Pf3D72_c77184/f1p19/2607	1	2087	Pf3D7_01_v3	99776	101883	PF3D7_0102200	80.1	2088	2607	Pf3D7_05_v3	45642	46161	PF3D7_0500800	19.9
i3_LQ_Pf3D72_c9773/f1p24/3397	1	970	Pf3D7_11_v3	1086903	1087879	PF3D7_1128000	28.6	971	3397	Pf3D7_08_v3	542537	544963	PF3D7_0810600	71.4
i3_LQ_Pf3D72_c6243/f1p0/3537	7	1086	Pf3D7_03_v3	582005	583159	notsure	30.5	1087	3537	Pf3D7_06_v3	188963	191518	PF3D7_0604500	69.3
i3_LQ_Pf3D72_c20697/f1p6/3430	1	567	Pf3D7_01_v3	349541	350112	PF3D7_0108600	16.5	568	3430	Pf3D7_14_v3	2318674	2321550	PF3D7_1456500	83.5
i1_LQ_Pf3D72_c22422/f1p0/1551	1	173	Pf3D7_11_v3	1524326	1524505	PF3D7_1138600	11.2	174	1551	Pf3D7_08_v3	669586	671351	PF3D7_0813600	88.8
i2_LQ_Pf3D72_c30959/f1p14/2147	1	1688	Pf3D7_11_v3	1518488	1609884	PF3D7_1138900	78.6	1689	2146	Pf3D7_01_v3	488644	489101	PF3D7_0113000	21.3
i1_LQ_Pf3D72_c76337/f1p0/1760	1	1160	Pf3D7_05_v3	1294954	1296113	PF3D7_0532000	65.9	1161	1760	Pf3D7_10_v3	760288	760887	PF3D7_1019000	34.1
i2_LQ_Pf3D72_c136211/f1p18/2283	1	1937	Pf3D7_11_v3	669805	799669	PF3D7_1118200	84.8	1938	2283	Pf3D7_04_v3	505935	506281	PF3D7_0411200	15.2
i3_LQ_Pf3D72_c5448/f1p12/4059	30	2522	Pf3D7_13_v3	1960242	2270628	PF3D7_1352100	61.4	2523	4059	Pf3D7_14_v3	1433301	1434838	PF3D7_1435400	37.9
i2_LQ_Pf3D72_c104751/f1p18/2323	1	1569	Pf3D7_04_v3	922239	925103	PF3D7_0420300	67.5	1570	2323	Pf3D7_14_v3	2787303	2788056	PF3D7_1468100	32.5
i2_LQ_Pf3D72_c18424/f1p69/2213	1	1021	Pf3D7_11_v3	1165004	1166024	PF3D7_1130200	46.1	1022	2213	Pf3D7_08_v3	1365729	1366920	PF3D7_0831700	53.9
i2_LQ_Pf3D72_c107011/f1p49/2326	1	1048	Pf3D7_05_v3	1294426	1295475	PF3D7_0532000	45.1	1049	2326	Pf3D7_14_v3	2559583	2560860	PF3D7_1462800	54.9
i0_LQ_Pf3D72_c4514/f1p29/964	10	123	Pf3D7_API_v3	3211	3327	PF3D7_API01600	11.8	124	964	Pf3D7_10_v3	701564	702856	PF3D7_1017500	87.2
i0_LQ_Pf3D72_c2740/f1p5/754	1	348	Pf3D7_06_v3	194665	195012	PF3D7_0604500	46.2	349	754	Pf3D7_07_v3	1014203	1014610	PF3D7_0724100	53.8
i1_LQ_Pf3D72_c12397/f1p0/1431	1	621	Pf3D7_06_v3	967563	968184	PF3D7_0623800	43.4	622	1431	Pf3D7_11_v3	1304833	1305638	PF3D7_1133700	56.6
i2_LQ_Pf3D72_c24145/f1p9/2131	1	311	Pf3D7_14_v3	323852	324163	PF3D7_1408600	14.6	312	2131	Pf3D7_07_v3	382329	384934	PF3D7_0707420	85.4
i1_LQ_Pf3D72_c43181/f1p11/1733	1	1203	Pf3D7_05_v3	398306	399672	PF3D7_0509400	69.4	1204	1733	Pf3D7_11_v3	1329449	1329978	PF3D7_1134200	30.6
i0_LQ_Pf3D72_c10040/f1p7/617	1	334	Pf3D7_07_v3	1086580	1086917	PF3D7_0726000	54.1	335	612	Pf3D7_10_v3	455695	455977	PF3D7_1011800	45.1
i1_LQ_Pf3D72_c12753/f1p5/2049	1	1360	Pf3D7_10_v3	1002238	1003600	PF3D7_1023900	66.4	1361	2048	Pf3D7_01_v3	489083	489766	PF3D7_0113000	33.6
i2_LQ_Pf3D72_c137850/f1p9/2310	1	617	Pf3D7_08_v3	148520	149136	PF3D7_0802000	26.7	618	2310	Pf3D7_14_v3	219635	221329	PF3D7_1406200	73.3
i2_LQ_Pf3D72_c146260/f1p7/2140	1	1720	Pf3D7_06_v3	253114	254990	PF3D7_0606000	80.4	1721	2140	Pf3D7_02_v3	618351	618770	PF3D7_0215000	19.6
i1_LQ_Pf3D72_c55192/f1p17/1770	1	1304	Pf3D7_02_v3	797433	798750	PF3D7_0220000	73.7	1305	1770	Pf3D7_12_v3	1996132	1996602	PF3D7_1248700	26.3
i2_LQ_Pf3D72_c57332/f1p8/2485	1	432	Pf3D7_05_v3	1292420	1292846	PF3D7_0532000	17.4	433	2484	Pf3D7_11_v3	1528743	1530792	PF3D7_1138700	82.6
i2_LQ_Pf3D72_c10040/f1p7/2521	1	336	Pf3D7_12_v3	1175158	1175493	PF3D7_1228800	13.3	337	2521	Pf3D7_10_v3	333998	336183	PF3D7_1008100	86.7
i0_LQ_Pf3D72_c12047/f1p0/239	1	87	Pf3D7_13_v3	1632619	1632707	PF3D7_1341100	36.4	88	239	Pf3D7_10_v3	899001	899153	PF3D7_1021800	63.6
i4_LQ_Pf3D72_c5477/f1p53/4095	1	537	Pf3D7_03_v3	96664	97216	PF3D7_0301700	13.1	538	4095	Pf3D7_12_v3	243948	247605	PF3D7_1205500	86.9
i3_LQ_Pf3D72_c24171/f1p8/3196	1	418	Pf3D7_14_v3	855385	855807	PF3D7_1420600	13.1	419	3196	Pf3D7_12_v3	275588	278369	PF3D7_1206200	86.9
i2_LQ_Pf3D72_c7264/f1p15/2198	1	1412	Pf3D7_12_v3	256065	257479	PF3D7_1205800	64.2	1413	2198	Pf3D7_08_v3	1098949	1099735	PF3D7_0825500	35.8
i1_LQ_Pf3D72_c60882/f1p0/1369	1	434	Pf3D7_07_v3	1086580	1087014	PF3D7_0726000	31.7	435	1369	Pf3D7_06_v3	197033	198414	PF3D7_0604500	68.3
i1_LQ_Pf3D72_c77005/f1p0/1942	1	466	Pf3D7_10_v3	735984	736456	PF3D7_1018500	24	467	1942	Pf3D7_13_v3	357956	359433	PF3D7_1308000	76
i2_LQ_Pf3D72_c58068/f1p8/2552	3	280	Pf3D7_05_v3	1293970	1294244	PF3D7_0532000	10.9	281	2552	Pf3D7_09_v3	737834	740442	PF3D7_0917900	89
i1_LQ_Pf3D72_c40996/f1p5/1931	1	200	Pf3D7_04_v3	715036	715238	PF3D7_0416300	10.4	201	1931	Pf3D7_08_v3	258251	259985	PF3D7_0804500	89.6
i3_LQ_Pf3D72_c25962/f1p0/3775	1	430	Pf3D7_05_v3	1292420	1292849	PF3D7_0532000	11.4	431	3774	Pf3D7_13_v3	1445775	1449133	PF3D7_1335400	88.6
i1_LQ_Pf3D72_c10092/f1p37/1890	1	430	Pf3D7_07_v3	1086580	1087016	PF3D7_0726000	22.8	431	1889	Pf3D7_02_v3	273320	274770	PF3D7_0206800	77.2
i3_LQ_Pf3D72_c5083/f1p20/3554	1	424	Pf3D7_07_v3	1086580	1087004	PF3D7_0726000	11.9	425	3554	Pf3D7_02_v3	569609	572745	PF3D7_0214100	88.1
i2_LQ_Pf3D72_c41250/f1p18/2511	3	1987	Pf3D7_03_v3	61390	93959	PF3D7_0301300	79.1	1988	2508	Pf3D7_06_v3	460051	460566	PF3D7_0610900	20.7
i1_LQ_Pf3D72_c40549/f1p8/1903	1	550	Pf3D7_01_v3	408723	409267	PF3D7_0110600	28.9	551	1903	Pf3D7_10_v3	538857	570201	PF3D7_1013600	71.1
i1_LQ_Pf3D72_c11012/f1p0/1907	1	195	Pf3D7_07_v3	1086821	1087015	PF3D7_0726000	10.2	196	1904	Pf3D7_02_v3	102308	104025	PF3D7_0202000	89.6
i2_LQ_Pf3D72_c81059/f1p17/2747	1	1947	Pf3D7_07_v3	1083791	1090248	PF3D7_0725700	70.9	1948	2744	Pf3D7_14_v3	3134666	3135464	PF3D7_1476200	29
i2_LQ_Pf3D72_c57021/f1p43/2222	1	1596	Pf3D7_10_v3	586096	587691	PF3D7_1014600	71.8	1597	2219	Pf3D7_05_v3	76616	77255	PF3D7_0501400	28
i2_LQ_Pf3D72_c24587/f1p129/2395	1	446	Pf3D7_05_v3	1289601	1290049	PF3D7_0531600	18.6	447	2395	Pf3D7_02_v3	102851	104802	PF3D7_0202000	81.4
i1_LQ_Pf3D72_c5832/f1p0/1919	2	1273	Pf3D7_07_v3	1088988	1090253	PF3D7_0726000	66.3	1274	1919	Pf3D7_14_v3	3235199	3235848	PF3D7_1478600	33.7
i1_LQ_Pf3D72_c8183/f1p31/1633	1	238	Pf3D7_11_v3	1836614	1836855	PF3D7_1146600	14.6	239	1633	Pf3D7_02_v3	261398	262802	PF3D7_0206300	85.4
i2_LQ_Pf3D72_c59405/f1p94/2321	1	512	Pf3D7_04_v3	1055411	1055929	PF3D7_0423400	22.1	513	2321	Pf3D7_07_v3	382332	384932	PF3D7_0707420	77.9
i2_LQ_Pf3D72_c40272/f1p7/2839	3	1715	Pf3D7_01_v3	100048	101766	PF3D7_0102200	60.3	1716	2839	Pf3D7_09_v3	1263973	1265291	PF3D7_0931400	39.6
i2_LQ_Pf3D72_c28776/f1p16/2639	1	1002	Pf3D7_06_v3	1101507	1103070	PF3D7_0627500	38	1003	2639	Pf3D7_04_v3	460104	461742	PF3D7_0409800	62
i2_LQ_Pf3D72_c135298/f1p13/2966	1	422	Pf3D7_05_v3	1292420	1292840	PF3D7_0532000	14.2	423	2966	Pf3D7_08_v3	250410	252956	PF3D7_0804500	85.8
i3_LQ_Pf3D72_c20532/f1p0/3301	1	1695	Pf3D7_07_v3	1086580	1400697	PF3D7_0727300	51.3	1696	3301	Pf3D7_04_v3	882732	884381	PF3D7_0419900	48.7
i1_LQ_Pf3D72_c63377/f1p0/1834	1	432	Pf3D7_08_v3	87225	87656	PF3D7_0801000	23.6	433	1834	Pf3D7_11_v3	681228	682635	PF3D7_1117900	76.4
i2_LQ_Pf3D72_c101795/f1p10/2742	1	709	Pf3D7_14_v3	855310	856019	PF3D7_1420600	25.9	710	2741	Pf3D7_10_v3	324221	326251	PF3D7_1008000	74.1
i1_LQ_Pf3D72_c21710/f1p21/1426	1	603	Pf3D7_13_v3	2269584	2270186	PF3D7_1357100	42.3	604	1426	Pf3D7_11_v3	130922	131751	PF3D7_1102800	57.7
i2_LQ_Pf3D72_c83539/f1p8/2279	1	454	Pf3D7_05_v3	1292420	1292873	PF3D7_0532000	19.9	455	2279	Pf3D7_12_v3	1829302	1831125	PF3D7_1243700	80.1
i1_LQ_Pf3D72_c35681/f1p0/1891	4	1101	Pf3D7_14_v3	1976414	1977510	PF3D7_1448300	58.1	1102	1891	Pf3D7_12_v3	1115598	1116402	PF3D7_1227500	41.8
i3_LQ_Pf3D72_c3279/f1p0/3106	1	796	Pf3D7_07_v3	1086580	1087381	PF3D7_0726000	25.6	797	3106	Pf3D7_12_v3	1428096	1430420	PF3D7_1234200	74.4
i1_LQ_Pf3D72_c78760/f1p0/2015	2	920	Pf3D7_07_v3	1320962	1322062	PF3D7_0730800	45.6	921	2015	Pf3D7_02_v3	103988	105082	PF3D7_0202000	54.3
i2_LQ_Pf3D72_c103633/f1p19/2969	1	870	Pf3D7_08_v3	850888	851758	PF3D7_0818700	29.3	871	2969	Pf3D7_07_v3	382267	385151	PF3D7_0707420	70.7
i2_LQ_Pf3D72_c92633/f1p18/2087	1	439	Pf3D7_07_v3	1086580	1087016	PF3D7_0726000	21	440	2083	Pf3D7_07_v3	867515	869158	PF3D7_0719900	78.8
i0_LQ_Pf3D72_c2638/f1p0/481	1	148	Pf3D7_05_v3	1295955	1296103	PF3D7_0532000	30.8	149	481	Pf3D7_07_v3	85352	85695	PF3D7_0702000	69.2
i1_LQ_Pf3D72_c64310/f1p21/2085	1	1716	Pf3D7_03_v3	112159	273046	PF3D7_0302400	82.3	1717	2081	Pf3D7_12_v3	115672	116178	PF3D7_1202100	17.5
i1_LQ_Pf3D72_c70693/f1p0/1182	1	507	Pf3D7_03_v3	217597	218109	PF3D7_0304400	42.9	508	1182	Pf3D7_07_v3	1322083	1322769	PF3D7_0730800	57.1
i3_LQ_Pf3D72_c26163/f1p0/3889	1	3039	Pf3D7_01_v3	98769	102014	PF3D7_0102200	78.1	3040	3889	Pf3D7_02_v3	799883	800732	PF3D7_0220000	21.9
i1_LQ_Pf3D72_c3742/f1p0/1765	1	1480	Pf3D7_10_v3	76508	78140	PF3D7_1001400	83.9	1481	1765	Pf3D7_05_v3	276449	276747	PF3D7_0506500	16.1
i1_LQ_Pf3D72_c55834/f1p0/1927	1	1700	Pf3D7_05_v3	1289601	1328568	PF3D7_0532800	88.2	1701	1927	Pf3D7_11_v3	130936	131162	notsure	11.8
i2_LQ_Pf3D72_c91730/f1p12/2038	1	1465	Pf3D7_07_v3	1086580	1088043	PF3D7_0726000	71.9	1466	2038	Pf3D7_02_v3	97715	98286	PF3D7_0201900	28.1
i1_LQ_Pf3D72_c3945/f1p0/1661	1	473	Pf3D7_10_v3	730645	731121	PF3D7_1018300	28.5	474	1661	Pf3D7_12_v3	831027	832220	PF3D7_1220900	71.5
i1_LQ_Pf3D72_c4921/f1p7/1473	1	426	Pf3D7_05_v3	1292420	1292845	PF3D7_0532000	28.9	427	1473	Pf3D7_14_v3	218433	219478	PF3D7_1406200	71.1
i2_LQ_Pf3D72_c49937/f1p0/2043	1	286	Pf3D7_05_v3	1292466	1292754	PF3D7_0532000	14	287	2043	Pf3D7_13_v3	1428857	1430598	PF3D7_1335300	86
i3_LQ_Pf3D72_c25338/f1p7/3904	1	1960	Pf3D7_05_v3	1293905	1295870	PF3D7_0532000	50.2	1961	3904	Pf3D7_07_v3	1088072	1090020	PF3D7_0726000	49.8
i1_LQ_Pf3D72_c45043/f1p9/1727	1	440	Pf3D7_07_v3	1085221	1085666	PF3D7_0725600	25.5	441	1724	Pf3D7_02_v3	180034	181501	PF3D7_0204000	74.3
i0_LQ_Pf3D72_c3234/f1p0/919	1	146	Pf3D7_05_v3	1292051	1292199	PF3D7_0531800	15.9	147	917	Pf3D7_13_v3	2067861	2068685	PF3D7_1351900	83.9
i1_LQ_Pf3D72_c18706/f1p0/1869	1	1405	Pf3D7_06_v3	965165	1137275	PF3D7_0625600	75.2	1406	1869	Pf3D7_09_v3	1256424	1256886	PF3D7_0931100	24.8
i2_LQ_Pf3D72_c103108/f1p22/2250	10	1066	Pf3D7_10_v3	1034594	1035654	PF3D7_1024800	47	1067	2246	Pf3D7_11_v3	910110	911283	PF3D7_1123100	52.4
i1_LQ_Pf3D72_c60456/f1p69/1437	1	353	Pf3D7_04_v3	564332	564687	PF3D7_0412700	24.6	354	1437	Pf3D7_02_v3	102319	103415	PF3D7_0202000	75.4
i2_LQ_Pf3D72_c38727/f1p2/2412	1	379	Pf3D7_05_v3	1292420	1292806	PF3D7_0532000	15.7	380	2399	Pf3D7_04_v3	720705	723306	PF3D7_0416500	83.7
i0_LQ_Pf3D72_c6141/f1p0/737	1	223	Pf3D7_05_v3	1289839	1290064	PF3D7_0531600	30.3	224	737	Pf3D7_08_v3	1090401	1090925	PF3D7_0825000	69.7
i1_LQ_Pf3D72_c4710/f1p34/1604	1	401	Pf3D7_07_v3	1086575	1086972	PF3D7_0726000	25	402	1604	Pf3D7_12_v3	558093	559302	PF3D7_1212700	75
i1_LQ_Pf3D72_c4970/f1p21/1584	1	592	Pf3D7_06_v3	1230028	1230622	PF3D7_0629700	37.4	593	1584	Pf3D7_04_v3	178480	180314	PF3D7_0403200	62.6
i2_LQ_Pf3D72_c20238/f1p6/2628	3	425	Pf3D7_07_v3	1089878	1090261	PF3D7_0726000	16.1	426	2617	Pf3D7_10_v3	882036	884235	PF3D7_1021700	83.4
i1_LQ_Pf3D72_c35869/f1p0/1474	1	166	Pf3D7_05_v3	23020	23187	PF3D7_0500100	11.3	167	1474	Pf3D7_04_v3	1176691	1178000	PF3D7_0426000	88.7
i2_LQ_Pf3D72_c132533/f1p132/2847	8	1047	Pf3D7_11_v3	637305	638344	PF3D7_1116800	36.5	1048	2845	Pf3D7_14_v3	859756	865729	PF3D7_1420800	63.2
i2_LQ_Pf3D72_c112127/f1p17/2753	1	2410	Pf3D7_03_v3	247459	458097	PF3D7_0309200	87.5	2411	2753	Pf3D7_13_v3	1512679	1513021	PF3D7_1337500	12.5
i2_LQ_Pf3D72_c55967/f1p19/2293	1	1954	Pf3D7_13_v3	867017	870832	PF3D7_1321100	85.2	1955	2293	Pf3D7_09_v3	1256164	1256505	PF3D7_0931100	14.8
i1_LQ_Pf3D72_c5773/f1p0/1529	1	746	Pf3D7_11_v3	606249	607196	PF3D7_1116000	48.8	747	1529	Pf3D7_05_v3	70004	70795	PF3D7_0501300	51.2
i2_LQ_Pf3D72_c107492/f1p11/2558	1	2188	Pf3D7_06_v3	1248261	1250457	PF3D7_0629900	85.5	2189	2557	Pf3D7_05_v3	44596	44966	PF3D7_0500800	14.4
i1_LQ_Pf3D72_c55642/f1p21/1462	1	820	Pf3D7_10_v3	458793	459607	PF3D7_1011800	56.1	821	1462	Pf3D7_13_v3	1636542	1637895	PF3D7_1341300	43.9
i2_LQ_Pf3D72_c132081/f1p3/2433	1	1468	Pf3D7_07_v3	1086575	1088043	PF3D7_0726000	60.3	1469	2433	Pf3D7_05_v3	69845	70818	PF3D7_0501300	39.7
i2_LQ_Pf3D72_c24642/f1p17/2506	1	2220	Pf3D7_14_v3	652501	656266	PF3D7_1416200	88.6	2221	2506	Pf3D7_13_v3	1430301	1430591	PF3D7_1335300	11.4
i1_LQ_Pf3D72_c60104/f1p0/1587	1	507	Pf3D7_13_v3	2675893	2676577	PF3D7_1366900	31.9	508	1587	Pf3D7_10_v3	1569839	1570972	PF3D7_1039000	68.1
i1_LQ_Pf3D72_c93296/f1p0/1024	1	916	Pf3D7_13_v3	1334586	1335650	PF3D7_1332200	89.5	917	1024	Pf3D7_04_v3	335269	335376	PF3D7_0406500	10.5
i0_LQ_Pf3D72_c10069/f1p24/926	1	451	Pf3D7_05_v3	1292415	1292864	PF3D7_0532000	48.7	452	926	Pf3D7_10_v3	706999	707470	PF3D7_1017600	51.3
i2_LQ_Pf3D72_c38658/f1p1/2459	1	1008	Pf3D7_05_v3	1293621	1294635	PF3D7_0532000	41	1009	2458	Pf3D7_07_v3	846263	847719	PF3D7_0719300	59
i3_LQ_Pf3D72_c21965/f1p0/3473	1	2774	Pf3D7_10_v3	1004123	1006921	PF3D7_1023900	79.9	2775	3473	Pf3D7_13_v3	2034654	2035352	PF3D7_1351000	20.1
i0_LQ_Pf3D72_c8610/f1p2/578	1	430	Pf3D7_07_v3	1086580	1087006	PF3D7_0726000	74.4	431	574	Pf3D7_07_v3	946707	946850	PF3D7_0722200	24.9
i1_LQ_Pf3D72_c3624/f1p58/1488	1	1254	Pf3D7_09_v3	352193	353464	PF3D7_0907400	84.3	1255	1488	Pf3D7_13_v3	1430403	1430650	PF3D7_1335300	15.7
i2_LQ_Pf3D72_c42667/f1p5/2312	1	309	Pf3D7_12_v3	245330	245640	PF3D7_1205500	13.4	310	2312	Pf3D7_01_v3	255904	267798	PF3D7_0106000	86.6
i3_LQ_Pf3D72_c19007/f1p12/3074	1	2688	Pf3D7_14_v3	1608017	1610714	PF3D7_1439500	87.4	2689	3074	Pf3D7_05_v3	77007	78328	PF3D7_0501400	12.6
i1_LQ_Pf3D72_c11099/f1p0/1727	1	267	Pf3D7_05_v3	1292590	1292856	PF3D7_0532000	15.5	268	1727	Pf3D7_08_v3	1159876	1162207	PF3D7_0826800	84.5
i3_LQ_Pf3D72_c22817/f1p0/3223	1	1111	Pf3D7_05_v3	1293492	1294603	PF3D7_0532000	34.5	1112	3222	Pf3D7_14_v3	1356028	1358139	PF3D7_1433800	65.5
i2_LQ_Pf3D72_c79059/f1p51/2150	1	1034	Pf3D7_12_v3	1162217	1163252	PF3D7_1228600	48.1	1035	2150	Pf3D7_10_v3	651987	653102	PF3D7_1016300	51.9
i1_LQ_Pf3D72_c25605/f1p24/1782	1	1575	Pf3D7_13_v3	265477	267054	PF3D7_1305300	88.4	1576	1782	Pf3D7_10_v3	535607	535812	PF3D7_1013600	11.6
i3_LQ_Pf3D72_c6872/f1p7/3100	1	2645	Pf3D7_09_v3	1051046	1053704	PF3D7_0926100	85.3	2646	3100	Pf3D7_05_v3	76309	76765	PF3D7_0501400	14.7
i0_LQ_Pf3D72_c10199/f1p151/804	1	197	Pf3D7_13_v3	882771	882975	PF3D7_1321300	24.5	198	804	Pf3D7_08_v3	685484	688619	PF3D7_0814200	75.5
i2_LQ_Pf3D72_c80659/f1p43/2933	2	492	Pf3D7_13_v3	2664811	2665301	PF3D7_1366600	16.7	493	2933	Pf3D7_07_v3	385114	397441	PF3D7_0708800	83.2
i2_LQ_Pf3D72_c82971/f1p8/2452	1	2142	Pf3D7_12_v3	1453735	1531505	PF3D7_1236100	87.4	2143	2452	Pf3D7_14_v3	2059570	2059886	notsure	12.6
i1_LQ_Pf3D72_c64146/f1p23/1638	1	922	Pf3D7_07_v3	381555	382480	PF3D7_0708400	56.3	923	1638	Pf3D7_05_v3	1293891	1294606	PF3D7_0532000	43.7
i1_LQ_Pf3D72_c76951/f1p0/1927	1	1020	Pf3D7_05_v3	1292420	1293429	PF3D7_0532000	52.9	1021	1927	Pf3D7_08_v3	1373806	1374726	PF3D7_0831800	47.1
i2_LQ_Pf3D72_c26285/f1p4/2446	1	2145	Pf3D7_05_v3	1292421	1294567	PF3D7_0532000	87.7	2146	2446	Pf3D7_10_v3	760579	760887	PF3D7_1019000	12.3
i1_LQ_Pf3D72_c21688/f1p0/1814	1	1451	Pf3D7_07_v3	136814	138260	PF3D7_0703500	80	1452	1814	Pf3D7_05_v3	78338	78700	PF3D7_0501400	20
i3_LQ_Pf3D72_c19994/f1p14/3289	1	1410	Pf3D7_09_v3	226575	227985	PF3D7_0904900	42.9	1411	3289	Pf3D7_02_v3	102314	104211	PF3D7_0202000	57.1
i2_LQ_Pf3D72_c146632/f1p55/2073	1	1027	Pf3D7_12_v3	205164	211244	PF3D7_1204400	49.5	1028	2073	Pf3D7_11_v3	1041565	1043697	PF3D7_1126700	50.5
i1_LQ_Pf3D72_c14999/f1p13/1057	1	441	Pf3D7_10_v3	120197	200279	PF3D7_1003400	41.7	442	1057	Pf3D7_06_v3	852367	857633	PF3D7_0620400	58.3
i0_LQ_Pf3D72_c2530/f1p18/590	1	363	Pf3D7_08_v3	393707	394193	PF3D7_0807600	61.5	364	590	Pf3D7_05_v3	45753	45980	PF3D7_0500800	38.5
i1_LQ_Pf3D72_c23693/f1p0/2021	1	1641	Pf3D7_03_v3	266728	268378	PF3D7_0305500	81.2	1642	2021	Pf3D7_09_v3	144594	144977	PF3D7_0903300	18.8
i3_LQ_Pf3D72_c23675/f1p9/3341	1	1920	Pf3D7_14_v3	1870140	1910111	PF3D7_1445600	57.5	1921	3324	Pf3D7_02_v3	102353	103853	PF3D7_0202000	42
i3_LQ_Pf3D72_c21799/f1p0/3566	1	2836	Pf3D7_14_v3	1299510	1302508	PF3D7_1433100	79.5	2837	3564	Pf3D7_05_v3	43800	44531	PF3D7_0500800	20.4
i1_LQ_Pf3D72_c20030/f1p7/1554	1	1181	Pf3D7_10_v3	1424107	1425294	PF3D7_1035900	76	1182	1554	Pf3D7_11_v3	1305462	1305837	PF3D7_1133700	24
i1_LQ_Pf3D72_c56140/f1p0/1330	1	459	Pf3D7_05_v3	1289601	1290060	PF3D7_0531600	34.5	460	1330	Pf3D7_09_v3	1421178	1422032	PF3D7_0935900	65.5
i3_LQ_Pf3D72_c11330/f1p3/3345	1	2976	Pf3D7_13_v3	1430578	1433555	PF3D7_1335300	89	2977	3345	Pf3D7_06_v3	754461	754830	PF3D7_0617900	11
i3_LQ_Pf3D72_c34062/f1p0/3054	1	686	Pf3D7_12_v3	2142435	2143123	PF3D7_1252400	22.5	687	3054	Pf3D7_11_v3	416517	418920	PF3D7_1110400	77.5
i1_LQ_Pf3D72_c43494/f1p11/1506	1	669	Pf3D7_09_v3	1421307	1421973	PF3D7_0935900	44.4	670	1506	Pf3D7_01_v3	487978	488814	PF3D7_0113000	55.6
i2_LQ_Pf3D72_c39213/f1p7/2560	1	426	Pf3D7_05_v3	1292420	1292846	PF3D7_0532000	16.6	427	2560	Pf3D7_11_v3	1412614	1414751	PF3D7_1136000	83.4
i1_LQ_Pf3D72_c12531/f1p0/1642	1	1114	Pf3D7_02_v3	95244	96357	PF3D7_0201900	67.8	1115	1632	Pf3D7_09_v3	1421086	1421603	PF3D7_0935900	31.5
i3_LQ_Pf3D72_c11385/f1p8/3716	1	1390	Pf3D7_01_v3	336762	338164	PF3D7_0108300	37.4	1391	3716	Pf3D7_10_v3	1035655	1038000	PF3D7_1024800	62.6
i1_LQ_Pf3D72_c55313/f1p0/1738	1	273	Pf3D7_10_v3	1424605	1424885	PF3D7_1035900	15.7	274	1735	Pf3D7_12_v3	1470740	1472257	PF3D7_1235300	84.1
i2_LQ_Pf3D72_c133181/f1p17/2159	1	267	Pf3D7_14_v3	2094954	2095222	PF3D7_1451200	12.4	268	2156	Pf3D7_07_v3	382253	384928	PF3D7_0707420	87.5
i1_LQ_Pf3D72_c9850/f1p17/1965	1	447	Pf3D7_05_v3	1289631	1290078	PF3D7_0531600	22.7	448	1965	Pf3D7_05_v3	375093	376611	PF3D7_0508900	77.3
i1_LQ_Pf3D72_c3661/f1p22/1589	1	656	Pf3D7_06_v3	1230156	1230814	PF3D7_0629700	41.3	657	1589	Pf3D7_13_v3	402255	403886	PF3D7_1308800	58.7
i0_LQ_Pf3D72_c3800/f1p85/607	1	450	Pf3D7_13_v3	91418	91872	PF3D7_1301600	74.1	451	606	Pf3D7_05_v3	44731	44904	PF3D7_0500800	25.7
i1_LQ_Pf3D72_c56885/f1p0/1945	2	1331	Pf3D7_02_v3	606252	607624	PF3D7_0214800	68.4	1332	1945	Pf3D7_14_v3	206967	207592	PF3D7_1405900	31.6
i2_LQ_Pf3D72_c27259/f1p4/2202	1	468	Pf3D7_04_v3	924839	925306	PF3D7_0420300	21.3	469	2188	Pf3D7_12_v3	257633	262559	PF3D7_1205800	78.1
i2_LQ_Pf3D72_c41680/f1p23/1858	1	395	Pf3D7_05_v3	1292420	1292816	PF3D7_0532000	21.3	396	1858	Pf3D7_10_v3	120654	123545	PF3D7_1002400	78.7
i1_LQ_Pf3D72_c77474/f1p47/1535	1	363	Pf3D7_02_v3	169429	169805	PF3D7_0203700	23.6	364	1535	Pf3D7_06_v3	459093	460295	PF3D7_0610900	76.4
i3_HQ_Pf3D72_c17599/f2p0/3260	1	414	Pf3D7_07_v3	1086580	1086994	PF3D7_0726000	12.7	415	3260	Pf3D7_06_v3	964779	967627	PF3D7_0623800	87.3
i4_LQ_Pf3D72_c4438/f1p4/4668	1	4182	Pf3D7_12_v3	2135786	2140133	PF3D7_1252400	89.6	4183	4668	Pf3D7_10_v3	1140682	1141164	PF3D7_1027300	10.4
i2_LQ_Pf3D72_c68710/f1p36/2033	1	1414	Pf3D7_08_v3	674304	790030	PF3D7_0814400	69.6	1415	2033	Pf3D7_11_v3	910505	911123	PF3D7_1123100	30.4
i2_LQ_Pf3D72_c118738/f1p14/2094	1	418	Pf3D7_10_v3	651329	652806	PF3D7_1016300	20	419	2094	Pf3D7_11_v3	1953533	1955209	PF3D7_1149000	80
i1_LQ_Pf3D72_c19522/f1p20/1517	1	186	Pf3D7_04_v3	208898	209086	PF3D7_0403700	12.3	187	1517	Pf3D7_11_v3	900446	901779	PF3D7_1123000	87.7
i1_LQ_Pf3D72_c93052/f1p0/1829	1	906	Pf3D7_13_v3	2841050	2842416	PF3D7_1372200	49.5	907	1829	Pf3D7_08_v3	1373813	1374738	PF3D7_0831800	50.5
i2_LQ_Pf3D72_c14923/f1p16/2084	1	1547	Pf3D7_10_v3	1424067	1425613	PF3D7_1035900	74.2	1548	2084	Pf3D7_07_v3	382170	382703	PF3D7_0708400	25.8
i1_LQ_Pf3D72_c36396/f1p60/1615	3	204	Pf3D7_11_v3	597874	598076	notsure	12.5	205	1615	Pf3D7_01_v3	98749	102122	PF3D7_0102200	87.4
i3_LQ_Pf3D72_c22101/f1p45/3064	28	1664	Pf3D7_13_v3	343485	401362	PF3D7_1307900	53.4	1665	3064	Pf3D7_08_v3	1229658	1231173	PF3D7_0828600	45.7
i2_LQ_Pf3D72_c11820/f1p8/2131	1	615	Pf3D7_13_v3	2676316	2676931	PF3D7_1366900	28.9	616	2131	Pf3D7_11_v3	1789996	1791512	PF3D7_1145200	71.1
i2_LQ_Pf3D72_c83474/f1p83/2727	1	1641	Pf3D7_09_v3	1408382	1441312	PF3D7_0935800	60.2	1642	2727	Pf3D7_02_v3	102853	103938	PF3D7_0202000	39.8
i2_LQ_Pf3D72_c7130/f1p1/2919	1	2090	Pf3D7_07_v3	1086580	1088670	PF3D7_0726000	71.6	2091	2919	Pf3D7_02_v3	344142	344977	PF3D7_0208400	28.4
i1_LQ_Pf3D72_c57050/f1p0/1831	1	1527	Pf3D7_API_v3	24877	26403	PF3D7_API04900	83.4	1528	1831	Pf3D7_04_v3	685806	686110	PF3D7_0415300	16.6
i3_LQ_Pf3D72_c9022/f1p12/3210	2	1598	Pf3D7_07_v3	1086582	1088178	PF3D7_0726000	49.8	1599	3210	Pf3D7_13_v3	2076846	2078468	PF3D7_1352100	50.2
i2_LQ_Pf3D72_c109704/f1p2/2631	1	2208	Pf3D7_07_v3	1086580	1088793	PF3D7_0726000	83.9	2209	2631	Pf3D7_06_v3	636652	637076	PF3D7_0615400	16.1
i2_LQ_Pf3D72_c108295/f1p31/2622	10	1508	Pf3D7_05_v3	1292429	1293934	PF3D7_0532000	57.2	1509	2622	Pf3D7_14_v3	2235779	2236894	PF3D7_1454400	42.5
i1_LQ_Pf3D72_c25440/f1p18/1836	1	1172	Pf3D7_14_v3	375433	376608	PF3D7_1409600	63.8	1173	1836	Pf3D7_05_v3	77066	77735	PF3D7_0501400	36.2
i2_LQ_Pf3D72_c27859/f1p49/3068	1	412	Pf3D7_07_v3	1086580	1086993	PF3D7_0726000	13.4	413	3066	Pf3D7_03_v3	689982	692637	PF3D7_0317200	86.5
i2_LQ_Pf3D72_c62426/f1p127/2381	1	1746	Pf3D7_07_v3	1297778	1299527	PF3D7_0730300	73.3	1747	2381	Pf3D7_13_v3	1549828	1550462	PF3D7_1338300	26.7
i2_LQ_Pf3D72_c103870/f1p22/2531	1	1960	Pf3D7_12_v3	51038	52997	PF3D7_1200600	77.4	1961	2527	Pf3D7_12_v3	317477	318427	PF3D7_1207000	22.4
i1_LQ_Pf3D72_c77826/f1p0/1431	1	665	Pf3D7_01_v3	348598	349262	PF3D7_0108500	46.5	666	1431	Pf3D7_05_v3	76344	77748	PF3D7_0501400	53.5
i1_LQ_Pf3D72_c13363/f1p0/1379	1	461	Pf3D7_05_v3	1289601	1290061	PF3D7_0531600	33.4	462	1379	Pf3D7_10_v3	1396272	1397190	PF3D7_1035200	66.6
i2_LQ_Pf3D72_c14426/f1p82/2026	1	618	Pf3D7_13_v3	375729	376351	PF3D7_1308400	30.5	619	2023	Pf3D7_02_v3	102843	104248	PF3D7_0202000	69.3
i1_LQ_Pf3D72_c5970/f1p1/1456	1	858	Pf3D7_12_v3	1328401	1329260	PF3D7_1232100	58.9	859	1456	Pf3D7_01_v3	349509	350121	PF3D7_0108600	41.1
i2_LQ_Pf3D72_c56318/f1p96/2602	1	1735	Pf3D7_10_v3	1003541	1005276	PF3D7_1023900	66.7	1736	2602	Pf3D7_12_v3	558094	558960	PF3D7_1212700	33.3
i2_LQ_Pf3D72_c48496/f1p17/2093	1	929	Pf3D7_13_v3	2522914	2523841	PF3D7_1362800	44.4	930	2093	Pf3D7_11_v3	757300	758463	PF3D7_1120000	55.6
i2_LQ_Pf3D72_c42621/f1p12/2830	1	1542	Pf3D7_07_v3	1086580	1088154	PF3D7_0726000	54.5	1543	2829	Pf3D7_13_v3	2119015	2120306	PF3D7_1353000	45.5
i3_LQ_Pf3D72_c33999/f1p0/3010	1	1474	Pf3D7_01_v3	371149	372629	PF3D7_0109300	49	1475	3010	Pf3D7_04_v3	38955	40489	PF3D7_0400200	51
i2_LQ_Pf3D72_c49523/f1p8/2046	1	800	Pf3D7_11_v3	235814	237332	PF3D7_1105400	39.1	801	2046	Pf3D7_09_v3	1218365	1220110	PF3D7_0930600	60.9
i0_LQ_Pf3D72_c11457/f1p0/765	1	154	Pf3D7_14_v3	323539	323892	PF3D7_1408600	20.1	155	765	Pf3D7_11_v3	727985	728600	PF3D7_1119400	79.9
i2_LQ_Pf3D72_c105013/f1p4/2237	1	1005	Pf3D7_12_v3	814151	815156	PF3D7_1220300	44.9	1006	2237	Pf3D7_13_v3	1119044	1120260	PF3D7_1326600	55.1
i2_LQ_Pf3D72_c58147/f1p45/2583	1	2208	Pf3D7_08_v3	84960	88317	PF3D7_0801000	85.5	2209	2583	Pf3D7_05_v3	184340	184726	PF3D7_0504700	14.5
i1_LQ_Pf3D72_c56800/f1p71/2021	1	418	Pf3D7_07_v3	1086580	1087003	PF3D7_0726000	20.7	419	2018	Pf3D7_04_v3	720887	723079	PF3D7_0416500	79.2
i1_LQ_Pf3D72_c10209/f1p0/1887	6	195	Pf3D7_14_v3	1443006	1443198	notsure	10.1	196	1887	Pf3D7_14_v3	1625686	1649788	PF3D7_1440100	89.7
i3_LQ_Pf3D72_c10800/f1p10/3275	1	357	Pf3D7_07_v3	1086580	1086937	PF3D7_0726000	10.9	358	3274	Pf3D7_03_v3	379111	382026	PF3D7_0308900	89.1
i1_LQ_Pf3D72_c45921/f1p0/1412	1	832	Pf3D7_09_v3	781465	782796	PF3D7_0919000	58.9	833	1412	Pf3D7_07_v3	1322188	1322771	PF3D7_0730800	41.1
i0_LQ_Pf3D72_c5744/f1p3/686	2	456	Pf3D7_07_v3	1086582	1087034	PF3D7_0726000	66.3	457	686	Pf3D7_14_v3	1026144	1026380	PF3D7_1426400	33.5
i3_LQ_Pf3D72_c3802/f1p3/3078	3	2268	Pf3D7_07_v3	1086573	1088769	PF3D7_0726000	73.6	2269	3078	Pf3D7_02_v3	477757	478578	PF3D7_0211900	26.3
i1_LQ_Pf3D72_c28664/f1p0/1674	1	401	Pf3D7_05_v3	1292420	1292820	PF3D7_0532000	24	402	1674	Pf3D7_08_v3	1077907	1079180	PF3D7_0824800	76
i2_LQ_Pf3D72_c61308/f1p13/2717	1	905	Pf3D7_11_v3	1963865	1964770	PF3D7_1149000	33.3	906	2717	Pf3D7_07_v3	1066833	1068645	PF3D7_0725100	66.7
i3_LQ_Pf3D72_c4016/f1p5/3342	1	379	Pf3D7_05_v3	1289689	1290067	PF3D7_0531600	11.3	380	3342	Pf3D7_14_v3	200261	203981	PF3D7_1405800	88.7
i2_LQ_Pf3D72_c24748/f1p12/2370	1	510	Pf3D7_11_v3	402305	402819	PF3D7_1110100	21.5	511	2369	Pf3D7_10_v3	1181348	1183208	PF3D7_1028700	78.4
i0_LQ_Pf3D72_c8993/f1p11/803	1	538	Pf3D7_13_v3	903521	904058	PF3D7_1321700	67	539	803	Pf3D7_12_v3	1473032	1473298	PF3D7_1235300	33
i2_LQ_Pf3D72_c19688/f1p9/2588	1	433	Pf3D7_05_v3	1292420	1292853	PF3D7_0532000	16.7	434	2588	Pf3D7_14_v3	219967	222122	PF3D7_1406200	83.3
i1_LQ_Pf3D72_c58995/f1p0/1741	12	1424	Pf3D7_06_v3	863991	865415	PF3D7_0621000	81.2	1425	1741	Pf3D7_05_v3	249955	250273	PF3D7_0505700	18.2
i2_LQ_Pf3D72_c42665/f1p8/2231	1	329	Pf3D7_05_v3	1292517	1292846	PF3D7_0532000	14.7	330	2231	Pf3D7_05_v3	1045842	1047742	PF3D7_0525200	85.3
i2_LQ_Pf3D72_c132220/f1p35/2330	1	430	Pf3D7_07_v3	1086580	1087014	PF3D7_0726000	18.5	431	2330	Pf3D7_11_v3	1977534	1979429	PF3D7_1149200	81.5
i1_LQ_Pf3D72_c47697/f1p0/1235	1	540	Pf3D7_07_v3	1086580	1087120	PF3D7_0726000	43.7	541	1235	Pf3D7_13_v3	2296528	2297377	PF3D7_1357900	56.3
i2_LQ_Pf3D72_c108360/f1p20/2577	1	402	Pf3D7_05_v3	1292466	1292863	PF3D7_0532000	15.6	403	2577	Pf3D7_09_v3	1404845	1407361	PF3D7_0935600	84.4
i1_LQ_Pf3D72_c36692/f1p20/1674	1	443	Pf3D7_05_v3	1292420	1292864	PF3D7_0532000	26.5	444	1674	Pf3D7_11_v3	373202	374429	PF3D7_1108700	73.5
i2_LQ_Pf3D72_c105094/f1p3/2557	1	261	Pf3D7_12_v3	1242760	1243024	PF3D7_1230100	10.2	262	2557	Pf3D7_13_v3	2073050	2075356	PF3D7_1352000	89.8
i2_LQ_Pf3D72_c19949/f1p2/2622	4	2226	Pf3D7_05_v3	1292424	1294649	PF3D7_0532000	84.8	2227	2622	Pf3D7_12_v3	1995720	1996330	PF3D7_1248700	15.1
i2_LQ_Pf3D72_c28017/f1p3/2536	1	379	Pf3D7_05_v3	1294196	1294575	PF3D7_0532000	14.9	380	2536	Pf3D7_02_v3	725364	727526	PF3D7_0217600	85.1
i2_LQ_Pf3D72_c134259/f1p42/2965	4	1590	Pf3D7_05_v3	1292418	1294011	PF3D7_0532000	53.5	1591	2962	Pf3D7_02_v3	102855	104228	PF3D7_0202000	46.3
i3_LQ_Pf3D72_c11368/f1p0/3201	1	389	Pf3D7_07_v3	1086590	1086998	PF3D7_0726000	12.2	390	3200	Pf3D7_14_v3	2911673	2915572	PF3D7_1471200	87.8
i2_LQ_Pf3D72_c85497/f1p142/2141	1	1023	Pf3D7_08_v3	212530	213552	PF3D7_0803400	47.8	1024	2140	Pf3D7_05_v3	1301440	1302562	PF3D7_0532100	52.2
i2_LQ_Pf3D72_c39646/f1p13/2417	1	529	Pf3D7_12_v3	893785	897787	PF3D7_1222400	21.9	530	2417	Pf3D7_14_v3	1314118	1316013	PF3D7_1433400	78.1
i0_LQ_Pf3D72_c5961/f1p3/555	1	279	Pf3D7_07_v3	1083791	1264522	PF3D7_0727300	50.3	280	555	Pf3D7_10_v3	1140374	1140644	PF3D7_1027300	49.7
i2_LQ_Pf3D72_c38976/f1p2/2226	1	466	Pf3D7_05_v3	1289601	1290067	PF3D7_0531600	20.9	467	2226	Pf3D7_12_v3	1238263	1240026	PF3D7_1230000	79.1
i2_LQ_Pf3D72_c42938/f1p18/2183	1	439	Pf3D7_05_v3	1292420	1292848	PF3D7_0532000	20.1	440	2183	Pf3D7_14_v3	1857341	1859164	PF3D7_1445200	79.9
i1_LQ_Pf3D72_c48656/f1p0/1122	1	134	Pf3D7_01_v3	474975	475107	PF3D7_0112300	11.9	135	1122	Pf3D7_10_v3	505361	506336	PF3D7_1013100	88.1
i2_LQ_Pf3D72_c58353/f1p746/2705	2	2126	Pf3D7_01_v3	99698	110630	PF3D7_0102200	78.6	2127	2684	Pf3D7_02_v3	103950	104521	PF3D7_0202000	20.6
i2_LQ_Pf3D72_c118416/f1p16/2052	1	472	Pf3D7_05_v3	1143319	1144161	PF3D7_0527500	23	473	2052	Pf3D7_14_v3	2786460	2788030	PF3D7_1468100	77
i1_LQ_Pf3D72_c39905/f1p17/1954	5	1701	Pf3D7_11_v3	896120	897831	PF3D7_1123000	86.8	1702	1954	Pf3D7_12_v3	1473031	1473293	PF3D7_1235300	12.9
i2_LQ_Pf3D72_c40657/f1p3/2606	1	2259	Pf3D7_01_v3	99390	101651	PF3D7_0102200	86.7	2260	2606	Pf3D7_11_v3	796284	796630	PF3D7_1121100	13.3
i2_LQ_Pf3D72_c92843/f1p22/2031	1	355	Pf3D7_07_v3	1086580	1086934	PF3D7_0726000	17.5	356	2031	Pf3D7_13_v3	903614	905478	PF3D7_1321700	82.5
i2_LQ_Pf3D72_c82764/f1p25/2452	1	593	Pf3D7_11_v3	522446	523185	PF3D7_1113400	24.2	594	2452	Pf3D7_12_v3	1701705	1703564	PF3D7_1240300	75.8
i1_LQ_Pf3D72_c39621/f1p0/1497	1	310	Pf3D7_07_v3	1086580	1086890	PF3D7_0726000	20.7	311	1497	Pf3D7_08_v3	1373809	1374997	PF3D7_0831800	79.3
i2_LQ_Pf3D72_c105747/f1p1/2118	1	1003	Pf3D7_07_v3	1086938	1087940	PF3D7_0726000	47.4	1004	2118	Pf3D7_09_v3	537296	538410	PF3D7_0911900	52.6
i1_LQ_Pf3D72_c56034/f1p0/1419	1	399	Pf3D7_08_v3	1367006	1367406	PF3D7_0831700	28.1	400	1419	Pf3D7_14_v3	2904257	2905291	PF3D7_1471100	71.9
i2_LQ_Pf3D72_c26009/f1p60/2380	1	1632	Pf3D7_07_v3	1088280	1089912	PF3D7_0726000	68.6	1633	2380	Pf3D7_04_v3	272189	273453	PF3D7_0405100	31.4
i0_LQ_Pf3D72_c10163/f1p28/621	3	75	Pf3D7_12_v3	1807914	1807986	notsure	11.8	76	621	Pf3D7_14_v3	1674003	1674549	PF3D7_1441100	87.9
i1_LQ_Pf3D72_c8430/f1p0/1833	1	706	Pf3D7_01_v3	99273	99970	PF3D7_0102200	38.5	707	1833	Pf3D7_05_v3	76644	77766	PF3D7_0501400	61.5
i1_LQ_Pf3D72_c77323/f1p2/1986	1	250	Pf3D7_13_v3	1205022	1205278	PF3D7_1328500	12.6	251	1986	Pf3D7_10_v3	1172541	1174339	PF3D7_1028500	87.4
i1_LQ_Pf3D72_c61868/f1p14/1641	10	1027	Pf3D7_14_v3	2905063	2926720	PF3D7_1471300	62	1028	1641	Pf3D7_12_v3	1664752	1665365	PF3D7_1239800	37.4
i3_LQ_Pf3D72_c7610/f1p0/3503	1	434	Pf3D7_07_v3	1086592	1087025	PF3D7_0726000	12.4	435	3503	Pf3D7_13_v3	2248361	2251543	PF3D7_1356800	87.6
i1_LQ_Pf3D72_c62778/f1p27/1518	1	428	Pf3D7_04_v3	1061909	1062343	PF3D7_0423600	28.2	429	1518	Pf3D7_02_v3	102338	103442	PF3D7_0202000	71.8
i1_LQ_Pf3D72_c38643/f1p0/1671	1	341	Pf3D7_07_v3	1086580	1086911	PF3D7_0726000	20.4	342	1671	Pf3D7_13_v3	2643630	2644950	PF3D7_1366300	79.6
i1_LQ_Pf3D72_c13714/f1p4/1681	1	1420	Pf3D7_07_v3	311327	312747	PF3D7_0706500	84.5	1421	1681	Pf3D7_10_v3	1047037	1047979	PF3D7_1025000	15.5
i1_LQ_Pf3D72_c40856/f1p0/1908	1	430	Pf3D7_07_v3	1086580	1087009	PF3D7_0726000	22.5	431	1908	Pf3D7_13_v3	1449088	1450567	PF3D7_1335400	77.5
i1_LQ_Pf3D72_c44004/f1p6/1778	1	1566	Pf3D7_14_v3	2613480	2615055	PF3D7_1464500	88.1	1567	1778	Pf3D7_01_v3	488682	488894	PF3D7_0113000	11.9
i1_LQ_Pf3D72_c55236/f1p0/1731	4	701	Pf3D7_14_v3	1380161	1380802	PF3D7_1434500	40.3	702	1731	Pf3D7_14_v3	2437566	2469202	PF3D7_1460400	59.5
i1_LQ_Pf3D72_c19782/f1p9/1457	1	427	Pf3D7_11_v3	140088	140913	PF3D7_1103100	29.3	428	1457	Pf3D7_12_v3	1337740	1338771	PF3D7_1232400	70.7
i2_LQ_Pf3D72_c9857/f1p1/2377	3	438	Pf3D7_05_v3	1292424	1292864	PF3D7_0532000	18.3	439	2373	Pf3D7_14_v3	2038789	2040729	PF3D7_1449700	81.4
i2_LQ_Pf3D72_c22696/f1p40/2451	1	2099	Pf3D7_07_v3	1088135	1090235	PF3D7_0726000	85.6	2100	2430	Pf3D7_11_v3	412281	515853	PF3D7_1111400	13.5
i0_LQ_Pf3D72_c2164/f1p0/810	1	469	Pf3D7_12_v3	151998	152467	PF3D7_1202600	57.9	470	806	Pf3D7_05_v3	44275	44591	PF3D7_0500800	41.6
i1_LQ_Pf3D72_c7928/f1p0/1853	1	266	Pf3D7_11_v3	1305160	1305426	PF3D7_1133700	14.4	267	1853	Pf3D7_06_v3	903448	905039	PF3D7_0622200	85.6
i0_LQ_Pf3D72_c3866/f1p35/516	1	103	Pf3D7_02_v3	404150	404252	notsure	20	104	515	Pf3D7_14_v3	3145309	3148647	PF3D7_1476500	79.8
i2_LQ_Pf3D72_c57036/f1p26/2558	1	790	Pf3D7_13_v3	1599142	1608322	PF3D7_1339900	30.9	791	2558	Pf3D7_08_v3	1029452	1031220	PF3D7_0823300	69.1
i1_LQ_Pf3D72_c77404/f1p0/2029	1	280	Pf3D7_12_v3	415645	415928	PF3D7_1208900	13.8	281	2027	Pf3D7_01_v3	306824	308600	PF3D7_0107500	86.1
i1_LQ_Pf3D72_c12552/f1p0/1871	1	239	Pf3D7_11_v3	521597	521837	PF3D7_1113400	12.8	240	1871	Pf3D7_11_v3	416517	418151	PF3D7_1110400	87.2
i1_LQ_Pf3D72_c10064/f1p14/2004	1	904	Pf3D7_12_v3	1124929	1125834	PF3D7_1227600	45.1	905	2004	Pf3D7_04_v3	179398	180501	PF3D7_0403200	54.9
i2_LQ_Pf3D72_c64853/f1p245/2615	1	1643	Pf3D7_13_v3	1040770	1042420	PF3D7_1324900	62.8	1644	2615	Pf3D7_04_v3	443194	444165	PF3D7_0409300	37.2
i5_LQ_Pf3D72_c1863/f1p0/5535	1	4714	Pf3D7_09_v3	1052965	1057690	PF3D7_0926100	85.2	4715	5535	Pf3D7_14_v3	2370741	2371572	PF3D7_1457700	14.8
i1_LQ_Pf3D72_c43780/f1p0/2255	1	1995	Pf3D7_11_v3	1432574	1437234	PF3D7_1136500	88.5	1996	2255	Pf3D7_07_v3	1089980	1090239	PF3D7_0726000	11.5
i0_LQ_Pf3D72_c8021/f1p0/645	1	148	Pf3D7_03_v3	704037	704185	PF3D7_0317300	22.9	149	645	Pf3D7_05_v3	808032	808532	PF3D7_0519500	77.1
i2_LQ_Pf3D72_c39440/f1p7/2583	1	377	Pf3D7_09_v3	929375	929757	PF3D7_0922800	14.6	378	2583	Pf3D7_12_v3	1004617	1006835	PF3D7_1224700	85.4
i0_LQ_Pf3D72_c4113/f1p0/931	1	480	Pf3D7_09_v3	781698	782674	PF3D7_0919000	51.6	481	931	Pf3D7_10_v3	1099021	1099459	PF3D7_1026000	48.4
i2_LQ_Pf3D72_c108540/f1p3/2673	1	1087	Pf3D7_03_v3	439234	440320	PF3D7_0310200	40.7	1088	2673	Pf3D7_12_v3	2071443	2074649	PF3D7_1250600	59.3
i2_LQ_Pf3D72_c9024/f1p26/2622	1	462	Pf3D7_05_v3	1289601	1290067	PF3D7_0531600	17.6	463	2619	Pf3D7_14_v3	1857326	1859565	PF3D7_1445200	82.3
i1_LQ_Pf3D72_c39081/f1p23/2102	14	1344	Pf3D7_01_v3	35572	100036	PF3D7_0101800	63.3	1345	2102	Pf3D7_12_v3	669192	669940	notsure	36.1
i2_LQ_Pf3D72_c24756/f1p109/2921	1	1613	Pf3D7_10_v3	1037848	1039460	PF3D7_1024800	55.2	1614	2921	Pf3D7_12_v3	2159393	2160862	PF3D7_1252800	44.8
i1_LQ_Pf3D72_c20446/f1p0/1943	11	1409	Pf3D7_13_v3	1865115	1866591	PF3D7_1346400	72	1410	1943	Pf3D7_05_v3	514012	514572	PF3D7_0511500	27.5
i2_LQ_Pf3D72_c106826/f1p24/2275	1	728	Pf3D7_10_v3	240662	241390	PF3D7_1005500	32	729	2275	Pf3D7_12_v3	76244	77793	PF3D7_1201000	68
i0_LQ_Pf3D72_c3337/f1p19/671	1	504	Pf3D7_06_v3	396162	439417	PF3D7_0610000	75.1	505	669	Pf3D7_13_v3	298968	299128	notsure	24.6
i1_LQ_Pf3D72_c62536/f1p2/1842	1	610	Pf3D7_11_v3	637393	638027	PF3D7_1116800	33.1	611	1842	Pf3D7_11_v3	169591	170859	PF3D7_1103800	66.9
i2_LQ_Pf3D72_c64775/f1p69/2508	1	967	Pf3D7_10_v3	1423879	1424843	PF3D7_1035900	38.6	968	2508	Pf3D7_07_v3	382329	384653	PF3D7_0707420	61.4
i1_LQ_Pf3D72_c31079/f1p0/1262	1	694	Pf3D7_06_v3	1238270	1238963	PF3D7_0629700	55	695	1262	Pf3D7_02_v3	122059	122624	PF3D7_0202400	45
i2_LQ_Pf3D72_c82141/f1p18/2709	1	1019	Pf3D7_07_v3	1086913	1087947	PF3D7_0726000	37.6	1020	2709	Pf3D7_07_v3	382455	384934	PF3D7_0707420	62.4
i0_LQ_Pf3D72_c11317/f1p8/531	1	203	Pf3D7_11_v3	638215	638416	PF3D7_1116800	38.2	204	531	Pf3D7_13_v3	1474610	1475024	PF3D7_1336200	61.8
i0_LQ_Pf3D72_c5321/f1p15/612	1	157	Pf3D7_13_v3	2644536	2644695	PF3D7_1366300	25.7	158	612	Pf3D7_01_v3	488335	488789	PF3D7_0113000	74.3
i2_LQ_Pf3D72_c10104/f1p27/2345	1	1461	Pf3D7_07_v3	1087845	1089306	PF3D7_0726000	62.3	1462	2345	Pf3D7_08_v3	1373807	1374691	PF3D7_0831800	37.7
i2_LQ_Pf3D72_c58426/f1p25/2290	1	515	Pf3D7_03_v3	692137	692651	PF3D7_0317200	22.5	516	2290	Pf3D7_14_v3	1503342	1505160	PF3D7_1437000	77.5
i3_LQ_Pf3D72_c20493/f1p8/3254	1	395	Pf3D7_14_v3	1977111	1977509	PF3D7_1448300	12.1	396	3254	Pf3D7_06_v3	1149062	1151940	PF3D7_0628100	87.9
i2_LQ_Pf3D72_c133175/f1p11/2239	1	1087	Pf3D7_07_v3	271905	272991	PF3D7_0705500	48.5	1088	2239	Pf3D7_08_v3	198978	200130	PF3D7_0803100	51.5
i2_LQ_Pf3D72_c83609/f1p9/2250	1	1100	Pf3D7_12_v3	25566	26672	PF3D7_1200200	48.9	1101	2250	Pf3D7_02_v3	33309	50597	PF3D7_0200200	51.1
i5_LQ_Pf3D72_c1135/f1p0/5761	1	1450	Pf3D7_05_v3	1292420	1293877	PF3D7_0532000	25.2	1451	5761	Pf3D7_12_v3	987268	991599	PF3D7_1224300	74.8
i1_LQ_Pf3D72_c41219/f1p9/1907	1	1065	Pf3D7_05_v3	1293593	1294647	PF3D7_0532000	55.8	1066	1907	Pf3D7_06_v3	835809	836659	PF3D7_0619800	44.2
i1_LQ_Pf3D72_c21814/f1p0/1777	1	796	Pf3D7_03_v3	1000585	1001383	PF3D7_0323800	44.8	797	1777	Pf3D7_05_v3	69918	70904	PF3D7_0501300	55.2
i2_LQ_Pf3D72_c134860/f1p9/2540	3	2198	Pf3D7_14_v3	3247041	3250481	PF3D7_1478900	86.5	2199	2539	Pf3D7_10_v3	207485	207827	PF3D7_1004400	13.4
i2_LQ_Pf3D72_c86704/f1p10/2884	7	1483	Pf3D7_11_v3	302326	303811	PF3D7_1107300	51.2	1484	2883	Pf3D7_09_v3	441347	471534	PF3D7_0909800	48.5
i2_LQ_Pf3D72_c91896/f1p6/2044	2	1425	Pf3D7_10_v3	730655	732061	PF3D7_1018300	69.7	1426	2036	Pf3D7_13_v3	112697	113308	PF3D7_1302000	29.9
i1_LQ_Pf3D72_c27805/f1p0/1754	1	595	Pf3D7_05_v3	1294829	1295425	PF3D7_0532000	33.9	596	1754	Pf3D7_10_v3	321291	322455	PF3D7_1008000	66.1
i4_LQ_Pf3D72_c1453/f1p0/4119	1	2836	Pf3D7_04_v3	921896	1057088	PF3D7_0421100	68.9	2837	4119	Pf3D7_05_v3	68356	70157	PF3D7_0501300	31.1
i1_LQ_Pf3D72_c20496/f1p15/1800	1	274	Pf3D7_06_v3	754120	754391	notsure	15.2	275	1797	Pf3D7_07_v3	797586	799139	PF3D7_0718100	84.6
i1_LQ_Pf3D72_c63273/f1p0/1904	1	1692	Pf3D7_11_v3	417239	418932	PF3D7_1110400	88.9	1693	1904	Pf3D7_12_v3	1138863	1139077	PF3D7_1227900	11.1
i1_LQ_Pf3D72_c4455/f1p0/1880	2	444	Pf3D7_08_v3	1123784	1124233	PF3D7_0826100	23.6	445	1880	Pf3D7_04_v3	316117	317600	PF3D7_0405900	76.4
i2_LQ_Pf3D72_c7904/f1p26/2334	1	1621	Pf3D7_09_v3	1202255	1203876	PF3D7_0930300	69.5	1622	2334	Pf3D7_11_v3	940583	941295	PF3D7_1123800	30.5
i3_LQ_Pf3D72_c7582/f1p12/2991	1	1498	Pf3D7_10_v3	1005486	1006964	PF3D7_1023900	50.1	1499	2991	Pf3D7_09_v3	898774	900518	PF3D7_0922100	49.9
i2_LQ_Pf3D72_c28183/f1p11/2668	1	313	Pf3D7_07_v3	1321861	1322174	PF3D7_0730800	11.7	314	2668	Pf3D7_12_v3	1154790	1157147	PF3D7_1228400	88.3
i0_LQ_Pf3D72_c12264/f1p0/241	1	113	Pf3D7_01_v3	99545	99661	PF3D7_0102200	46.9	114	241	Pf3D7_04_v3	179240	179369	PF3D7_0403200	53.1
i1_LQ_Pf3D72_c57100/f1p0/1745	1	412	Pf3D7_05_v3	1292420	1292867	PF3D7_0532000	23.6	413	1743	Pf3D7_10_v3	997452	998853	PF3D7_1023900	76.3
i4_LQ_Pf3D72_c4021/f1p0/4639	1	1208	Pf3D7_12_v3	1149303	1150516	PF3D7_1228300	26	1209	4639	Pf3D7_05_v3	505542	508990	PF3D7_0511500	74
i0_LQ_Pf3D72_c2951/f1p1/352	1	258	Pf3D7_10_v3	1394727	1394987	PF3D7_1035200	73.3	259	349	Pf3D7_02_v3	562582	562674	PF3D7_0213900	25.9
i1_LQ_Pf3D72_c50347/f1p0/1182	12	168	Pf3D7_06_v3	102309	102466	PF3D7_0602400	13.3	169	1182	Pf3D7_10_v3	911023	912085	PF3D7_1021900	85.8
i4_LQ_Pf3D72_c4169/f1p0/4132	1	3220	Pf3D7_07_v3	1087012	1090249	PF3D7_0726000	77.9	3221	4132	Pf3D7_09_v3	1420455	1421372	PF3D7_0935900	22.1
i1_LQ_Pf3D72_c48511/f1p0/1280	1	1152	Pf3D7_01_v3	100395	101554	PF3D7_0102200	90	1153	1280	Pf3D7_14_v3	1164012	1164142	notsure	10
i2_LQ_Pf3D72_c39983/f1p3/2284	1	458	Pf3D7_05_v3	1289601	1290059	PF3D7_0531600	20.1	459	2284	Pf3D7_09_v3	738612	740442	PF3D7_0917900	79.9
i2_LQ_Pf3D72_c77495/f1p29/2268	1	1324	Pf3D7_07_v3	1086580	1087912	PF3D7_0726000	58.4	1325	2268	Pf3D7_14_v3	2559871	2560814	PF3D7_1462800	41.6
i2_LQ_Pf3D72_c55704/f1p2/2618	1	421	Pf3D7_05_v3	1292430	1292851	PF3D7_0532000	16.1	422	2618	Pf3D7_05_v3	802966	805167	PF3D7_0519500	83.9
i1_LQ_Pf3D72_c12679/f1p12/1449	1	424	Pf3D7_05_v3	1292420	1292833	PF3D7_0532000	29.3	425	1449	Pf3D7_04_v3	179480	180500	PF3D7_0403200	70.7
i2_HQ_Pf3D72_c27822/f2p8/2269	12	309	Pf3D7_08_v3	446345	446640	PF3D7_0808700	13.1	310	2269	Pf3D7_12_v3	1726024	1743872	PF3D7_1240700	86.4
i2_LQ_Pf3D72_c5785/f1p29/2938	1	1501	Pf3D7_11_v3	309684	311187	PF3D7_1107300	51.1	1502	2938	Pf3D7_14_v3	2402711	2404157	PF3D7_1458500	48.9
i0_LQ_Pf3D72_c3591/f1p27/761	1	524	Pf3D7_05_v3	1292420	1314298	PF3D7_0532100	68.9	525	761	Pf3D7_14_v3	578239	578477	PF3D7_1414500	31.1
i2_LQ_Pf3D72_c20770/f1p17/2492	1	579	Pf3D7_08_v3	86837	87415	PF3D7_0801000	23.2	580	2492	Pf3D7_07_v3	226493	228401	PF3D7_0704600	76.8
i2_LQ_Pf3D72_c108032/f1p89/3038	1	1929	Pf3D7_07_v3	1087555	1089486	PF3D7_0726000	63.5	1930	3037	Pf3D7_14_v3	2559704	2560813	PF3D7_1462800	36.5
i2_LQ_Pf3D72_c85279/f1p11/2391	1	1935	Pf3D7_01_v3	339629	341566	PF3D7_0108300	80.9	1936	2391	Pf3D7_11_v3	1689599	1690056	PF3D7_1142100	19.1
i1_LQ_Pf3D72_c56833/f1p3/1524	1	1279	Pf3D7_12_v3	62126	63407	PF3D7_1200700	83.9	1280	1517	Pf3D7_13_v3	1042221	1042458	notsure	15.6
i3_LQ_Pf3D72_c29899/f1p0/3041	1	2679	Pf3D7_12_v3	243762	246450	PF3D7_1205500	88.1	2680	3041	Pf3D7_06_v3	196078	196439	PF3D7_0604500	11.9
i1_LQ_Pf3D72_c40878/f1p2/1967	1	1397	Pf3D7_12_v3	1204629	1329352	PF3D7_1231300	71	1398	1965	Pf3D7_11_v3	1791818	1792385	PF3D7_1145200	28.9
i2_LQ_Pf3D72_c87378/f1p8/2725	1	1076	Pf3D7_10_v3	1227607	1228679	PF3D7_1030100	39.5	1077	2723	Pf3D7_12_v3	264612	266258	PF3D7_1205900	60.4
i1_LQ_Pf3D72_c15438/f1p0/1294	1	439	Pf3D7_05_v3	1292420	1292860	PF3D7_0532000	33.9	440	1294	Pf3D7_08_v3	894712	895570	PF3D7_0819800	66.1
i2_LQ_Pf3D72_c111826/f1p15/2220	1	1941	Pf3D7_14_v3	41271	43542	PF3D7_1401100	87.4	1942	2219	Pf3D7_04_v3	818628	818914	PF3D7_0418200	12.5
i1_LQ_Pf3D72_c35902/f1p20/1764	1	714	Pf3D7_14_v3	362939	363648	PF3D7_1409300	40.5	715	1762	Pf3D7_06_v3	964777	965828	PF3D7_0623800	59.4
i2_LQ_Pf3D72_c43475/f1p30/2988	6	1648	Pf3D7_11_v3	631300	633089	PF3D7_1116700	55	1649	2988	Pf3D7_01_v3	136115	137463	PF3D7_0103100	44.8
i1_LQ_Pf3D72_c36814/f1p0/1328	3	1183	Pf3D7_04_v3	561247	562431	PF3D7_0412700	88.9	1184	1328	Pf3D7_05_v3	68001	68147	notsure	10.9
i1_LQ_Pf3D72_c65461/f1p1/1921	1	425	Pf3D7_07_v3	1086580	1087005	PF3D7_0726000	22.1	426	1921	Pf3D7_09_v3	478805	480305	PF3D7_0910400	77.9
i1_LQ_Pf3D72_c12684/f1p23/1842	1	1437	Pf3D7_10_v3	1453745	1455180	PF3D7_1036900	78	1438	1842	Pf3D7_13_v3	112967	113376	PF3D7_1302000	22
i2_LQ_Pf3D72_c31030/f1p20/2091	1	408	Pf3D7_07_v3	1086598	1087018	PF3D7_0726000	19.5	409	2074	Pf3D7_10_v3	651202	652858	PF3D7_1016300	79.7
i1_LQ_Pf3D72_c37431/f1p0/1569	1	192	Pf3D7_06_v3	590448	590638	PF3D7_0614100	12.2	193	1569	Pf3D7_10_v3	199598	200974	PF3D7_1004300	87.8
i2_LQ_Pf3D72_c108914/f1p43/3050	22	472	Pf3D7_10_v3	455792	456243	PF3D7_1011800	14.8	473	3050	Pf3D7_09_v3	294043	296620	PF3D7_0905900	84.5
i2_LQ_Pf3D72_c64417/f1p59/2539	1	468	Pf3D7_14_v3	1608968	1609437	PF3D7_1439500	18.4	469	2533	Pf3D7_08_v3	1029353	1031417	PF3D7_0823300	81.3
i4_LQ_Pf3D72_c3675/f1p99/4329	1	1190	Pf3D7_13_v3	2676165	2677403	PF3D7_1366900	27.5	1191	4329	Pf3D7_09_v3	346064	349290	PF3D7_0907200	72.5
i2_LQ_Pf3D72_c84177/f1p144/2709	22	1106	Pf3D7_08_v3	1364761	1365845	PF3D7_0831700	40.1	1107	2706	Pf3D7_13_v3	829002	830603	PF3D7_1320000	59.1
i2_LQ_Pf3D72_c58064/f1p56/3067	1	341	Pf3D7_07_v3	1086580	1086910	PF3D7_0726000	11.1	342	3064	Pf3D7_02_v3	122342	125061	PF3D7_0202400	88.8
i3_LQ_Pf3D72_c26479/f1p0/3474	5	3059	Pf3D7_07_v3	417730	420852	PF3D7_0709300	87.9	3060	3474	Pf3D7_12_v3	1315675	1316128	PF3D7_1231800	11.9
i2_LQ_Pf3D72_c39479/f1p107/2961	1	2429	Pf3D7_13_v3	2477428	2479856	PF3D7_1361800	82	2430	2961	Pf3D7_05_v3	664302	664837	PF3D7_0516000	18
i1_LQ_Pf3D72_c43637/f1p0/1853	1	783	Pf3D7_04_v3	927304	928088	PF3D7_0420300	42.3	784	1853	Pf3D7_14_v3	301828	302915	PF3D7_1408200	57.7
i2_LQ_Pf3D72_c47544/f1p19/2023	1	1554	Pf3D7_01_v3	98571	100335	PF3D7_0102200	76.8	1555	2023	Pf3D7_11_v3	757895	758349	PF3D7_1120000	23.2
i1_LQ_Pf3D72_c26990/f1p0/1543	1	1055	Pf3D7_07_v3	1084032	1085092	PF3D7_0725600	68.4	1056	1543	Pf3D7_02_v3	103422	103912	PF3D7_0202000	31.6
i1_LQ_Pf3D72_c64411/f1p19/1712	1	375	Pf3D7_13_v3	1253999	1254376	PF3D7_1329500	21.9	376	1712	Pf3D7_03_v3	95708	97051	PF3D7_0301700	78.1
i1_LQ_Pf3D72_c62968/f1p0/1456	1	1199	Pf3D7_04_v3	104712	106154	PF3D7_0401800	82.3	1200	1449	Pf3D7_05_v3	77042	77305	PF3D7_0501400	17.2
i2_LQ_Pf3D72_c56120/f1p30/2910	1	318	Pf3D7_11_v3	310956	311273	PF3D7_1107300	10.9	319	2910	Pf3D7_05_v3	951524	1047733	PF3D7_0523200	89.1
i2_LQ_Pf3D72_c36578/f1p13/2403	1	437	Pf3D7_07_v3	1086580	1087016	PF3D7_0726000	18.2	438	2403	Pf3D7_11_v3	1977536	1979501	PF3D7_1149200	81.8
i2_LQ_Pf3D72_c59055/f1p9/2158	1	1786	Pf3D7_13_v3	2742085	2798545	PF3D7_1369800	82.8	1787	2158	Pf3D7_13_v3	1184707	1185078	PF3D7_1328100	17.2
i3_LQ_Pf3D72_c19979/f1p8/3353	5	1273	Pf3D7_14_v3	86643	87930	PF3D7_1402300	37.8	1274	3353	Pf3D7_08_v3	1008928	1011049	PF3D7_0822900	62
i1_LQ_Pf3D72_c20486/f1p0/1881	3	476	Pf3D7_13_v3	1376550	1377091	PF3D7_1333600	25.2	477	1881	Pf3D7_06_v3	580915	594252	PF3D7_0614100	74.7
i1_LQ_Pf3D72_c48699/f1p0/1209	1	165	Pf3D7_05_v3	1292420	1292584	PF3D7_0532000	13.6	166	1209	Pf3D7_13_v3	1618419	1619461	PF3D7_1340600	86.4
i2_LQ_Pf3D72_c112522/f1p50/2989	31	1370	Pf3D7_10_v3	1035732	1037071	PF3D7_1024800	44.8	1371	2989	Pf3D7_07_v3	222622	224242	PF3D7_0704600	54.2
i3_LQ_Pf3D72_c11002/f1p13/3690	1	2531	Pf3D7_05_v3	1292420	1316054	PF3D7_0532100	68.6	2532	3690	Pf3D7_06_v3	1007558	1008741	PF3D7_0624600	31.4
i1_LQ_Pf3D72_c25485/f1p1/1621	1	834	Pf3D7_13_v3	173662	174497	PF3D7_1303500	51.4	835	1621	Pf3D7_10_v3	1134610	1135398	PF3D7_1027100	48.6
i1_LQ_Pf3D72_c41398/f1p0/1920	1	432	Pf3D7_05_v3	1292420	1292857	PF3D7_0532000	22.5	433	1920	Pf3D7_14_v3	1843897	1845863	PF3D7_1444800	77.5
i2_LQ_Pf3D72_c67932/f1p13/2085	1	1668	Pf3D7_09_v3	1054606	1056273	PF3D7_0926100	80	1669	2085	Pf3D7_14_v3	2904934	2905350	PF3D7_1471100	20
i1_LQ_Pf3D72_c36480/f1p47/1747	1	843	Pf3D7_07_v3	97692	230851	PF3D7_0703300	48.3	844	1743	Pf3D7_09_v3	228409	229377	PF3D7_0904900	51.5
i2_LQ_Pf3D72_c55599/f1p8/2491	4	1837	Pf3D7_09_v3	1207506	1279100	PF3D7_0931100	73.6	1838	2491	Pf3D7_13_v3	403249	403914	PF3D7_1308800	26.3
i2_LQ_Pf3D72_c5377/f1p36/2636	1	776	Pf3D7_08_v3	568717	569492	PF3D7_0811300	29.4	777	2636	Pf3D7_10_v3	455906	457766	PF3D7_1011800	70.6
i2_LQ_Pf3D72_c56429/f1p23/2835	1	1270	Pf3D7_05_v3	1290194	1316900	PF3D7_0532100	44.8	1271	2835	Pf3D7_12_v3	696469	698043	PF3D7_1217700	55.2
i1_LQ_Pf3D72_c39824/f1p0/1798	1	444	Pf3D7_09_v3	1209769	1210667	PF3D7_0930400	24.7	445	1798	Pf3D7_02_v3	102851	104208	PF3D7_0202000	75.3
i2_LQ_Pf3D72_c59451/f1p24/2263	1	586	Pf3D7_09_v3	781417	782002	PF3D7_0919000	25.9	587	2263	Pf3D7_03_v3	689694	691372	PF3D7_0317200	74.1
i3_LQ_Pf3D72_c26330/f1p17/3316	1	2797	Pf3D7_08_v3	569027	580629	PF3D7_0811500	84.3	2798	3316	Pf3D7_14_v3	862236	862756	PF3D7_1420700	15.7
i1_LQ_Pf3D72_c37480/f1p3/1710	1	215	Pf3D7_07_v3	1088228	1088455	PF3D7_0726000	12.6	216	1710	Pf3D7_09_v3	1420724	1422289	PF3D7_0935900	87.4
i1_LQ_Pf3D72_c56714/f1p4/2005	1	1789	Pf3D7_05_v3	1293733	1295532	PF3D7_0532000	89.2	1790	2005	Pf3D7_14_v3	203795	204019	PF3D7_1405800	10.8
i1_LQ_Pf3D72_c45022/f1p8/1798	1	1613	Pf3D7_05_v3	1292420	1294038	PF3D7_0532000	89.7	1614	1798	Pf3D7_12_v3	671573	671759	PF3D7_1216900	10.3
i1_LQ_Pf3D72_c49373/f1p0/1185	1	151	Pf3D7_05_v3	1292052	1292203	PF3D7_0531800	12.7	152	1185	Pf3D7_13_v3	1699672	1700705	PF3D7_1343100	87.3
i3_LQ_Pf3D72_c14154/f1p0/3023	8	1226	Pf3D7_07_v3	1297822	1299107	PF3D7_0730300	40.3	1227	3023	Pf3D7_11_v3	913985	915882	PF3D7_1123100	59.4
i1_LQ_Pf3D72_c13199/f1p10/1987	1	441	Pf3D7_07_v3	1086580	1087022	PF3D7_0726000	22.2	442	1987	Pf3D7_11_v3	1004754	1006819	PF3D7_1125700	77.8
i2_LQ_Pf3D72_c47912/f1p10/2132	1	1136	Pf3D7_12_v3	986467	987611	notsure	53.3	1137	2132	Pf3D7_07_v3	1087792	1088789	PF3D7_0726000	46.7
i2_LQ_Pf3D72_c39979/f1p7/3009	1	2133	Pf3D7_05_v3	1292420	1294567	PF3D7_0532000	70.9	2134	3009	Pf3D7_11_v3	467489	468364	PF3D7_1112100	29.1
i0_LQ_Pf3D72_c4100/f1p51/306	3	145	Pf3D7_14_v3	1479477	1479618	notsure	46.7	146	306	Pf3D7_12_v3	161935	162096	notsure	52.6
i1_LQ_Pf3D72_c60091/f1p0/1592	1	321	Pf3D7_08_v3	683708	688641	PF3D7_0814200	20.2	322	1592	Pf3D7_09_v3	746826	749220	PF3D7_0918200	79.8
i2_LQ_Pf3D72_c28538/f1p533/2499	15	975	Pf3D7_07_v3	1087848	1088809	PF3D7_0726000	38.5	976	2499	Pf3D7_05_v3	1293112	1294634	PF3D7_0532000	61
i2_LQ_Pf3D72_c20492/f1p25/2794	3	639	Pf3D7_13_v3	2187058	2187701	PF3D7_1355100	22.8	640	2791	Pf3D7_13_v3	360825	362983	PF3D7_1308200	77
i3_LQ_Pf3D72_c23262/f1p16/3240	1	2576	Pf3D7_07_v3	1086580	1178045	PF3D7_0727300	79.5	2577	3216	Pf3D7_11_v3	128407	129337	PF3D7_1102700	19.8
i2_LQ_Pf3D72_c15580/f1p10/2091	1	1620	Pf3D7_11_v3	302647	304270	PF3D7_1107300	77.5	1621	2091	Pf3D7_06_v3	717981	718451	PF3D7_0617200	22.5
i1_LQ_Pf3D72_c9465/f1p0/1868	4	1391	Pf3D7_07_v3	704285	705675	PF3D7_0716000	74.3	1392	1867	Pf3D7_05_v3	44626	45108	PF3D7_0500800	25.5
i1_LQ_Pf3D72_c60651/f1p30/1512	1	437	Pf3D7_07_v3	1086580	1087016	PF3D7_0726000	28.9	438	1512	Pf3D7_08_v3	1364768	1365845	PF3D7_0831700	71.1
i0_LQ_Pf3D72_c5678/f1p4/848	8	285	Pf3D7_07_v3	1084040	1084316	PF3D7_0725600	32.8	286	848	Pf3D7_13_v3	210883	211441	PF3D7_1303800	66.4
i2_LQ_Pf3D72_c4308/f1p27/2220	1	1927	Pf3D7_11_v3	560787	639880	PF3D7_1116800	86.8	1928	2220	Pf3D7_14_v3	744522	744813	PF3D7_1417600	13.2
i2_LQ_Pf3D72_c132783/f1p9/2160	6	415	Pf3D7_05_v3	1292422	1292789	PF3D7_0532000	19	416	2160	Pf3D7_13_v3	1607985	1609732	PF3D7_1340300	80.8
i0_LQ_Pf3D72_c6796/f1p11/809	3	517	Pf3D7_13_v3	1253111	1253624	PF3D7_1329500	63.7	518	809	Pf3D7_04_v3	723562	723854	PF3D7_0416500	36.1
i2_LQ_Pf3D72_c58944/f1p7/2221	1	471	Pf3D7_07_v3	1086580	1087032	PF3D7_0726000	21.2	472	2221	Pf3D7_14_v3	246061	248301	PF3D7_1406800	78.8
i1_LQ_Pf3D72_c20032/f1p2/1996	4	1158	Pf3D7_11_v3	232558	233712	PF3D7_1105300	57.9	1159	1996	Pf3D7_06_v3	195937	196779	PF3D7_0604500	42
i4_LQ_Pf3D72_c4898/f1p0/4269	1	552	Pf3D7_04_v3	147494	148077	PF3D7_0402400	12.9	553	4269	Pf3D7_07_v3	310904	314873	PF3D7_0706500	87.1
i1_LQ_Pf3D72_c4152/f1p40/1522	1	911	Pf3D7_10_v3	1221146	1621961	PF3D7_1031800	59.9	912	1522	Pf3D7_05_v3	70171	70795	notsure	40.1
i3_LQ_Pf3D72_c7225/f1p11/4247	1	590	Pf3D7_08_v3	389288	390047	PF3D7_0807600	13.9	591	4247	Pf3D7_07_v3	204390	208193	PF3D7_0704400	86.1
i0_LQ_Pf3D72_c9115/f1p2/919	1	775	Pf3D7_14_v3	1755917	1756647	PF3D7_1442900	84.3	776	919	Pf3D7_10_v3	471229	471371	PF3D7_1012200	15.7
i2_LQ_Pf3D72_c49607/f1p140/2101	5	508	Pf3D7_13_v3	2841635	2842446	PF3D7_1372200	24	509	2095	Pf3D7_08_v3	1373498	1375084	PF3D7_0831800	75.5
i1_LQ_Pf3D72_c77589/f1p0/1970	1	1703	Pf3D7_07_v3	711773	713539	PF3D7_0716200	86.4	1704	1970	Pf3D7_14_v3	2829637	2829905	PF3D7_1468800	13.6
i1_LQ_Pf3D72_c55684/f1p0/1839	1	308	Pf3D7_02_v3	798851	799158	PF3D7_0220000	16.7	309	1839	Pf3D7_14_v3	2786517	2788038	PF3D7_1468100	83.3
i3_LQ_Pf3D72_c24978/f1p0/3495	1	592	Pf3D7_07_v3	1100348	1100944	PF3D7_0726200	16.9	593	3495	Pf3D7_11_v3	913840	916716	PF3D7_1123100	83.1
i2_LQ_Pf3D72_c133599/f1p19/2699	1	1300	Pf3D7_07_v3	1087778	1089081	PF3D7_0726000	48.2	1301	2699	Pf3D7_14_v3	1173921	1175676	PF3D7_1429800	51.8
i2_LQ_Pf3D72_c132719/f1p12/2496	1	478	Pf3D7_05_v3	1289601	1290077	PF3D7_0531600	19.2	479	2496	Pf3D7_04_v3	561249	564109	PF3D7_0412700	80.8
i2_LQ_Pf3D72_c55937/f1p10/2805	1	571	Pf3D7_06_v3	1168451	1169020	PF3D7_0628200	20.4	572	2805	Pf3D7_01_v3	446519	449718	PF3D7_0111800	79.6
i1_LQ_Pf3D72_c45173/f1p0/1373	1	860	Pf3D7_07_v3	716987	717847	PF3D7_0716300	62.6	861	1373	Pf3D7_13_v3	2395997	2396513	PF3D7_1359900	37.4
i2_LQ_Pf3D72_c132330/f1p33/2861	1	2179	Pf3D7_08_v3	952730	954912	PF3D7_0821100	76.2	2180	2855	Pf3D7_14_v3	2788044	2788718	PF3D7_1468100	23.6
i2_LQ_Pf3D72_c118812/f1p2/2061	1	1697	Pf3D7_10_v3	643288	653046	PF3D7_1016300	82.3	1698	2057	Pf3D7_09_v3	884818	885180	PF3D7_0921700	17.5
i0_LQ_Pf3D72_c5281/f1p0/673	2	345	Pf3D7_01_v3	111766	112100	PF3D7_0102500	51.1	346	673	Pf3D7_05_v3	301799	302109	PF3D7_0507300	48.7
i1_LQ_Pf3D72_c48841/f1p1/1287	1	496	Pf3D7_06_v3	373696	415785	PF3D7_0609300	38.5	497	1287	Pf3D7_05_v3	70004	70795	PF3D7_0501300	61.5
i2_LQ_Pf3D72_c64301/f1p2/2825	1	2183	Pf3D7_05_v3	1292420	1294608	PF3D7_0532000	77.3	2184	2825	Pf3D7_13_v3	725804	726446	PF3D7_1317200	22.7
i2_LQ_Pf3D72_c59882/f1p60/2258	8	995	Pf3D7_10_v3	1325981	1326971	PF3D7_1033100	43.8	996	2258	Pf3D7_12_v3	918863	920133	PF3D7_1222700	55.9
i2_LQ_Pf3D72_c19803/f1p7/2477	1	1630	Pf3D7_05_v3	850837	852479	PF3D7_0520800	65.8	1631	2477	Pf3D7_12_v3	831476	832323	PF3D7_1220900	34.2
i2_LQ_Pf3D72_c86597/f1p1/2221	1	451	Pf3D7_07_v3	1086580	1087032	PF3D7_0726000	20.3	452	2221	Pf3D7_07_v3	980429	982209	PF3D7_0723400	79.7
i2_LQ_Pf3D72_c39451/f1p14/2372	1	787	Pf3D7_05_v3	1293747	1294537	PF3D7_0532000	33.2	788	2372	Pf3D7_07_v3	397319	398915	PF3D7_0708800	66.8
i1_LQ_Pf3D72_c11996/f1p13/1989	1	422	Pf3D7_07_v3	1086580	1087004	PF3D7_0726000	21.2	423	1989	Pf3D7_06_v3	963207	964772	PF3D7_0623800	78.8
i2_LQ_Pf3D72_c111304/f1p25/2146	1	776	Pf3D7_04_v3	105184	106143	PF3D7_0401800	36.2	777	2146	Pf3D7_09_v3	1420154	1421523	PF3D7_0935900	63.8
i1_LQ_Pf3D72_c59497/f1p0/1428	4	679	Pf3D7_07_v3	1088991	1089690	PF3D7_0726000	47.3	680	1428	Pf3D7_05_v3	504932	505725	PF3D7_0511500	52.5
i1_LQ_Pf3D72_c60995/f1p49/1437	1	404	Pf3D7_10_v3	1000473	1000903	PF3D7_1023900	28.1	405	1437	Pf3D7_14_v3	1379288	1380972	PF3D7_1434500	71.9
i1_LQ_Pf3D72_c69446/f1p0/1097	3	415	Pf3D7_07_v3	1086583	1087005	PF3D7_0726000	37.6	416	1097	Pf3D7_01_v3	487499	488190	PF3D7_0113000	62.2
i2_LQ_Pf3D72_c22085/f1p71/2424	1	2136	Pf3D7_07_v3	703936	797054	PF3D7_0716400	88.1	2137	2424	Pf3D7_13_v3	2267185	2267482	notsure	11.9
i2_LQ_Pf3D72_c108181/f1p40/2880	1	2259	Pf3D7_10_v3	303641	305899	PF3D7_1007700	78.4	2260	2880	Pf3D7_05_v3	44116	44744	PF3D7_0500800	21.6
i2_LQ_Pf3D72_c39474/f1p58/2165	1	1282	Pf3D7_05_v3	1294419	1295701	PF3D7_0532000	59.2	1283	2165	Pf3D7_14_v3	2559885	2560771	PF3D7_1462800	40.8
i1_LQ_Pf3D72_c19088/f1p0/2030	2	441	Pf3D7_07_v3	1086582	1087016	PF3D7_0726000	21.7	442	2030	Pf3D7_01_v3	100031	101642	PF3D7_0102200	78.3
i1_LQ_Pf3D72_c27154/f1p0/1829	1	728	Pf3D7_07_v3	1087468	1088195	PF3D7_0726000	39.8	729	1829	Pf3D7_06_v3	664107	665207	PF3D7_0615900	60.2
i2_LQ_Pf3D72_c43400/f1p164/2722	1	2011	Pf3D7_09_v3	1202140	1204150	PF3D7_0930300	73.9	2012	2720	Pf3D7_11_v3	306636	307346	PF3D7_1107300	26
i1_LQ_Pf3D72_c37753/f1p18/1816	1	1080	Pf3D7_08_v3	1374433	1375920	PF3D7_0831800	59.5	1081	1816	Pf3D7_13_v3	2840306	2841049	PF3D7_1372200	40.5
i4_LQ_Pf3D72_c6820/f1p59/4176	1	427	Pf3D7_07_v3	1086579	1087010	PF3D7_0726000	10.2	428	4176	Pf3D7_09_v3	504800	508805	PF3D7_0911100	89.8
i3_LQ_Pf3D72_c6548/f1p0/3172	1	2755	Pf3D7_05_v3	1293330	1296086	PF3D7_0532000	86.9	2756	3172	Pf3D7_03_v3	705961	706378	PF3D7_0317300	13.1
i1_LQ_Pf3D72_c3815/f1p0/1950	7	564	Pf3D7_03_v3	700271	700829	PF3D7_0317300	28.6	565	1950	Pf3D7_10_v3	997449	998833	PF3D7_1023900	71.1
i1_LQ_Pf3D72_c44307/f1p0/1832	1	327	Pf3D7_11_v3	221508	221851	PF3D7_1105000	17.8	328	1832	Pf3D7_14_v3	1225502	1227024	PF3D7_1431200	82.2
i1_LQ_Pf3D72_c21075/f1p11/1631	1	729	Pf3D7_13_v3	1482579	1483314	PF3D7_1336700	44.7	730	1631	Pf3D7_03_v3	797719	798626	PF3D7_0319000	55.3
i2_LQ_Pf3D72_c3383/f1p7/2526	1	448	Pf3D7_08_v3	1296360	1296807	PF3D7_0830500	17.7	449	2526	Pf3D7_13_v3	537927	540007	PF3D7_1312800	82.3
i1_LQ_Pf3D72_c28259/f1p301/1868	1	315	Pf3D7_10_v3	1004232	1004569	PF3D7_1023900	16.9	316	1867	Pf3D7_07_v3	382223	384650	PF3D7_0707420	83.1
i2_LQ_Pf3D72_c6849/f1p3/2525	4	2074	Pf3D7_07_v3	1086940	1089012	PF3D7_0726000	82	2075	2525	Pf3D7_13_v3	404071	404535	PF3D7_1308800	17.9
i2_LQ_Pf3D72_c64230/f1p51/2206	13	1294	Pf3D7_04_v3	1113303	1115298	PF3D7_0424600	58.1	1295	2204	Pf3D7_02_v3	103960	104856	PF3D7_0202000	41.3
i2_LQ_Pf3D72_c86119/f1p10/2484	1	2210	Pf3D7_12_v3	25481	27733	PF3D7_1200200	89	2211	2484	Pf3D7_04_v3	1169657	1169930	notsure	11
i1_LQ_Pf3D72_c68527/f1p0/1673	1	880	Pf3D7_08_v3	1374451	1375984	PF3D7_0831800	52.6	881	1673	Pf3D7_13_v3	2840311	2841103	PF3D7_1372200	47.4
i1_LQ_Pf3D72_c82513/f1p0/1223	1	921	Pf3D7_07_v3	1086580	1247256	PF3D7_0727300	75.3	922	1222	Pf3D7_12_v3	557417	557724	notsure	24.6
i3_LQ_Pf3D72_c9272/f1p5/3661	1	1224	Pf3D7_01_v3	341205	342425	PF3D7_0108300	33.4	1225	3659	Pf3D7_12_v3	405607	408155	PF3D7_1208800	66.5
i2_LQ_Pf3D72_c108024/f1p3/2152	1	438	Pf3D7_07_v3	1086571	1087009	PF3D7_0726000	20.4	439	2152	Pf3D7_11_v3	609989	611702	PF3D7_1116100	79.6
i1_LQ_Pf3D72_c71554/f1p0/1292	3	355	Pf3D7_10_v3	1395740	1396113	PF3D7_1035200	27.3	356	1292	Pf3D7_06_v3	517226	518164	PF3D7_0612200	72.5
i1_LQ_Pf3D72_c24147/f1p0/1632	1	236	Pf3D7_12_v3	1331053	1331292	PF3D7_1232100	14.5	237	1632	Pf3D7_10_v3	650731	652126	PF3D7_1016300	85.5
i2_LQ_Pf3D72_c108829/f1p24/3048	31	2583	Pf3D7_04_v3	706938	709502	PF3D7_0416200	83.8	2584	3048	Pf3D7_04_v3	262974	263445	PF3D7_0404700	15.3
i2_LQ_Pf3D72_c50366/f1p220/2190	1	1324	Pf3D7_05_v3	1292420	1311322	PF3D7_0532100	60.5	1325	2188	Pf3D7_10_v3	80936	81804	PF3D7_1001500	39.5
i2_LQ_Pf3D72_c3387/f1p201/2605	2	1553	Pf3D7_11_v3	1423217	1437294	PF3D7_1136500	59.6	1554	2605	Pf3D7_13_v3	2840310	2841364	PF3D7_1372200	40.4
i2_LQ_Pf3D72_c107598/f1p226/2522	2	2016	Pf3D7_07_v3	382159	384961	PF3D7_0707420	79.9	2017	2521	Pf3D7_11_v3	221678	222185	PF3D7_1105000	20
i2_LQ_Pf3D72_c58977/f1p4/2849	1	2220	Pf3D7_07_v3	1086580	1088801	PF3D7_0726000	77.9	2221	2849	Pf3D7_11_v3	911899	912530	PF3D7_1123100	22.1
i1_LQ_Pf3D72_c49990/f1p0/1093	1	528	Pf3D7_05_v3	1289631	1290153	PF3D7_0531600	48.3	529	1093	Pf3D7_06_v3	1167426	1167991	PF3D7_0628200	51.7
i2_LQ_Pf3D72_c24637/f1p25/2156	1	1589	Pf3D7_01_v3	307861	309448	PF3D7_0107500	73.7	1590	2156	Pf3D7_14_v3	960124	960690	PF3D7_1423700	26.3
i1_LQ_Pf3D72_c4271/f1p0/1801	13	1254	Pf3D7_11_v3	191782	193036	PF3D7_1104300	69	1255	1801	Pf3D7_10_v3	277485	278841	PF3D7_1006800	30.4
i2_LQ_Pf3D72_c58077/f1p32/2698	3	2354	Pf3D7_10_v3	724498	726849	PF3D7_1018200	87.2	2355	2698	Pf3D7_05_v3	932430	932776	PF3D7_0522400	12.8
i3_LQ_Pf3D72_c20757/f1p26/3687	1	1887	Pf3D7_05_v3	1292419	1311374	PF3D7_0532100	51.2	1888	3687	Pf3D7_09_v3	785961	788710	PF3D7_0919100	48.8
i1_LQ_Pf3D72_c24924/f1p18/1940	1	1644	Pf3D7_09_v3	1204069	1205784	PF3D7_0930300	84.7	1645	1937	Pf3D7_11_v3	1792342	1792654	PF3D7_1145200	15.1
i1_LQ_Pf3D72_c13657/f1p4/1767	1	347	Pf3D7_02_v3	305422	306063	PF3D7_0207600	19.6	348	1767	Pf3D7_01_v3	338331	339759	PF3D7_0108300	80.4
i2_LQ_Pf3D72_c78117/f1p3/2708	1	1599	Pf3D7_07_v3	1086575	1088183	PF3D7_0726000	59	1600	2708	Pf3D7_12_v3	1598147	1599265	PF3D7_1238500	41
i2_LQ_Pf3D72_c20192/f1p9/2366	1	1352	Pf3D7_10_v3	1424072	1425423	PF3D7_1035900	57.1	1353	2366	Pf3D7_13_v3	1512688	1513701	PF3D7_1337500	42.9
i1_LQ_Pf3D72_c65513/f1p0/1475	1	702	Pf3D7_08_v3	85431	86135	PF3D7_0801000	47.6	703	1475	Pf3D7_02_v3	800653	801435	PF3D7_0220000	52.4
i4_LQ_Pf3D72_c5888/f1p84/4758	1	1474	Pf3D7_05_v3	1293134	1294610	PF3D7_0532000	31	1475	4758	Pf3D7_11_v3	1277393	1280826	PF3D7_1133100	69
i0_LQ_Pf3D72_c2716/f1p9/808	1	450	Pf3D7_07_v3	1086580	1087027	PF3D7_0726000	55.7	451	808	Pf3D7_11_v3	1493215	1493574	PF3D7_1138000	44.3
i2_LQ_Pf3D72_c84297/f1p16/2451	1	861	Pf3D7_10_v3	1061464	1062555	PF3D7_1025400	35.1	862	2451	Pf3D7_14_v3	202247	203986	PF3D7_1405800	64.9
i1_LQ_Pf3D72_c45781/f1p0/1639	1	1330	Pf3D7_05_v3	1293802	1321793	PF3D7_0532100	81.1	1331	1639	Pf3D7_06_v3	719250	719564	notsure	18.9
i1_LQ_Pf3D72_c47723/f1p0/1284	1	1039	Pf3D7_02_v3	299475	300547	PF3D7_0207500	80.9	1040	1284	Pf3D7_05_v3	45856	46113	PF3D7_0500800	19.1
i2_LQ_Pf3D72_c55251/f1p21/2128	1	580	Pf3D7_10_v3	811974	812553	PF3D7_1020000	27.3	581	2128	Pf3D7_10_v3	1642082	1643636	PF3D7_1041300	72.7
i2_LQ_Pf3D72_c37537/f1p6/2274	1	2038	Pf3D7_10_v3	1453966	1456017	PF3D7_1036900	89.6	2039	2272	Pf3D7_10_v3	458472	458718	PF3D7_1011800	10.3
i2_LQ_Pf3D72_c79173/f1p76/2241	1	1620	Pf3D7_05_v3	1292420	1294037	PF3D7_0532000	72.3	1621	2241	Pf3D7_01_v3	349461	350084	PF3D7_0108600	27.7
i1_LQ_Pf3D72_c37160/f1p8/1974	1	996	Pf3D7_12_v3	1328356	1329352	PF3D7_1232100	50.5	997	1973	Pf3D7_10_v3	1455069	1456050	PF3D7_1036900	49.5
i2_LQ_Pf3D72_c78966/f1p7/2466	4	2035	Pf3D7_02_v3	5680	7710	notsure	82.4	2036	2466	Pf3D7_04_v3	3928	4358	notsure	17.5
i0_LQ_Pf3D72_c5364/f1p10/880	1	705	Pf3D7_03_v3	928313	929037	PF3D7_0322000	80.1	706	879	Pf3D7_08_v3	720292	720472	notsure	19.8
i2_LQ_Pf3D72_c79517/f1p29/2119	1	1499	Pf3D7_12_v3	1328738	1331140	PF3D7_1232100	70.7	1500	2119	Pf3D7_05_v3	44969	45588	PF3D7_0500800	29.3
i2_LQ_Pf3D72_c28759/f1p1/2701	1	448	Pf3D7_05_v3	1292420	1292868	PF3D7_0532000	16.6	449	2701	Pf3D7_09_v3	950919	953174	PF3D7_0923400	83.4
i2_LQ_Pf3D72_c120281/f1p29/2033	1	383	Pf3D7_03_v3	248058	248444	PF3D7_0305100	18.8	384	2033	Pf3D7_03_v3	1030436	1032109	PF3D7_0324900	81.2
i3_LQ_Pf3D72_c24391/f1p11/3280	1	2441	Pf3D7_12_v3	62310	65056	PF3D7_1200700	74.4	2442	3280	Pf3D7_11_v3	1285557	1286403	PF3D7_1133200	25.6
i2_LQ_Pf3D72_c22971/f1p59/2232	1	1917	Pf3D7_04_v3	857896	1033203	PF3D7_0421100	85.9	1918	2229	Pf3D7_13_v3	551533	551844	PF3D7_1312900	14
i1_LQ_Pf3D72_c19601/f1p3/1994	1	206	Pf3D7_05_v3	1293683	1293888	PF3D7_0532000	10.3	207	1994	Pf3D7_14_v3	2136543	2138337	PF3D7_1452000	89.7
i2_LQ_Pf3D72_c60062/f1p0/2348	1	2068	Pf3D7_05_v3	1292420	1294485	PF3D7_0532000	88.1	2069	2348	Pf3D7_05_v3	47165	47445	PF3D7_0500800	11.9
i1_LQ_Pf3D72_c77103/f1p0/1882	1	1565	Pf3D7_11_v3	309700	311274	PF3D7_1107300	83.2	1566	1882	Pf3D7_10_v3	456062	456391	PF3D7_1011800	16.8
i3_LQ_Pf3D72_c11035/f1p5/3415	1	3045	Pf3D7_06_v3	583132	586181	PF3D7_0613900	89.2	3046	3415	Pf3D7_11_v3	756480	756851	PF3D7_1120000	10.8
i1_LQ_Pf3D72_c4292/f1p10/1847	1	785	Pf3D7_07_v3	893190	893974	PF3D7_0720700	42.5	786	1847	Pf3D7_13_v3	2119044	2135326	PF3D7_1353300	57.5
i2_LQ_Pf3D72_c36731/f1p29/2371	1	1268	Pf3D7_01_v3	336968	338231	PF3D7_0108300	53.5	1269	2368	Pf3D7_14_v3	820481	821583	PF3D7_1419700	46.4
i2_LQ_Pf3D72_c61515/f1p34/2306	1	710	Pf3D7_10_v3	1424072	1424781	PF3D7_1035900	30.8	711	2306	Pf3D7_14_v3	560652	562247	PF3D7_1414100	69.2
i2_LQ_Pf3D72_c61952/f1p17/2659	1	1481	Pf3D7_12_v3	717156	718651	PF3D7_1218300	55.7	1482	2659	Pf3D7_14_v3	1912945	1914123	PF3D7_1446500	44.3
i0_LQ_Pf3D72_c12771/f1p0/270	1	198	Pf3D7_02_v3	307282	342450	PF3D7_0208300	73.3	199	270	Pf3D7_09_v3	1060113	1060959	notsure	26.7
i2_LQ_Pf3D72_c137170/f1p43/3012	1	1177	Pf3D7_08_v3	87242	88615	PF3D7_0801000	39.1	1178	3012	Pf3D7_11_v3	305249	307089	PF3D7_1107300	60.9
i2_LQ_Pf3D72_c134371/f1p49/2535	1	405	Pf3D7_11_v3	1959008	1959412	PF3D7_1149000	16	406	2535	Pf3D7_07_v3	382268	385187	PF3D7_0707420	84
i2_LQ_Pf3D72_c4405/f1p5/2204	1	1938	Pf3D7_07_v3	1086579	1184136	PF3D7_0727300	87.9	1939	2204	Pf3D7_14_v3	2560549	2560814	notsure	12.1
i2_LQ_Pf3D72_c13394/f1p11/2337	1	331	Pf3D7_07_v3	1128805	1129135	PF3D7_0726500	14.2	332	2337	Pf3D7_05_v3	487345	489352	PF3D7_0511500	85.8
i1_LQ_Pf3D72_c45755/f1p0/1867	1	1429	Pf3D7_04_v3	925159	926587	PF3D7_0420300	76.5	1430	1865	Pf3D7_07_v3	397355	397791	PF3D7_0708800	23.4
i2_LQ_Pf3D72_c133127/f1p30/2345	1	981	Pf3D7_04_v3	1119187	1120167	PF3D7_0424700	41.8	982	2342	Pf3D7_14_v3	2786465	2787826	PF3D7_1468100	58
i2_LQ_Pf3D72_c39550/f1p44/2459	1	2148	Pf3D7_07_v3	1086592	1088737	PF3D7_0726000	87.4	2149	2456	Pf3D7_10_v3	1140871	1141178	PF3D7_1027300	12.5
i2_LQ_Pf3D72_c136670/f1p0/2210	1	1220	Pf3D7_05_v3	1292420	1293641	PF3D7_0532000	55.2	1221	2208	Pf3D7_13_v3	2804440	2805484	PF3D7_1371300	44.7
i2_LQ_Pf3D72_c82977/f1p249/2946	1	2167	Pf3D7_05_v3	1292420	1294587	PF3D7_0532000	73.6	2168	2946	Pf3D7_11_v3	130952	131732	PF3D7_1102800	26.4
i2_LQ_Pf3D72_c133199/f1p15/2228	1	741	Pf3D7_11_v3	1978121	1978861	PF3D7_1149200	33.3	742	2228	Pf3D7_08_v3	261143	262632	PF3D7_0804500	66.7
i2_HQ_Pf3D72_c18187/f2p9/2599	1	427	Pf3D7_07_v3	1086580	1087007	PF3D7_0726000	16.4	428	2599	Pf3D7_14_v3	1857319	1859572	PF3D7_1445200	83.6
i2_LQ_Pf3D72_c64835/f1p3/2232	1	1999	Pf3D7_02_v3	797637	799636	PF3D7_0220000	89.6	2000	2232	Pf3D7_11_v3	418287	418519	PF3D7_1110400	10.4
i0_LQ_Pf3D72_c2451/f1p11/424	1	256	Pf3D7_09_v3	473862	474113	notsure	60.4	257	424	Pf3D7_06_v3	1026570	1026738	notsure	39.6
i1_LQ_Pf3D72_c12412/f1p0/1723	1	1055	Pf3D7_14_v3	1673605	1674665	PF3D7_1441100	61.2	1056	1723	Pf3D7_07_v3	339920	340589	PF3D7_0707300	38.8
i2_LQ_Pf3D72_c15505/f1p7/2058	1	682	Pf3D7_07_v3	1087578	1088260	PF3D7_0726000	33.1	683	2058	Pf3D7_06_v3	384347	385723	PF3D7_0609000	66.9
i3_LQ_Pf3D72_c27662/f1p7/3574	1	1602	Pf3D7_11_v3	1977317	1978919	PF3D7_1149200	44.8	1603	3574	Pf3D7_05_v3	853510	855486	PF3D7_0520800	55.2
i2_LQ_Pf3D72_c23754/f1p9/2410	1	263	Pf3D7_04_v3	209158	209447	PF3D7_0403700	10.9	264	2410	Pf3D7_05_v3	374481	376630	PF3D7_0508900	89.1
i2_LQ_Pf3D72_c84847/f1p12/2206	1	651	Pf3D7_09_v3	1421295	1421945	PF3D7_0935900	29.5	652	2206	Pf3D7_07_v3	186646	188201	PF3D7_0704100	70.5
i2_LQ_Pf3D72_c145506/f1p38/2119	1	425	Pf3D7_05_v3	1292420	1292844	PF3D7_0532000	20.1	426	2117	Pf3D7_09_v3	1420456	1422146	PF3D7_0935900	79.8
i0_HQ_Pf3D72_c13018/f5p12/407	1	72	Pf3D7_11_v3	131930	132002	PF3D7_1102800	17.7	73	403	Pf3D7_12_v3	1983162	1983476	notsure	81.3
i1_LQ_Pf3D72_c12186/f1p0/1898	1	1348	Pf3D7_07_v3	1088902	1090249	PF3D7_0726000	71	1349	1898	Pf3D7_05_v3	960194	960747	PF3D7_0523000	29
i2_LQ_Pf3D72_c134019/f1p3/2527	13	400	Pf3D7_02_v3	93666	94052	PF3D7_0201900	15.4	401	2527	Pf3D7_11_v3	681220	683468	PF3D7_1117900	84.2
i2_LQ_Pf3D72_c22619/f1p15/2759	1	2301	Pf3D7_04_v3	921174	923480	PF3D7_0420300	83.4	2302	2757	Pf3D7_11_v3	912058	912515	PF3D7_1123100	16.5
i1_LQ_Pf3D72_c13853/f1p0/1622	1	1387	Pf3D7_11_v3	638215	641040	PF3D7_1116800	85.5	1388	1622	Pf3D7_12_v3	1160815	1161040	PF3D7_1228600	14.5
i1_LQ_Pf3D72_c11731/f1p0/1426	1	1166	Pf3D7_07_v3	271824	272991	PF3D7_0705500	81.8	1167	1426	Pf3D7_12_v3	258821	259080	PF3D7_1205800	18.2
i2_LQ_Pf3D72_c40125/f1p49/2801	1	1607	Pf3D7_07_v3	137517	139126	PF3D7_0703500	57.4	1608	2801	Pf3D7_03_v3	95636	96832	PF3D7_0301700	42.6
i3_LQ_Pf3D72_c26634/f1p0/3403	1	1087	Pf3D7_13_v3	2292372	2293652	PF3D7_1357800	31.9	1088	3402	Pf3D7_01_v3	398260	400577	PF3D7_0110500	68
i1_LQ_Pf3D72_c55638/f1p0/1710	1	939	Pf3D7_12_v3	1153813	1154759	PF3D7_1228400	54.9	940	1710	Pf3D7_07_v3	707840	708612	PF3D7_0716100	45.1
i1_LQ_Pf3D72_c28904/f1p0/1694	1	451	Pf3D7_05_v3	1292420	1292870	PF3D7_0532000	26.6	452	1694	Pf3D7_06_v3	459093	460337	PF3D7_0610900	73.4
i0_LQ_Pf3D72_c11616/f1p0/570	1	146	Pf3D7_14_v3	1118509	1131269	PF3D7_1428500	25.6	147	566	Pf3D7_03_v3	788442	788803	PF3D7_0318700	73.7
i2_LQ_Pf3D72_c85656/f1p1/2231	1	1683	Pf3D7_12_v3	1329231	1331819	PF3D7_1232100	75.4	1684	2231	Pf3D7_11_v3	756773	757314	PF3D7_1120000	24.6
i2_LQ_Pf3D72_c7341/f1p36/2941	1	2525	Pf3D7_13_v3	196000	262734	PF3D7_1304400	85.9	2526	2940	Pf3D7_11_v3	1600906	1601332	PF3D7_1140200	14.1
i2_LQ_Pf3D72_c38851/f1p128/2324	4	1025	Pf3D7_07_v3	1361746	1363138	PF3D7_0731500	44	1026	2324	Pf3D7_12_v3	557414	558716	PF3D7_1212700	55.9
i2_LQ_Pf3D72_c71186/f1p52/2099	1	977	Pf3D7_10_v3	1034608	1035645	PF3D7_1024800	46.5	978	2094	Pf3D7_10_v3	707042	708190	PF3D7_1017600	53.2
i2_LQ_Pf3D72_c61172/f1p7/2542	1	679	Pf3D7_05_v3	1294955	1295635	PF3D7_0532000	26.7	680	2542	Pf3D7_07_v3	1086917	1088782	PF3D7_0726000	73.3
i2_LQ_Pf3D72_c136603/f1p9/2429	1	407	Pf3D7_05_v3	1292420	1292827	PF3D7_0532000	16.8	408	2429	Pf3D7_09_v3	897306	899334	PF3D7_0922100	83.2
i2_LQ_Pf3D72_c10974/f1p9/2475	1	252	Pf3D7_01_v3	450063	450667	PF3D7_0111900	10.2	253	2475	Pf3D7_12_v3	275819	278318	PF3D7_1206200	89.8
i1_LQ_Pf3D72_c30490/f1p0/1126	1	468	Pf3D7_14_v3	2156464	2156932	PF3D7_1452600	41.6	469	1124	Pf3D7_13_v3	2091888	2092543	PF3D7_1352400	58.3
i2_LQ_Pf3D72_c110825/f1p39/2632	2	1662	Pf3D7_13_v3	2360106	2361772	PF3D7_1359400	63.1	1663	2632	Pf3D7_08_v3	1160166	1161708	PF3D7_0826800	36.9
i3_LQ_Pf3D72_c26365/f1p1/3911	1	1676	Pf3D7_14_v3	2791966	2793644	PF3D7_1468100	42.9	1677	3911	Pf3D7_12_v3	943822	946823	PF3D7_1223400	57.1
i1_LQ_Pf3D72_c6426/f1p3/1696	1	1154	Pf3D7_04_v3	819378	820535	PF3D7_0418300	68	1155	1696	Pf3D7_13_v3	2119575	2120118	PF3D7_1353000	32
i2_LQ_Pf3D72_c85995/f1p25/2767	1	566	Pf3D7_09_v3	781468	782033	PF3D7_0919000	20.5	567	2767	Pf3D7_14_v3	1914045	1916246	PF3D7_1446500	79.5
i0_LQ_Pf3D72_c2228/f1p0/330	1	75	Pf3D7_05_v3	1301391	1301468	PF3D7_0532100	22.7	76	330	Pf3D7_14_v3	1972966	1973225	PF3D7_1448300	77.3
i2_LQ_Pf3D72_c10924/f1p16/2387	1	468	Pf3D7_05_v3	1294954	1295421	PF3D7_0532000	19.6	469	2387	Pf3D7_13_v3	2071121	2073045	PF3D7_1352000	80.4
i3_LQ_Pf3D72_c24745/f1p0/3528	1	3133	Pf3D7_11_v3	1976228	1979580	PF3D7_1149200	88.8	3134	3528	Pf3D7_05_v3	44811	45218	PF3D7_0500800	11.2
i1_LQ_Pf3D72_c81105/f1p0/1271	1	745	Pf3D7_14_v3	732123	732872	PF3D7_1417600	58.6	746	1271	Pf3D7_05_v3	76277	76799	PF3D7_0501400	41.4
i2_LQ_Pf3D72_c48063/f1p1/2029	1	1574	Pf3D7_07_v3	1086580	1088159	PF3D7_0726000	77.6	1575	2029	Pf3D7_10_v3	1455074	1455541	PF3D7_1036900	22.4
i2_LQ_Pf3D72_c137753/f1p67/2796	1	2489	Pf3D7_13_v3	1431064	1433553	PF3D7_1335300	89	2490	2796	Pf3D7_05_v3	44634	44948	PF3D7_0500800	11
i3_LQ_Pf3D72_c8644/f1p35/3855	1	2772	Pf3D7_09_v3	293857	296651	PF3D7_0905900	71.9	2773	3855	Pf3D7_09_v3	1435858	1436953	PF3D7_0936300	28.1
i2_LQ_Pf3D72_c107153/f1p255/2516	1	1731	Pf3D7_14_v3	2558846	2560816	PF3D7_1462800	68.8	1732	2514	Pf3D7_08_v3	1373822	1377936	PF3D7_0831800	31.1
i2_LQ_Pf3D72_c132733/f1p42/2284	1	1994	Pf3D7_10_v3	302611	305544	PF3D7_1007700	87.3	1995	2261	Pf3D7_11_v3	912387	926210	PF3D7_1123100	11.7
i2_LQ_Pf3D72_c58803/f1p332/2297	1	1025	Pf3D7_02_v3	569990	571015	PF3D7_0214100	44.6	1026	2297	Pf3D7_08_v3	687342	688615	PF3D7_0814200	55.4
i1_LQ_Pf3D72_c40059/f1p13/1603	1	284	Pf3D7_14_v3	2516840	2517124	PF3D7_1461900	17.7	285	1603	Pf3D7_09_v3	1420724	1422045	PF3D7_0935900	82.3
i2_LQ_Pf3D72_c21062/f1p16/3054	1	924	Pf3D7_13_v3	1256042	1257348	PF3D7_1329500	30.3	925	3054	Pf3D7_10_v3	882024	891187	PF3D7_1021700	69.7
i2_LQ_Pf3D72_c79550/f1p1/2960	1	1597	Pf3D7_05_v3	1292420	1294022	PF3D7_0532000	54	1598	2960	Pf3D7_02_v3	102849	104212	PF3D7_0202000	46
i1_LQ_Pf3D72_c61574/f1p0/1995	1	339	Pf3D7_07_v3	1086590	1086930	PF3D7_0726000	17	340	1995	Pf3D7_07_v3	382210	384653	PF3D7_0707420	83
i2_LQ_Pf3D72_c3252/f1p9/2761	1	2281	Pf3D7_11_v3	1966938	2006915	PF3D7_1149200	82.6	2282	2761	Pf3D7_05_v3	70335	70818	notsure	17.4
i2_LQ_Pf3D72_c28177/f1p21/2122	1	1663	Pf3D7_04_v3	922757	924419	PF3D7_0420300	78.4	1664	2122	Pf3D7_05_v3	45213	45671	PF3D7_0500800	21.6
i2_LQ_Pf3D72_c82526/f1p74/2417	1	426	Pf3D7_10_v3	1394629	1395081	PF3D7_1035200	17.6	427	2417	Pf3D7_07_v3	382076	384852	PF3D7_0707420	82.4
i4_LQ_Pf3D72_c2181/f1p0/4359	4	3722	Pf3D7_11_v3	1549264	1552987	PF3D7_1139100	85.3	3723	4359	Pf3D7_14_v3	163989	164632	PF3D7_1404800	14.6
i1_LQ_Pf3D72_c10742/f1p0/1800	1	1499	Pf3D7_03_v3	708798	710312	PF3D7_0317300	83.3	1500	1800	Pf3D7_05_v3	44712	45985	PF3D7_0500800	16.7
i2_LQ_Pf3D72_c41749/f1p12/2749	1	2191	Pf3D7_07_v3	1086580	1088768	PF3D7_0726000	79.7	2192	2749	Pf3D7_11_v3	221530	222092	PF3D7_1105000	20.3
i2_LQ_Pf3D72_c133753/f1p10/2131	10	658	Pf3D7_02_v3	105044	106134	PF3D7_0202000	30.5	659	2131	Pf3D7_12_v3	1779694	1781169	PF3D7_1241800	69.1
i1_LQ_Pf3D72_c35844/f1p15/1691	1	382	Pf3D7_07_v3	1086580	1086962	PF3D7_0726000	22.6	383	1674	Pf3D7_11_v3	1968127	1969427	PF3D7_1149000	76.4
i2_LQ_Pf3D72_c64200/f1p53/2396	1	1909	Pf3D7_12_v3	2118733	2121197	PF3D7_1252100	79.7	1910	2396	Pf3D7_10_v3	651986	652473	PF3D7_1016300	20.3
i2_LQ_Pf3D72_c20216/f1p46/2752	4	1926	Pf3D7_05_v3	1263354	1265276	PF3D7_0530900	69.9	1927	2752	Pf3D7_08_v3	687341	688166	PF3D7_0814200	30
i3_LQ_Pf3D72_c3271/f1p0/3567	2	1422	Pf3D7_02_v3	544300	546230	PF3D7_0213500	39.8	1423	3565	Pf3D7_11_v3	1427144	1429493	PF3D7_1136400	60.1
i2_LQ_Pf3D72_c38051/f1p28/2732	1	465	Pf3D7_05_v3	1289601	1290067	PF3D7_0531600	17	466	2732	Pf3D7_06_v3	282215	284481	PF3D7_0606700	83
i3_LQ_Pf3D72_c29151/f1p0/3069	1	1165	Pf3D7_05_v3	1294829	1295993	PF3D7_0532000	38	1166	3069	Pf3D7_14_v3	1097778	1099684	PF3D7_1428100	62
i2_LQ_Pf3D72_c44776/f1p7/2922	1	628	Pf3D7_07_v3	749291	750354	PF3D7_0717300	21.5	629	2922	Pf3D7_11_v3	1412455	1414751	PF3D7_1136000	78.5
i1_LQ_Pf3D72_c7836/f1p15/1697	1	271	Pf3D7_05_v3	1290441	1290719	PF3D7_0531600	16	272	1697	Pf3D7_13_v3	1666455	1668131	PF3D7_1342400	84
i2_LQ_Pf3D72_c5396/f1p44/2301	1	1494	Pf3D7_10_v3	361082	362938	PF3D7_1008700	64.9	1495	2301	Pf3D7_13_v3	654888	656146	PF3D7_1315600	35.1
i4_LQ_Pf3D72_c1372/f1p0/4137	4	1525	Pf3D7_14_v3	2716150	2717731	PF3D7_1466400	36.8	1526	4137	Pf3D7_06_v3	1148748	1151371	PF3D7_0628100	63.1
i2_LQ_Pf3D72_c11623/f1p0/2647	1	296	Pf3D7_05_v3	1292562	1292858	PF3D7_0532000	11.2	297	2647	Pf3D7_14_v3	1770416	1772768	PF3D7_1443100	88.8
i1_LQ_Pf3D72_c11474/f1p27/1920	1	1581	Pf3D7_12_v3	1313170	1418630	PF3D7_1234100	82.3	1582	1920	Pf3D7_01_v3	193082	193419	PF3D7_0104300	17.7
i1_LQ_Pf3D72_c61773/f1p0/1824	5	511	Pf3D7_12_v3	1470937	1471443	PF3D7_1235300	27.8	512	1824	Pf3D7_10_v3	883953	885271	PF3D7_1021700	72
i1_LQ_Pf3D72_c7660/f1p0/1392	1	284	Pf3D7_09_v3	696181	804080	PF3D7_0918300	20.4	285	1392	Pf3D7_11_v3	369638	370751	PF3D7_1108600	79.6
i0_LQ_Pf3D72_c4432/f1p124/669	5	226	Pf3D7_03_v3	136551	136773	PF3D7_0302500	33.2	227	669	Pf3D7_05_v3	76817	77260	PF3D7_0501400	66.2
i2_LQ_Pf3D72_c28040/f1p16/2579	1	446	Pf3D7_05_v3	1292420	1292869	PF3D7_0532000	17.3	447	2579	Pf3D7_10_v3	998771	1000905	PF3D7_1023900	82.7
i2_LQ_Pf3D72_c83769/f1p79/2621	12	1254	Pf3D7_07_v3	1089001	1090247	PF3D7_0726000	47.4	1255	2621	Pf3D7_14_v3	2094071	2095444	PF3D7_1451200	52.2
i3_LQ_Pf3D72_c20326/f1p0/4021	1	3320	Pf3D7_01_v3	99231	294051	PF3D7_0102200	82.6	3321	4020	Pf3D7_08_v3	851608	852310	PF3D7_0818700	17.4
i2_LQ_Pf3D72_c58262/f1p48/2727	1	1131	Pf3D7_14_v3	1976037	1977167	PF3D7_1448300	41.5	1132	2727	Pf3D7_09_v3	1420153	1421748	PF3D7_0935900	58.5
i3_LQ_Pf3D72_c7742/f1p14/3099	1	325	Pf3D7_08_v3	851489	851813	PF3D7_0818700	10.5	326	3099	Pf3D7_14_v3	211145	213934	PF3D7_1406100	89.5
i1_LQ_Pf3D72_c42343/f1p0/1823	2	437	Pf3D7_05_v3	1292419	1292854	PF3D7_0532000	23.9	438	1822	Pf3D7_13_v3	1074366	1075752	PF3D7_1325800	76
i2_LQ_Pf3D72_c18447/f1p3/2092	3	1731	Pf3D7_05_v3	1292423	1309975	PF3D7_0532100	82.6	1732	2092	Pf3D7_05_v3	509612	509971	PF3D7_0511500	17.3
i2_LQ_Pf3D72_c26961/f1p0/2743	1	2350	Pf3D7_07_v3	1086580	1289428	PF3D7_0727300	85.7	2351	2743	Pf3D7_09_v3	1199566	1199963	notsure	14.3
i2_LQ_Pf3D72_c57488/f1p5/3062	1	371	Pf3D7_07_v3	1086580	1086959	PF3D7_0726000	12.1	372	3059	Pf3D7_14_v3	1439896	1442589	PF3D7_1435600	87.8
i2_LQ_Pf3D72_c28110/f1p11/2647	1	332	Pf3D7_05_v3	1291248	1291579	PF3D7_0531600	12.5	333	2647	Pf3D7_09_v3	1093559	1095890	PF3D7_0926800	87.5
i3_LQ_Pf3D72_c9050/f1p81/3696	1	397	Pf3D7_01_v3	98784	99390	PF3D7_0102200	10.7	398	3696	Pf3D7_10_v3	649020	652325	PF3D7_1016300	89.3
i3_LQ_Pf3D72_c29042/f1p0/3067	1	2245	Pf3D7_08_v3	903655	905911	PF3D7_0820000	73.2	2246	3067	Pf3D7_10_v3	908392	909217	PF3D7_1021900	26.8
i3_LQ_Pf3D72_c19572/f1p0/3497	4	552	Pf3D7_06_v3	1165721	1222329	PF3D7_0629400	15.7	553	3497	Pf3D7_12_v3	257377	260370	PF3D7_1205800	84.2
i2_LQ_Pf3D72_c9268/f1p18/2906	1	878	Pf3D7_14_v3	3056555	3057435	PF3D7_1474500	30.2	879	2906	Pf3D7_06_v3	1002221	1004251	PF3D7_0624600	69.8
i2_LQ_Pf3D72_c64106/f1p3/2442	1	415	Pf3D7_05_v3	1292420	1292846	PF3D7_0532000	17	416	2442	Pf3D7_08_v3	265870	268151	PF3D7_0804500	83
i2_LQ_Pf3D72_c105881/f1p25/2397	1	431	Pf3D7_05_v3	1292420	1292857	PF3D7_0532000	18	432	2397	Pf3D7_07_v3	946638	948609	PF3D7_0722200	82
i2_LQ_Pf3D72_c130988/f1p4/2410	4	718	Pf3D7_05_v3	974245	974959	PF3D7_0523400	29.7	719	2410	Pf3D7_08_v3	199513	201207	PF3D7_0803100	70.2
i1_LQ_Pf3D72_c3427/f1p0/1951	1	400	Pf3D7_05_v3	1290387	1290786	PF3D7_0531600	20.5	401	1951	Pf3D7_02_v3	102326	103887	PF3D7_0202000	79.5
i1_LQ_Pf3D72_c11388/f1p0/1950	1	226	Pf3D7_04_v3	565960	566181	PF3D7_0412700	11.6	227	1950	Pf3D7_13_v3	2840311	2842491	PF3D7_1372200	88.4
i1_LQ_Pf3D72_c76939/f1p4/1665	1	259	Pf3D7_10_v3	1004312	1004573	PF3D7_1023900	15.6	260	1665	Pf3D7_12_v3	831013	865797	PF3D7_1221000	84.4
i1_LQ_Pf3D72_c76356/f1p0/1651	1	1327	Pf3D7_09_v3	785948	788171	PF3D7_0919100	80.4	1328	1651	Pf3D7_13_v3	2266653	2266977	PF3D7_1357000	19.6
i2_LQ_Pf3D72_c18476/f1p10/2389	1	2151	Pf3D7_08_v3	248690	250843	PF3D7_0804500	90	2152	2389	Pf3D7_11_v3	709765	710001	PF3D7_1118700	10
i2_LQ_Pf3D72_c107920/f1p6/2662	1	269	Pf3D7_09_v3	1057419	1057690	PF3D7_0926100	10.1	270	2662	Pf3D7_06_v3	925384	927777	PF3D7_0622900	89.9
i0_LQ_Pf3D72_c4533/f1p65/594	1	510	Pf3D7_11_v3	1962276	1963105	PF3D7_1149000	85.9	511	594	Pf3D7_10_v3	652870	652953	PF3D7_1016300	14.1
i3_LQ_Pf3D72_c5897/f1p0/3289	1	443	Pf3D7_02_v3	686301	686743	PF3D7_0216600	13.5	444	3289	Pf3D7_09_v3	215228	218233	PF3D7_0904600	86.5
i2_LQ_Pf3D72_c22103/f1p15/2166	1	752	Pf3D7_11_v3	1433222	1434731	PF3D7_1136500	34.7	753	2166	Pf3D7_06_v3	1224785	1226198	PF3D7_0629700	65.3
i2_LQ_Pf3D72_c136578/f1p5/2352	1	362	Pf3D7_07_v3	1086580	1086941	PF3D7_0726000	15.4	363	2352	Pf3D7_07_v3	980218	982208	PF3D7_0723400	84.6
i2_LQ_Pf3D72_c137271/f1p5/2313	1	257	Pf3D7_07_v3	313849	314080	PF3D7_0706500	11.1	258	2306	Pf3D7_05_v3	1060144	1062191	PF3D7_0525500	88.6
i2_LQ_Pf3D72_c62168/f1p11/2522	1	940	Pf3D7_14_v3	2825034	2826211	PF3D7_1468700	37.3	941	2522	Pf3D7_13_v3	443046	444627	PF3D7_1309700	62.7
i1_LQ_Pf3D72_c22920/f1p0/1815	1	424	Pf3D7_07_v3	1086580	1087004	PF3D7_0726000	23.4	425	1815	Pf3D7_13_v3	1449174	1450567	PF3D7_1335400	76.6
i2_LQ_Pf3D72_c64419/f1p8/2606	1	1535	Pf3D7_09_v3	737840	739711	PF3D7_0917900	58.9	1536	2606	Pf3D7_10_v3	207628	208698	PF3D7_1004400	41.1
i4_LQ_Pf3D72_c2364/f1p0/4168	4	2069	Pf3D7_07_v3	1088056	1090249	PF3D7_0726000	49.6	2070	4168	Pf3D7_05_v3	1293915	1296076	PF3D7_0532000	50.4
i2_LQ_Pf3D72_c6259/f1p66/2270	1	1060	Pf3D7_07_v3	1360228	1361287	PF3D7_0731500	46.7	1061	2270	Pf3D7_04_v3	820526	821735	PF3D7_0418300	53.3
i2_LQ_Pf3D72_c135259/f1p16/2607	5	937	Pf3D7_14_v3	655659	656591	PF3D7_1416200	35.8	938	2607	Pf3D7_11_v3	1020014	1021684	PF3D7_1126100	64.1
i2_LQ_Pf3D72_c59309/f1p0/2372	1	1099	Pf3D7_02_v3	104692	106238	PF3D7_0202000	46.3	1100	2372	Pf3D7_06_v3	1002135	1003411	PF3D7_0624600	53.7
i1_LQ_Pf3D72_c48889/f1p21/1133	1	679	Pf3D7_12_v3	2128172	2128986	PF3D7_1252300	59.9	680	1133	Pf3D7_07_v3	372503	382703	PF3D7_0708200	40.1
i3_LQ_Pf3D72_c12961/f1p10/3277	1	630	Pf3D7_08_v3	568137	568767	PF3D7_0811300	19.2	631	3277	Pf3D7_14_v3	704731	707380	PF3D7_1417200	80.8
i2_LQ_Pf3D72_c23237/f1p21/2218	1	1870	Pf3D7_08_v3	1120737	1122609	PF3D7_0826100	84.3	1871	2218	Pf3D7_02_v3	103928	104276	PF3D7_0202000	15.7
i1_LQ_Pf3D72_c30515/f1p0/1259	1	316	Pf3D7_11_v3	696805	697125	PF3D7_1118300	25.1	317	1259	Pf3D7_08_v3	1295749	1296705	PF3D7_0830500	74.9
i2_LQ_Pf3D72_c7415/f1p75/2954	3	1062	Pf3D7_11_v3	1125890	1126948	PF3D7_1129100	35.9	1063	2954	Pf3D7_11_v3	1282318	1284450	PF3D7_1133200	64
i2_LQ_Pf3D72_c11098/f1p0/2446	1	2191	Pf3D7_05_v3	1292420	1294609	PF3D7_0532000	89.6	2192	2445	Pf3D7_02_v3	81108	81365	PF3D7_0201700	10.4
i2_LQ_Pf3D72_c92153/f1p24/2038	1	1817	Pf3D7_13_v3	903539	999864	PF3D7_1322500	89.2	1818	2038	Pf3D7_05_v3	292329	292549	notsure	10.8
i2_LQ_Pf3D72_c42804/f1p17/2866	1	588	Pf3D7_05_v3	1199111	1199700	PF3D7_0529400	20.5	589	2865	Pf3D7_08_v3	213790	216070	PF3D7_0803400	79.4
i2_LQ_Pf3D72_c137096/f1p18/2976	1	627	Pf3D7_03_v3	289574	290201	PF3D7_0306100	21.1	628	2976	Pf3D7_03_v3	999117	1001466	PF3D7_0323800	78.9
i0_LQ_Pf3D72_c6426/f1p3/706	1	380	Pf3D7_07_v3	1086580	1086934	PF3D7_0726000	53.8	381	706	Pf3D7_12_v3	149341	150072	PF3D7_1202600	46.2
i2_LQ_Pf3D72_c7037/f1p16/2503	4	2091	Pf3D7_07_v3	703944	706155	PF3D7_0716000	83.4	2092	2497	Pf3D7_06_v3	927563	927973	PF3D7_0622900	16.2
i1_LQ_Pf3D72_c76364/f1p0/1802	1	1555	Pf3D7_05_v3	1292420	1293992	PF3D7_0532000	86.3	1556	1802	Pf3D7_13_v3	1449414	1449664	PF3D7_1335400	13.7
i1_LQ_Pf3D72_c30154/f1p0/1266	1	364	Pf3D7_08_v3	1124140	1124503	PF3D7_0826100	28.8	365	1266	Pf3D7_05_v3	69895	70795	PF3D7_0501300	71.2
i0_LQ_Pf3D72_c9858/f1p0/897	1	463	Pf3D7_07_v3	1083761	1084227	PF3D7_0725600	51.6	464	896	Pf3D7_05_v3	44797	45231	PF3D7_0500800	48.3
i3_LQ_Pf3D72_c14142/f1p0/3121	1	852	Pf3D7_01_v3	287280	288957	PF3D7_0106800	27.3	853	3121	Pf3D7_14_v3	41114	43724	PF3D7_1401100	72.7
i1_LQ_Pf3D72_c89108/f2p0/1189	1	146	Pf3D7_10_v3	277165	277311	notsure	12.3	147	1189	Pf3D7_06_v3	77581	79066	PF3D7_0601900	87.7
i3_LQ_Pf3D72_c11498/f1p0/3580	1	727	Pf3D7_12_v3	315440	316166	PF3D7_1207000	20.3	728	3580	Pf3D7_11_v3	603258	606270	PF3D7_1116000	79.7
i2_LQ_Pf3D72_c24019/f1p23/2181	1	1211	Pf3D7_12_v3	1149367	1150577	PF3D7_1228300	55.5	1212	2181	Pf3D7_01_v3	487508	488482	PF3D7_0113000	44.5
i1_LQ_Pf3D72_c62012/f1p0/1319	1	991	Pf3D7_09_v3	1258336	1348713	PF3D7_0933900	75.1	992	1317	Pf3D7_01_v3	349863	350176	PF3D7_0108600	24.7
i2_LQ_Pf3D72_c39180/f1p39/2549	1	2059	Pf3D7_04_v3	926197	928332	PF3D7_0420300	80.8	2060	2549	Pf3D7_13_v3	596285	596774	PF3D7_1313800	19.2
i1_LQ_Pf3D72_c19649/f1p0/1719	1	431	Pf3D7_05_v3	1292420	1292850	PF3D7_0532000	25.1	432	1719	Pf3D7_13_v3	1449277	1450567	PF3D7_1335400	74.9
i3_LQ_Pf3D72_c20566/f1p0/3185	1	1603	Pf3D7_05_v3	1292420	1294012	PF3D7_0532000	50.3	1604	3185	Pf3D7_04_v3	292557	294148	PF3D7_0405400	49.7
i1_LQ_Pf3D72_c14851/f1p132/1059	1	779	Pf3D7_01_v3	308661	309444	PF3D7_0107500	73.6	780	1056	Pf3D7_07_v3	703396	703674	PF3D7_0716000	26.2
i2_LQ_Pf3D72_c106739/f1p21/2637	3	2234	Pf3D7_11_v3	624026	709150	PF3D7_1116900	84.6	2235	2631	Pf3D7_05_v3	70387	70789	notsure	15.1
i1_LQ_Pf3D72_c30699/f1p0/1116	1	426	Pf3D7_05_v3	1292420	1292846	PF3D7_0532000	38.2	427	1116	Pf3D7_08_v3	200873	201561	PF3D7_0803100	61.8
i3_LQ_Pf3D72_c26174/f1p13/3451	2	411	Pf3D7_05_v3	1292430	1292843	PF3D7_0532000	11.9	412	3451	Pf3D7_06_v3	964554	967618	PF3D7_0623800	88.1
i1_LQ_Pf3D72_c64908/f1p0/1583	1	1178	Pf3D7_11_v3	1966340	1967515	PF3D7_1149000	74.4	1179	1583	Pf3D7_09_v3	1263889	1264294	PF3D7_0931400	25.6
i1_LQ_Pf3D72_c64753/f1p29/1925	1	1118	Pf3D7_05_v3	1289601	1290719	PF3D7_0531600	58.1	1119	1925	Pf3D7_14_v3	2314543	2317844	PF3D7_1456500	41.9
i2_LQ_Pf3D72_c129238/f1p24/2302	1	1630	Pf3D7_13_v3	1253108	1254738	PF3D7_1329500	70.8	1631	2300	Pf3D7_10_v3	455481	456150	PF3D7_1011800	29.1
i1_LQ_Pf3D72_c44497/f1p19/1686	1	339	Pf3D7_13_v3	1637044	1637751	PF3D7_1341300	20.1	340	1686	Pf3D7_13_v3	1449220	1450567	PF3D7_1335400	79.9
i2_LQ_Pf3D72_c105347/f1p23/2164	1	460	Pf3D7_05_v3	1289601	1290060	PF3D7_0531600	21.3	461	2164	Pf3D7_10_v3	997444	999147	PF3D7_1023900	78.7
i1_LQ_Pf3D72_c24004/f1p0/1975	2	1470	Pf3D7_12_v3	2159836	2161304	PF3D7_1252800	74.4	1471	1975	Pf3D7_12_v3	1996087	1996599	PF3D7_1248700	25.6
i0_LQ_Pf3D72_c2261/f1p74/588	1	443	Pf3D7_10_v3	1394710	1395159	PF3D7_1035200	75.3	444	588	Pf3D7_14_v3	1857206	1857351	PF3D7_1445200	24.7
i3_LQ_Pf3D72_c27473/f1p0/3370	1	2445	Pf3D7_10_v3	989285	1004573	PF3D7_1023900	72.6	2446	3370	Pf3D7_05_v3	45021	45959	PF3D7_0500800	27.4
i2_LQ_Pf3D72_c20977/f1p4/2302	4	1564	Pf3D7_07_v3	1086585	1088152	PF3D7_0726000	67.8	1565	2302	Pf3D7_09_v3	170452	171698	PF3D7_0903600	32.1
i2_LQ_Pf3D72_c107555/f1p32/2202	1	1534	Pf3D7_01_v3	100041	101760	PF3D7_0102200	69.7	1535	2202	Pf3D7_05_v3	44903	45572	PF3D7_0500800	30.3
i1_LQ_Pf3D72_c12393/f1p3/1582	1	200	Pf3D7_05_v3	1294446	1294647	PF3D7_0532000	12.6	201	1582	Pf3D7_02_v3	102841	104226	PF3D7_0202000	87.4
i2_LQ_Pf3D72_c86256/f1p22/2187	1	1253	Pf3D7_07_v3	1083761	1085015	PF3D7_0725600	57.3	1254	2187	Pf3D7_02_v3	104194	105114	PF3D7_0202000	42.7
i2_LQ_Pf3D72_c136334/f1p13/2451	1	294	Pf3D7_07_v3	310789	311086	PF3D7_0706500	12	295	2451	Pf3D7_14_v3	1224802	1226962	PF3D7_1431200	88
i1_LQ_Pf3D72_c26980/f1p0/1399	1	1223	Pf3D7_07_v3	339637	340852	PF3D7_0707300	87.4	1224	1399	Pf3D7_02_v3	104040	104213	PF3D7_0202000	12.6
i1_LQ_Pf3D72_c7912/f1p0/1843	1	1611	Pf3D7_14_v3	1335331	1336941	PF3D7_1433500	87.4	1612	1843	Pf3D7_12_v3	558445	558676	PF3D7_1212700	12.6
i1_LQ_Pf3D72_c78395/f1p0/1401	1	542	Pf3D7_11_v3	1519534	1520076	PF3D7_1138500	38.7	543	1401	Pf3D7_09_v3	852006	852868	PF3D7_0920800	61.3
i1_LQ_Pf3D72_c8965/f1p0/1585	1	615	Pf3D7_10_v3	1394638	1395258	PF3D7_1035200	38.8	616	1585	Pf3D7_08_v3	657180	658147	PF3D7_0813300	61.2
i3_LQ_Pf3D72_c25577/f1p0/3384	1	3001	Pf3D7_11_v3	694930	731733	PF3D7_1118700	88.7	3002	3384	Pf3D7_09_v3	1421715	1422098	PF3D7_0935900	11.3
i2_LQ_Pf3D72_c85962/f1p21/2517	1	1942	Pf3D7_04_v3	292376	294315	PF3D7_0405400	77.2	1943	2517	Pf3D7_04_v3	178889	179463	PF3D7_0403200	22.8
i2_LQ_Pf3D72_c85095/f1p12/2751	6	430	Pf3D7_07_v3	1086584	1087016	PF3D7_0726000	15.4	431	2751	Pf3D7_06_v3	788352	791713	PF3D7_0619000	84.4
i3_LQ_Pf3D72_c11743/f1p0/3897	1	2223	Pf3D7_07_v3	1087924	1090237	PF3D7_0726000	57	2224	3897	Pf3D7_07_v3	980422	982157	PF3D7_0723400	43
i1_LQ_Pf3D72_c26040/f1p0/1678	1	1299	Pf3D7_10_v3	760840	762148	PF3D7_1019000	77.4	1300	1678	Pf3D7_03_v3	917858	918236	PF3D7_0321800	22.6
i2_LQ_Pf3D72_c131309/f1p19/2225	1	441	Pf3D7_09_v3	563415	563855	PF3D7_0912800	19.8	442	2207	Pf3D7_06_v3	294818	296583	PF3D7_0607000	79.4
i2_LQ_Pf3D72_c19607/f1p23/2071	1	479	Pf3D7_09_v3	1380550	1381525	notsure	23.1	480	2063	Pf3D7_10_v3	1564039	1643636	PF3D7_1039000	76.5
i2_LQ_Pf3D72_c61532/f1p63/2795	1	561	Pf3D7_10_v3	202203	202758	PF3D7_1004300	20.1	562	2795	Pf3D7_07_v3	1298101	1300334	PF3D7_0730300	79.9
i1_LQ_Pf3D72_c10302/f1p0/1715	1	349	Pf3D7_03_v3	900937	901283	PF3D7_0321600	20.3	350	1715	Pf3D7_11_v3	1444120	1445487	PF3D7_1136600	79.7
i1_LQ_Pf3D72_c5517/f1p0/1908	1	810	Pf3D7_13_v3	1770123	1770966	PF3D7_1344200	42.5	811	1908	Pf3D7_07_v3	1014457	1015715	PF3D7_0724100	57.5
i3_LQ_Pf3D72_c23288/f1p0/3334	1	853	Pf3D7_01_v3	352465	353687	PF3D7_0108700	25.6	854	3328	Pf3D7_06_v3	967405	970000	PF3D7_0623800	74.2
i1_LQ_Pf3D72_c27438/f1p10/1971	1	347	Pf3D7_04_v3	1050262	1050765	PF3D7_0423200	17.6	348	1971	Pf3D7_07_v3	382249	384653	PF3D7_0707420	82.4
i1_LQ_Pf3D72_c43440/f1p52/1986	1	1663	Pf3D7_07_v3	704448	706118	PF3D7_0716000	83.7	1664	1986	Pf3D7_10_v3	1134871	1135184	PF3D7_1027100	16.3
i1_LQ_Pf3D72_c71512/f1p0/1070	1	122	Pf3D7_14_v3	1439307	1439428	PF3D7_1435600	11.4	123	1070	Pf3D7_05_v3	69842	70796	PF3D7_0501300	88.6
i1_LQ_Pf3D72_c58289/f1p12/1436	1	399	Pf3D7_05_v3	285923	286329	PF3D7_0506800	27.8	400	1429	Pf3D7_03_v3	583759	584986	PF3D7_0314500	71.7
i0_LQ_Pf3D72_c7176/f1p2/441	1	227	Pf3D7_14_v3	1016622	1016846	notsure	51.5	228	437	Pf3D7_02_v3	104197	104397	PF3D7_0202000	47.6
i2_LQ_Pf3D72_c48382/f1p15/2078	1	215	Pf3D7_04_v3	1063327	1063543	PF3D7_0423600	10.3	216	2076	Pf3D7_12_v3	258482	260343	PF3D7_1205800	89.6
i1_LQ_Pf3D72_c64693/f1p69/2102	1	1861	Pf3D7_05_v3	636577	737530	PF3D7_0517200	88.5	1862	2098	Pf3D7_06_v3	932776	962875	PF3D7_0623500	11.3
i1_LQ_Pf3D72_c40999/f1p0/2004	1	421	Pf3D7_07_v3	1086580	1087008	PF3D7_0726000	21	422	2004	Pf3D7_14_v3	694324	695933	PF3D7_1417200	79
i3_LQ_Pf3D72_c11884/f1p0/3228	1	420	Pf3D7_07_v3	1086580	1087015	PF3D7_0726000	13	421	3228	Pf3D7_02_v3	513551	516778	PF3D7_0212500	87
i1_LQ_Pf3D72_c41485/f1p19/2007	1	1581	Pf3D7_12_v3	2139621	2141203	PF3D7_1252400	78.8	1582	2007	Pf3D7_07_v3	1015526	1015953	PF3D7_0724100	21.2
i1_LQ_Pf3D72_c35802/f1p0/1542	1	352	Pf3D7_05_v3	1292420	1292771	PF3D7_0532000	22.8	353	1542	Pf3D7_08_v3	174794	175986	PF3D7_0802500	77.2
i2_LQ_Pf3D72_c129253/f1p124/2302	1	1311	Pf3D7_05_v3	1289601	1290910	PF3D7_0531600	57	1312	2302	Pf3D7_08_v3	1373760	1374746	PF3D7_0831800	43
i2_LQ_Pf3D72_c105239/f1p16/2358	1	1734	Pf3D7_07_v3	1086580	1088310	PF3D7_0726000	73.5	1735	2358	Pf3D7_11_v3	515156	515780	notsure	26.5
i2_LQ_Pf3D72_c107161/f1p58/2206	1	538	Pf3D7_12_v3	243314	243851	PF3D7_1205500	24.4	539	2206	Pf3D7_08_v3	571486	573153	PF3D7_0811300	75.6
i1_LQ_Pf3D72_c21343/f1p0/1890	1	372	Pf3D7_07_v3	272619	272991	PF3D7_0705500	19.7	373	1890	Pf3D7_14_v3	1383642	1385162	PF3D7_1434500	80.3
i2_LQ_Pf3D72_c14279/f1p17/2057	1	975	Pf3D7_05_v3	294975	295949	PF3D7_0507100	47.4	976	2057	Pf3D7_08_v3	1022543	1023986	PF3D7_0823200	52.6
i2_LQ_Pf3D72_c134572/f1p9/2465	1	423	Pf3D7_02_v3	195712	196134	PF3D7_0204300	17.2	424	2459	Pf3D7_03_v3	870160	872424	PF3D7_0320800	82.6
i2_LQ_Pf3D72_c136688/f1p19/2539	1	1967	Pf3D7_02_v3	132003	133980	PF3D7_0202600	77.5	1968	2539	Pf3D7_11_v3	1305437	1306008	PF3D7_1133700	22.5
i2_LQ_Pf3D72_c107572/f1p259/2198	1	1545	Pf3D7_09_v3	866328	868153	PF3D7_0921200	70.3	1546	2198	Pf3D7_11_v3	131672	132325	PF3D7_1102800	29.7
i2_LQ_Pf3D72_c109119/f1p44/2705	1	2329	Pf3D7_05_v3	514435	516767	PF3D7_0511500	86.1	2330	2703	Pf3D7_08_v3	544615	544991	PF3D7_0810600	13.8
i0_LQ_Pf3D72_c2609/f1p2/795	3	440	Pf3D7_05_v3	1292424	1292873	PF3D7_0532000	55.1	441	795	Pf3D7_12_v3	2173863	2174341	PF3D7_1253200	44.7
i0_LQ_Pf3D72_c1782/f1p0/869	1	435	Pf3D7_05_v3	1292420	1292851	PF3D7_0532000	50.1	436	869	Pf3D7_05_v3	45408	45840	PF3D7_0500800	49.9
i1_LQ_Pf3D72_c21968/f1p0/1759	1	557	Pf3D7_08_v3	686775	687500	PF3D7_0814200	31.7	558	1759	Pf3D7_02_v3	104109	131091	PF3D7_0202100	68.3
i1_LQ_Pf3D72_c15302/f1p0/1150	1	953	Pf3D7_11_v3	211028	305479	PF3D7_1107200	82.9	954	1150	Pf3D7_09_v3	705966	706162	PF3D7_0916900	17.1
i1_LQ_Pf3D72_c63881/f1p6/2004	1	789	Pf3D7_07_v3	1083761	1084549	PF3D7_0725600	39.4	790	2004	Pf3D7_07_v3	396228	397444	PF3D7_0708800	60.6
i2_LQ_Pf3D72_c137707/f1p6/2311	1	518	Pf3D7_10_v3	1174392	1175261	PF3D7_1028500	22.4	519	2311	Pf3D7_05_v3	267840	270457	PF3D7_0506500	77.6
i2_LQ_Pf3D72_c58365/f1p4/2143	1	430	Pf3D7_05_v3	1292420	1292849	PF3D7_0532000	20.1	431	2143	Pf3D7_14_v3	1613583	1616010	PF3D7_1439700	79.9
i2_LQ_Pf3D72_c24107/f1p50/2271	1	1925	Pf3D7_07_v3	139713	233008	PF3D7_0704000	84.8	1926	2271	Pf3D7_05_v3	70528	70873	notsure	15.2
i2_LQ_Pf3D72_c102013/f1p70/3026	1	2620	Pf3D7_10_v3	1000381	1003000	PF3D7_1023900	86.6	2621	3026	Pf3D7_11_v3	781861	782267	PF3D7_1120600	13.4
i3_LQ_Pf3D72_c32461/f2p0/3250	3	1576	Pf3D7_05_v3	1293067	1294663	PF3D7_0532000	48.4	1577	3248	Pf3D7_07_v3	1082971	1088784	PF3D7_0725700	51.4
i0_LQ_Pf3D72_c4517/f1p0/890	1	164	Pf3D7_05_v3	1294892	1295056	PF3D7_0532000	18.4	165	889	Pf3D7_07_v3	80298	81023	PF3D7_0701900	81.5
i2_LQ_Pf3D72_c25466/f1p77/2922	17	520	Pf3D7_12_v3	257535	258038	PF3D7_1205800	17.2	521	2922	Pf3D7_01_v3	308513	310907	PF3D7_0107500	82.2
i2_LQ_Pf3D72_c4753/f1p19/2564	4	647	Pf3D7_02_v3	686639	687291	PF3D7_0216600	25.1	648	2564	Pf3D7_04_v3	137250	139262	PF3D7_0402300	74.8
i2_LQ_Pf3D72_c9621/f1p37/2352	1	796	Pf3D7_05_v3	1292051	1292847	PF3D7_0532000	33.8	797	2352	Pf3D7_13_v3	1295850	1297408	PF3D7_1330800	66.2
i1_LQ_Pf3D72_c40027/f1p1/1934	3	1591	Pf3D7_06_v3	459002	498277	PF3D7_0611000	82.2	1592	1934	Pf3D7_12_v3	283371	283718	PF3D7_1206300	17.7
i1_LQ_Pf3D72_c9132/f1p0/1710	1	225	Pf3D7_05_v3	1290416	1290646	PF3D7_0531600	13.2	226	1710	Pf3D7_11_v3	749318	750816	PF3D7_1119900	86.8
i4_LQ_Pf3D72_c4368/f1p0/4213	1	445	Pf3D7_12_v3	245921	246367	PF3D7_1205500	10.6	446	4213	Pf3D7_01_v3	340472	344261	PF3D7_0108300	89.4
i1_LQ_Pf3D72_c26666/f1p2/2009	1	213	Pf3D7_05_v3	1289814	1290026	PF3D7_0531600	10.6	214	2009	Pf3D7_14_v3	1230876	1232698	PF3D7_1431300	89.4
i2_LQ_Pf3D72_c55694/f1p85/2201	1	1770	Pf3D7_08_v3	570292	572065	PF3D7_0811300	80.4	1771	2201	Pf3D7_01_v3	488737	489171	PF3D7_0113000	19.6
i0_LQ_Pf3D72_c5843/f1p19/549	1	450	Pf3D7_13_v3	741025	741478	PF3D7_1317800	82	451	549	Pf3D7_02_v3	104108	104200	PF3D7_0202000	18
i2_LQ_Pf3D72_c41758/f1p13/2560	1	578	Pf3D7_07_v3	313909	314487	PF3D7_0706500	22.6	579	2560	Pf3D7_10_v3	455852	457833	PF3D7_1011800	77.4
i2_LQ_Pf3D72_c11662/f1p28/2927	4	535	Pf3D7_11_v3	1359435	1359967	PF3D7_1134700	18.2	536	2927	Pf3D7_11_v3	418312	420711	PF3D7_1110400	81.7
i2_LQ_Pf3D72_c44093/f1p34/2494	1	2200	Pf3D7_10_v3	1412896	1481553	PF3D7_1036700	88.2	2201	2494	Pf3D7_12_v3	992159	992456	notsure	11.8
i0_LQ_Pf3D72_c8096/f1p7/789	1	369	Pf3D7_14_v3	2487719	2488093	PF3D7_1461100	46.8	370	783	Pf3D7_12_v3	943820	944237	PF3D7_1223400	52.5
i1_LQ_Pf3D72_c42742/f1p0/1930	4	483	Pf3D7_08_v3	84987	85466	PF3D7_0801000	24.9	484	1930	Pf3D7_11_v3	1284870	1286317	PF3D7_1133200	75
i3_LQ_Pf3D72_c19240/f1p0/3193	1	1942	Pf3D7_08_v3	783687	785732	PF3D7_0817300	60.8	1943	3193	Pf3D7_12_v3	943874	945498	PF3D7_1223400	39.2
i2_LQ_Pf3D72_c131824/f1p61/2568	1	2181	Pf3D7_10_v3	1002393	1004573	PF3D7_1023900	84.9	2182	2567	Pf3D7_05_v3	46400	46789	PF3D7_0500800	15
i1_LQ_Pf3D72_c40062/f1p0/1734	1	351	Pf3D7_10_v3	90769	91124	notsure	20.2	352	1734	Pf3D7_01_v3	413642	415104	PF3D7_0110700	79.8
i2_LQ_Pf3D72_c57449/f1p202/2606	1	1067	Pf3D7_13_v3	1040979	1042046	PF3D7_1324900	40.9	1068	2605	Pf3D7_02_v3	604617	606326	PF3D7_0214800	59
i1_LQ_Pf3D72_c71674/f1p0/1140	1	451	Pf3D7_07_v3	761098	761550	PF3D7_0717600	39.6	452	1140	Pf3D7_09_v3	770443	771132	PF3D7_0918700	60.4
i1_LQ_Pf3D72_c65118/f1p10/1957	1	687	Pf3D7_06_v3	917003	917848	PF3D7_0622700	35.1	688	1957	Pf3D7_04_v3	140069	141339	PF3D7_0402300	64.9
i2_LQ_Pf3D72_c111532/f1p1/2339	1	386	Pf3D7_05_v3	1292419	1292802	PF3D7_0532000	16.5	387	2336	Pf3D7_02_v3	239267	241214	PF3D7_0206000	83.4
i1_LQ_Pf3D72_c42729/f1p12/1648	1	280	Pf3D7_07_v3	275691	310915	PF3D7_0705600	17	281	1642	Pf3D7_12_v3	559696	561191	PF3D7_1212700	82.6
i2_LQ_Pf3D72_c20363/f1p8/2576	1	420	Pf3D7_05_v3	1292420	1292839	PF3D7_0532000	16.3	421	2576	Pf3D7_03_v3	358547	360703	PF3D7_0308100	83.7
i1_LQ_Pf3D72_c43752/f1p0/1871	1	1670	Pf3D7_12_v3	1328595	1331163	PF3D7_1232100	89.3	1671	1871	Pf3D7_06_v3	294279	294483	PF3D7_0607000	10.7
i2_LQ_Pf3D72_c85339/f1p26/2519	1	1196	Pf3D7_05_v3	1294895	1296091	PF3D7_0532000	47.5	1197	2517	Pf3D7_02_v3	102850	104173	PF3D7_0202000	52.4
i1_LQ_Pf3D72_c76697/f1p0/1551	1	156	Pf3D7_05_v3	1292051	1292209	PF3D7_0531800	10.1	157	1551	Pf3D7_14_v3	1722184	1723570	PF3D7_1442400	89.9
i2_LQ_Pf3D72_c68136/f1p0/2096	1	230	Pf3D7_05_v3	1292624	1292855	PF3D7_0532000	11	231	2096	Pf3D7_07_v3	1086922	1088789	PF3D7_0726000	89
i4_LQ_Pf3D72_c4921/f1p7/4484	1	1709	Pf3D7_07_v3	1087016	1088730	PF3D7_0726000	38.1	1710	4484	Pf3D7_12_v3	908438	911213	PF3D7_1222600	61.9
i2_LQ_Pf3D72_c23671/f1p1/2482	1	286	Pf3D7_03_v3	725676	726150	PF3D7_0317600	11.5	287	2482	Pf3D7_05_v3	608673	667240	PF3D7_0515200	88.5
i1_LQ_Pf3D72_c30612/f1p0/1148	10	507	Pf3D7_05_v3	1294855	1295352	PF3D7_0532000	43.4	508	1148	Pf3D7_02_v3	738375	739384	PF3D7_0218000	55.8
i2_LQ_Pf3D72_c62354/f1p31/2378	1	2108	Pf3D7_07_v3	1083791	1085904	PF3D7_0725700	88.6	2109	2370	Pf3D7_05_v3	46222	46486	PF3D7_0500800	11
i2_LQ_Pf3D72_c2840/f1p2/2499	1	2134	Pf3D7_11_v3	23826	116917	PF3D7_1100700	85.4	2135	2499	Pf3D7_11_v3	1844640	1845008	PF3D7_1146800	14.6
i0_LQ_Pf3D72_c7883/f1p0/363	1	109	Pf3D7_01_v3	478834	478943	PF3D7_0112700	30	110	363	Pf3D7_14_v3	1319113	1319376	PF3D7_1433400	70
i2_LQ_Pf3D72_c85121/f1p24/2764	1	2308	Pf3D7_04_v3	926072	928379	PF3D7_0420300	83.5	2309	2764	Pf3D7_10_v3	910605	911060	PF3D7_1021900	16.5
i2_LQ_Pf3D72_c4343/f1p6/2528	1	780	Pf3D7_08_v3	1068306	1069274	PF3D7_0824600	30.9	781	2525	Pf3D7_04_v3	41914	64782	PF3D7_0400700	69
i1_LQ_Pf3D72_c21898/f1p0/1750	1	732	Pf3D7_09_v3	1228023	1228754	PF3D7_0930800	41.8	733	1750	Pf3D7_14_v3	816069	821362	PF3D7_1419700	58.2
i2_LQ_Pf3D72_c25025/f1p0/2275	9	250	Pf3D7_14_v3	974511	974763	PF3D7_1424100	10.6	251	2275	Pf3D7_09_v3	993219	995619	PF3D7_0924500	89
i2_LQ_Pf3D72_c10411/f1p84/2311	1	436	Pf3D7_05_v3	1292420	1292855	PF3D7_0532000	18.9	437	2307	Pf3D7_07_v3	382273	384931	PF3D7_0707420	81
i2_LQ_Pf3D72_c106058/f1p17/2774	16	429	Pf3D7_07_v3	1086599	1087006	PF3D7_0726000	14.9	430	2774	Pf3D7_06_v3	596882	599699	PF3D7_0614300	84.5
i1_LQ_Pf3D72_c23914/f1p8/1505	1	541	Pf3D7_08_v3	540088	540635	notsure	35.9	542	1505	Pf3D7_05_v3	1307888	1309018	PF3D7_0532300	64.1
i2_LQ_Pf3D72_c82387/f1p30/2046	4	1484	Pf3D7_09_v3	1404593	1421998	PF3D7_0935600	72.4	1485	2046	Pf3D7_01_v3	487939	488505	PF3D7_0113000	27.5
i1_LQ_Pf3D72_c37929/f1p17/1915	1	1420	Pf3D7_03_v3	135274	136794	PF3D7_0302500	74.2	1421	1913	Pf3D7_05_v3	75733	76243	PF3D7_0501400	25.7
i2_LQ_Pf3D72_c56346/f1p59/2610	4	1989	Pf3D7_11_v3	636426	638412	PF3D7_1116800	76.1	1990	2610	Pf3D7_05_v3	45045	45668	PF3D7_0500800	23.8
i1_LQ_Pf3D72_c70644/f1p0/1088	1	815	Pf3D7_09_v3	791620	829379	PF3D7_0919600	74.9	816	1088	Pf3D7_06_v3	748379	748653	PF3D7_0617800	25.1
i2_LQ_Pf3D72_c13229/f1p52/2615	1	916	Pf3D7_07_v3	716900	717819	PF3D7_0716300	35	917	2615	Pf3D7_11_v3	415995	418130	PF3D7_1110400	65
i1_LQ_Pf3D72_c11207/f1p0/1798	1	1461	Pf3D7_09_v3	532569	534030	PF3D7_0911700	81.3	1462	1779	Pf3D7_14_v3	1224740	1312572	PF3D7_1433400	17.7
i2_LQ_Pf3D72_c107043/f1p24/2285	1	531	Pf3D7_04_v3	908381	908910	PF3D7_0420100	23.2	532	2285	Pf3D7_09_v3	630428	632189	PF3D7_0914700	76.8
i1_LQ_Pf3D72_c77020/f1p0/1688	3	1096	Pf3D7_02_v3	104111	105146	PF3D7_0202000	64.8	1097	1688	Pf3D7_05_v3	871362	871922	PF3D7_0521300	35.1
i0_HQ_Pf3D72_c1590/f2p0/687	2	157	Pf3D7_07_v3	82266	82424	PF3D7_0701900	22.7	158	687	Pf3D7_14_v3	1990368	1990897	PF3D7_1448500	77.1
i1_LQ_Pf3D72_c40442/f1p0/1479	1	786	Pf3D7_08_v3	1374690	1375875	PF3D7_0831800	53.1	787	1474	Pf3D7_13_v3	2840310	2841000	PF3D7_1372200	46.5
i1_LQ_Pf3D72_c26065/f1p0/1600	1	920	Pf3D7_07_v3	96213	97324	PF3D7_0702300	57.5	921	1600	Pf3D7_05_v3	76591	77259	PF3D7_0501400	42.5
i2_LQ_Pf3D72_c56437/f1p5/2554	1	342	Pf3D7_13_v3	171767	172109	PF3D7_1303500	13.4	343	2554	Pf3D7_14_v3	739526	742670	PF3D7_1417600	86.6
i2_LQ_Pf3D72_c86935/f1p34/2561	1	262	Pf3D7_09_v3	346049	346310	PF3D7_0907200	10.2	263	2561	Pf3D7_08_v3	1008735	1015500	PF3D7_0823000	89.8
i2_LQ_Pf3D72_c5807/f1p113/3027	1	466	Pf3D7_05_v3	1289601	1290067	PF3D7_0531600	15.4	467	3027	Pf3D7_08_v3	568806	571369	PF3D7_0811300	84.6
i2_LQ_Pf3D72_c81031/f1p33/2852	1	2102	Pf3D7_02_v3	570075	572176	PF3D7_0214100	73.7	2103	2852	Pf3D7_05_v3	76939	77687	PF3D7_0501400	26.3
i2_LQ_Pf3D72_c55739/f1p36/2215	3	455	Pf3D7_05_v3	1289604	1290057	PF3D7_0531600	20.5	456	2215	Pf3D7_10_v3	1395477	1397221	PF3D7_1035200	79.5
i2_LQ_Pf3D72_c63567/f1p9/2434	1	1571	Pf3D7_08_v3	660182	661752	PF3D7_0813400	64.5	1572	2434	Pf3D7_10_v3	1330175	1331042	notsure	35.5
i2_LQ_Pf3D72_c129837/f1p35/3025	1	762	Pf3D7_05_v3	1300954	1301750	PF3D7_0532100	25.2	763	3025	Pf3D7_01_v3	32030	101760	PF3D7_0101800	74.8
i2_LQ_Pf3D72_c42647/f1p54/2487	1	985	Pf3D7_14_v3	420856	421840	PF3D7_1410400	39.6	986	2487	Pf3D7_14_v3	2429259	2430768	PF3D7_1459200	60.4
i2_LQ_Pf3D72_c24600/f1p19/3131	1	2208	Pf3D7_05_v3	1292420	1294635	PF3D7_0532000	70.5	2209	3131	Pf3D7_12_v3	918912	919836	PF3D7_1222700	29.5
i2_LQ_Pf3D72_c133662/f1p14/2620	1	384	Pf3D7_05_v3	1292419	1292804	PF3D7_0532000	14.7	385	2620	Pf3D7_11_v3	577561	580631	PF3D7_1115200	85.3
i2_LQ_Pf3D72_c43502/f1p17/2805	1	794	Pf3D7_12_v3	1670239	1671032	PF3D7_1239800	28.3	795	2805	Pf3D7_14_v3	2786461	2925460	PF3D7_1468800	71.7
i0_LQ_Pf3D72_c3664/f1p36/670	2	421	Pf3D7_05_v3	1292411	1292839	PF3D7_0532000	62.7	422	670	Pf3D7_06_v3	518018	518289	PF3D7_0612200	37.2
i2_LQ_Pf3D72_c102262/f1p0/2446	1	445	Pf3D7_07_v3	1086580	1087012	PF3D7_0726000	18.2	446	2446	Pf3D7_03_v3	414591	416604	PF3D7_0309900	81.8
i2_LQ_Pf3D72_c136652/f1p12/2885	1	432	Pf3D7_05_v3	1292420	1292853	PF3D7_0532000	15	433	2883	Pf3D7_06_v3	788217	791712	PF3D7_0619000	85
i1_LQ_Pf3D72_c78551/f1p0/1571	1	821	Pf3D7_02_v3	105180	106479	PF3D7_0202000	52.3	822	1571	Pf3D7_05_v3	70036	70803	PF3D7_0501300	47.7
i2_LQ_Pf3D72_c133747/f1p37/2634	1	1413	Pf3D7_12_v3	1198097	1199509	PF3D7_1229100	53.6	1414	2634	Pf3D7_08_v3	851604	852822	PF3D7_0818700	46.4
i3_LQ_Pf3D72_c26296/f1p0/3582	1	415	Pf3D7_05_v3	1292420	1292832	PF3D7_0532000	11.6	416	3582	Pf3D7_13_v3	1372994	1376189	PF3D7_1333600	88.4
i1_LQ_Pf3D72_c56117/f1p9/1782	1	458	Pf3D7_14_v3	2598898	2599356	PF3D7_1464200	25.7	459	1782	Pf3D7_12_v3	1637642	1638967	PF3D7_1239200	74.3
i0_LQ_Pf3D72_c2496/f1p0/667	1	401	Pf3D7_05_v3	1292420	1292823	PF3D7_0532000	60.1	402	667	Pf3D7_13_v3	1042195	1042463	notsure	39.9
i2_LQ_Pf3D72_c135481/f1p32/2769	1	308	Pf3D7_04_v3	925625	925935	PF3D7_0420300	11.1	309	2769	Pf3D7_02_v3	122368	124837	PF3D7_0202400	88.9
i2_LQ_Pf3D72_c102087/f1p24/2943	2	567	Pf3D7_03_v3	333931	334497	PF3D7_0307700	19.2	568	2942	Pf3D7_04_v3	501510	503887	PF3D7_0411000	80.7
i2_LQ_Pf3D72_c39118/f1p2/2559	1	434	Pf3D7_07_v3	1086580	1087015	PF3D7_0726000	17	435	2559	Pf3D7_14_v3	1350318	1352462	PF3D7_1433800	83
i2_LQ_Pf3D72_c18815/f1p5/2223	1	319	Pf3D7_05_v3	1292420	1292738	PF3D7_0532000	14.3	320	2223	Pf3D7_05_v3	850829	852735	PF3D7_0520800	85.7
i3_LQ_Pf3D72_c12330/f1p0/3606	25	2227	Pf3D7_07_v3	1086593	1088770	PF3D7_0726000	61.1	2228	3606	Pf3D7_05_v3	1293245	1294626	PF3D7_0532000	38.2
i2_LQ_Pf3D72_c85650/f1p33/2956	1	389	Pf3D7_11_v3	1976209	1976598	PF3D7_1149200	13.2	390	2956	Pf3D7_01_v3	99220	101793	PF3D7_0102200	86.8
i0_LQ_Pf3D72_c5090/f1p14/966	1	809	Pf3D7_07_v3	858622	859662	PF3D7_0719600	83.7	810	966	Pf3D7_05_v3	45480	45634	PF3D7_0500800	16.3
i1_LQ_Pf3D72_c48079/f1p0/1255	5	423	Pf3D7_08_v3	687092	687514	PF3D7_0814200	33.4	424	1255	Pf3D7_02_v3	505000	510540	PF3D7_0212500	66.3
i2_LQ_Pf3D72_c58862/f1p6/2265	1	410	Pf3D7_05_v3	1292433	1292851	PF3D7_0532000	18.1	411	2265	Pf3D7_09_v3	164683	166540	PF3D7_0903500	81.9
i0_LQ_Pf3D72_c1716/f1p0/842	1	302	Pf3D7_05_v3	1292459	1292758	PF3D7_0532000	35.9	303	842	Pf3D7_10_v3	455697	456234	PF3D7_1011800	64.1
i2_LQ_Pf3D72_c26838/f1p12/2485	1	310	Pf3D7_12_v3	245331	245641	PF3D7_1205500	12.5	311	2485	Pf3D7_04_v3	889762	891936	PF3D7_0419900	87.5
i2_LQ_Pf3D72_c86584/f1p6/2823	1	2205	Pf3D7_07_v3	1086580	1088792	PF3D7_0726000	78.1	2206	2823	Pf3D7_05_v3	765340	765957	PF3D7_0518500	21.9
i2_LQ_Pf3D72_c44390/f1p16/2533	1	512	Pf3D7_10_v3	1394637	1395150	PF3D7_1035200	20.2	513	2533	Pf3D7_08_v3	1113104	1115126	PF3D7_0826100	79.8
i2_LQ_Pf3D72_c111429/f1p2/2749	1	2424	Pf3D7_12_v3	1328443	1331815	PF3D7_1232100	88.2	2425	2749	Pf3D7_06_v3	634271	634597	PF3D7_0615400	11.8
i2_LQ_Pf3D72_c26434/f1p10/2612	3	401	Pf3D7_05_v3	1292423	1292813	PF3D7_0532000	15.3	402	2612	Pf3D7_02_v3	81659	83868	PF3D7_0201700	84.6
i2_LQ_Pf3D72_c8866/f1p13/2428	1	1449	Pf3D7_13_v3	1853443	1854891	PF3D7_1346400	59.7	1450	2428	Pf3D7_06_v3	1240689	1241845	PF3D7_0629700	40.3
i2_LQ_Pf3D72_c21454/f1p2/2200	1	1675	Pf3D7_07_v3	1086580	1088260	PF3D7_0726000	76.1	1676	2189	Pf3D7_01_v3	479011	479614	PF3D7_0112700	23.4
i1_LQ_Pf3D72_c39827/f1p65/1970	1	1412	Pf3D7_08_v3	567586	569110	PF3D7_0811300	71.7	1413	1970	Pf3D7_12_v3	943687	944244	PF3D7_1223400	28.3
i1_LQ_Pf3D72_c3411/f1p0/1889	1	218	Pf3D7_08_v3	948687	948910	PF3D7_0821000	11.5	219	1889	Pf3D7_09_v3	897265	898940	PF3D7_0922100	88.5
i2_LQ_Pf3D72_c58185/f1p6/2485	26	409	Pf3D7_05_v3	250413	250796	PF3D7_0505700	15.5	410	2485	Pf3D7_04_v3	1009675	1011754	PF3D7_0422200	83.5
i0_LQ_Pf3D72_c9971/f1p0/473	1	379	Pf3D7_10_v3	1395828	1396206	PF3D7_1035200	80.1	380	473	Pf3D7_12_v3	559252	559345	PF3D7_1212700	19.9
i2_LQ_Pf3D72_c38662/f1p2/2875	1	677	Pf3D7_14_v3	2966858	2967536	PF3D7_1472700	23.5	678	2875	Pf3D7_13_v3	1859710	1861906	PF3D7_1346400	76.5
i2_LQ_Pf3D72_c129860/f1p3/2354	1	2101	Pf3D7_01_v3	353025	355128	PF3D7_0108700	89.3	2102	2354	Pf3D7_10_v3	1000559	1000811	PF3D7_1023900	10.7
i2_LQ_Pf3D72_c135263/f1p1/2853	1	999	Pf3D7_06_v3	1279847	1281312	PF3D7_0630600	35	1000	2853	Pf3D7_07_v3	167325	220901	PF3D7_0704000	65
i1_LQ_Pf3D72_c27292/f1p0/1902	1	413	Pf3D7_11_v3	1962741	1963153	PF3D7_1149000	21.7	414	1902	Pf3D7_14_v3	2786467	2837927	PF3D7_1468800	78.3
i1_LQ_Pf3D72_c6236/f1p3/1927	1	424	Pf3D7_07_v3	1086580	1087004	PF3D7_0726000	22	425	1927	Pf3D7_06_v3	581204	582707	PF3D7_0613900	78
i1_LQ_Pf3D72_c45553/f1p0/2021	1	1720	Pf3D7_04_v3	386768	388487	PF3D7_0407800	85.1	1721	2021	Pf3D7_10_v3	939899	940201	PF3D7_1022400	14.9
i3_LQ_Pf3D72_c18664/f1p4/3136	4	1791	Pf3D7_14_v3	1479937	1481728	PF3D7_1436300	57	1792	3136	Pf3D7_04_v3	399886	401241	PF3D7_0408100	42.9
i2_LQ_Pf3D72_c102357/f1p8/2636	2	446	Pf3D7_05_v3	1292422	1292865	PF3D7_0532000	16.9	447	2636	Pf3D7_13_v3	2140433	2142630	PF3D7_1353400	83.1
i1_LQ_Pf3D72_c15556/f1p13/1147	1	1009	Pf3D7_06_v3	78589	171255	PF3D7_0603400	88	1010	1146	Pf3D7_09_v3	1082828	1082941	notsure	11.9
i2_LQ_Pf3D72_c61384/f1p0/2265	1	1968	Pf3D7_01_v3	99992	101968	PF3D7_0102200	86.9	1969	2265	Pf3D7_05_v3	45501	45799	PF3D7_0500800	13.1
i4_LQ_Pf3D72_c3695/f1p26/4381	7	2898	Pf3D7_13_v3	33450	97149	PF3D7_1300500	66	2899	4381	Pf3D7_14_v3	2442609	2444192	PF3D7_1459600	33.9
i2_LQ_Pf3D72_c43742/f1p33/1969	1	290	Pf3D7_06_v3	1262419	1262705	PF3D7_0630300	14.7	291	1969	Pf3D7_11_v3	697739	699418	PF3D7_1118300	85.3
i1_LQ_Pf3D72_c12920/f1p23/1769	7	804	Pf3D7_07_v3	1083863	1084686	PF3D7_0725600	45.1	805	1769	Pf3D7_11_v3	130943	131917	PF3D7_1102800	54.6
i2_LQ_Pf3D72_c92491/f1p8/2046	4	1313	Pf3D7_02_v3	305418	307168	PF3D7_0207600	64	1314	2046	Pf3D7_05_v3	509646	510379	PF3D7_0511500	35.8
i1_LQ_Pf3D72_c22736/f1p0/1770	4	206	Pf3D7_13_v3	2066234	2066437	PF3D7_1351800	11.5	207	1770	Pf3D7_10_v3	997453	1021275	PF3D7_1023900	88.4
i3_LQ_Pf3D72_c6454/f1p0/3134	34	734	Pf3D7_08_v3	130750	131457	PF3D7_0801900	22.4	735	3134	Pf3D7_06_v3	179080	196360	PF3D7_0604300	76.6
i2_LQ_Pf3D72_c43688/f1p8/2542	1	721	Pf3D7_08_v3	1055100	1056095	PF3D7_0824200	28.4	722	2542	Pf3D7_11_v3	1282320	1284146	PF3D7_1133200	71.6
i1_LQ_Pf3D72_c5363/f1p13/1535	1	766	Pf3D7_05_v3	1289970	1290784	PF3D7_0531600	49.9	767	1535	Pf3D7_11_v3	130925	131736	PF3D7_1102800	50.1
i2_LQ_Pf3D72_c25110/f1p12/2336	1	419	Pf3D7_07_v3	1086580	1086997	PF3D7_0726000	17.9	420	2336	Pf3D7_08_v3	182427	184343	PF3D7_0802600	82.1
i2_LQ_Pf3D72_c137954/f1p7/2604	1	431	Pf3D7_07_v3	1086571	1087004	PF3D7_0726000	16.6	432	2600	Pf3D7_05_v3	702819	704987	PF3D7_0516800	83.3
i2_LQ_Pf3D72_c44301/f1p21/2793	1	324	Pf3D7_11_v3	1623805	1624128	PF3D7_1140700	11.6	325	2792	Pf3D7_12_v3	149346	153691	PF3D7_1202600	88.4
i2_LQ_Pf3D72_c110991/f1p29/2306	1	1871	Pf3D7_02_v3	400313	402417	PF3D7_0209700	81.1	1872	2301	Pf3D7_12_v3	558255	558684	PF3D7_1212700	18.6
i3_LQ_Pf3D72_c10551/f1p0/3326	1	1544	Pf3D7_05_v3	1292463	1294007	PF3D7_0532000	46.4	1545	3326	Pf3D7_11_v3	418385	420167	PF3D7_1110400	53.6
i1_LQ_Pf3D72_c28596/f1p0/1973	1	1075	Pf3D7_13_v3	2129091	2130157	notsure	54.5	1076	1973	Pf3D7_11_v3	131667	136113	PF3D7_1102800	45.5
i2_LQ_Pf3D72_c35543/f1p57/2106	4	1213	Pf3D7_05_v3	1294274	1295484	PF3D7_0532000	57.5	1214	2106	Pf3D7_14_v3	2559608	2560502	PF3D7_1462800	42.4
i2_LQ_Pf3D72_c105692/f1p15/2926	1	2369	Pf3D7_11_v3	301904	304272	PF3D7_1107300	81	2370	2926	Pf3D7_13_v3	1448888	1449447	PF3D7_1335400	19
i2_LQ_Pf3D72_c106513/f1p36/2829	1	2432	Pf3D7_13_v3	344636	347073	PF3D7_1307700	86	2433	2829	Pf3D7_05_v3	77305	77701	PF3D7_0501400	14
i2_LQ_Pf3D72_c62071/f1p14/2298	9	838	Pf3D7_11_v3	308842	309674	PF3D7_1107300	36.1	839	2298	Pf3D7_02_v3	756868	758329	PF3D7_0218600	63.5
i3_LQ_Pf3D72_c6291/f1p21/3373	1	2314	Pf3D7_13_v3	856678	870145	PF3D7_1321000	68.6	2315	3373	Pf3D7_14_v3	970043	971313	PF3D7_1423800	31.4
i0_LQ_Pf3D72_c6523/f1p2/496	1	220	Pf3D7_08_v3	1123852	1124202	PF3D7_0826100	44.4	221	492	Pf3D7_13_v3	2307295	2307562	PF3D7_1358100	54.8
i1_LQ_Pf3D72_c22758/f1p7/1663	1	531	Pf3D7_10_v3	1394620	1395150	PF3D7_1035200	31.9	532	1663	Pf3D7_11_v3	1978092	1979223	PF3D7_1149200	68.1
i2_LQ_Pf3D72_c132916/f1p18/2438	1	2174	Pf3D7_11_v3	416292	418468	PF3D7_1110400	89.2	2175	2438	Pf3D7_05_v3	45856	46122	PF3D7_0500800	10.8
i3_LQ_Pf3D72_c11038/f1p0/3330	1	2973	Pf3D7_04_v3	922059	925209	PF3D7_0420300	89.3	2974	3330	Pf3D7_14_v3	1864088	1864446	PF3D7_1445400	10.7
i1_LQ_Pf3D72_c70172/f1p0/1260	1	1002	Pf3D7_05_v3	477135	522048	PF3D7_0511600	79.5	1003	1260	Pf3D7_10_v3	244581	244838	PF3D7_1005600	20.5
i1_LQ_Pf3D72_c21245/f1p25/1819	1	1553	Pf3D7_07_v3	1087214	1088768	PF3D7_0726000	85.4	1554	1818	Pf3D7_02_v3	81101	81365	PF3D7_0201700	14.6
i2_LQ_Pf3D72_c135012/f1p12/2554	1	1778	Pf3D7_12_v3	1329085	1331883	PF3D7_1232100	69.6	1779	2554	Pf3D7_06_v3	815245	816024	PF3D7_0619400	30.4
i1_LQ_Pf3D72_c23906/f1p0/1683	1	1162	Pf3D7_11_v3	128365	132131	PF3D7_1102700	69	1163	1683	Pf3D7_12_v3	1033761	1034301	PF3D7_1225500	31
i2_LQ_Pf3D72_c86631/f1p55/2711	1	1788	Pf3D7_12_v3	1396473	1398260	PF3D7_1233600	66	1789	2711	Pf3D7_08_v3	687266	688189	PF3D7_0814200	34
i1_LQ_Pf3D72_c7245/f1p1/1713	1	438	Pf3D7_07_v3	1085013	1085453	PF3D7_0725600	25.6	439	1713	Pf3D7_08_v3	1373808	1375084	PF3D7_0831800	74.4
i3_LQ_Pf3D72_c19701/f1p0/3237	1	645	Pf3D7_04_v3	1055334	1055981	PF3D7_0423400	19.9	646	3237	Pf3D7_06_v3	106738	109724	PF3D7_0602600	80.1
i2_LQ_Pf3D72_c20564/f1p7/2212	1	286	Pf3D7_12_v3	570837	571128	PF3D7_1212900	12.9	287	2212	Pf3D7_10_v3	877719	879645	PF3D7_1021700	87.1
i2_LQ_Pf3D72_c38826/f1p19/2186	4	254	Pf3D7_13_v3	1332201	1332452	PF3D7_1332200	11.5	255	2186	Pf3D7_09_v3	1420098	1422029	PF3D7_0935900	88.4
i3_LQ_Pf3D72_c5584/f1p13/3374	1	1211	Pf3D7_05_v3	1294826	1296088	PF3D7_0532000	35.9	1212	3374	Pf3D7_14_v3	1899659	1901923	PF3D7_1446300	64.1
i2_LQ_Pf3D72_c10202/f1p7/2263	1	1902	Pf3D7_08_v3	1029340	1118367	PF3D7_0824400	84	1903	2263	Pf3D7_02_v3	775990	776351	PF3D7_0219400	16
i1_LQ_Pf3D72_c48401/f1p20/1168	1	270	Pf3D7_12_v3	1328501	1328769	PF3D7_1232100	23.1	271	1168	Pf3D7_14_v3	1093797	1122179	PF3D7_1428400	76.9
i3_LQ_Pf3D72_c8104/f1p24/3121	1	333	Pf3D7_14_v3	1977158	1977504	PF3D7_1448300	10.7	334	3121	Pf3D7_05_v3	359869	362737	PF3D7_0508700	89.3
i3_LQ_Pf3D72_c6055/f1p19/3198	1	466	Pf3D7_05_v3	1289601	1290067	PF3D7_0531600	14.6	467	3196	Pf3D7_06_v3	1005465	1008210	PF3D7_0624600	85.4
i0_LQ_Pf3D72_c11903/f1p0/272	1	148	Pf3D7_04_v3	924936	925085	PF3D7_0420300	54.4	149	272	Pf3D7_14_v3	2786467	2786591	PF3D7_1468100	45.6
i7_LQ_Pf3D72_c52/f1p0/7504	1	5343	Pf3D7_13_v3	256218	261981	PF3D7_1305300	71.2	5344	7503	Pf3D7_08_v3	1153928	1156158	PF3D7_0826500	28.8
i2_LQ_Pf3D72_c64739/f1p0/2206	23	1971	Pf3D7_14_v3	1946937	1948888	PF3D7_1447800	88.3	1972	2206	Pf3D7_10_v3	570556	570791	PF3D7_1014300	10.7
i2_LQ_Pf3D72_c15179/f1p69/2081	3	1450	Pf3D7_05_v3	1292296	1293755	PF3D7_0532000	69.6	1451	2081	Pf3D7_14_v3	2559874	2560502	PF3D7_1462800	30.3
i4_LQ_Pf3D72_c7459/f1p6/4110	1	3623	Pf3D7_07_v3	1086579	1090226	PF3D7_0726000	88.2	3624	4109	Pf3D7_08_v3	681422	681909	PF3D7_0814000	11.8
i1_LQ_Pf3D72_c64113/f1p0/1938	1	326	Pf3D7_12_v3	1328441	1328769	PF3D7_1232100	16.8	327	1938	Pf3D7_08_v3	1113104	1114716	PF3D7_0826100	83.2
i1_LQ_Pf3D72_c14695/f1p31/1125	11	162	Pf3D7_10_v3	637801	637957	PF3D7_1015900	13.5	163	1125	Pf3D7_12_v3	1830546	1831520	PF3D7_1243700	85.6
i1_LQ_Pf3D72_c48742/f1p0/1288	1	382	Pf3D7_07_v3	1086580	1086962	PF3D7_0726000	29.7	383	1288	Pf3D7_03_v3	537369	538416	PF3D7_0313000	70.3
i2_LQ_Pf3D72_c22284/f1p12/2861	3	1418	Pf3D7_14_v3	884263	886023	PF3D7_1421500	49.5	1419	2856	Pf3D7_02_v3	738860	740302	PF3D7_0218000	50.3
i3_LQ_Pf3D72_c13818/f1p0/3275	28	1165	Pf3D7_02_v3	103991	105130	PF3D7_0202000	34.7	1166	3275	Pf3D7_09_v3	896944	899062	PF3D7_0922100	64.4
i3_LQ_Pf3D72_c11710/f1p2/3999	1	2938	Pf3D7_11_v3	1954070	1958251	PF3D7_1149000	73.5	2939	3999	Pf3D7_13_v3	1449482	1450570	PF3D7_1335400	26.5
i2_LQ_Pf3D72_c85557/f1p14/2386	1	1980	Pf3D7_02_v3	93133	95113	PF3D7_0201900	83	1981	2386	Pf3D7_05_v3	76856	77262	PF3D7_0501400	17
i1_LQ_Pf3D72_c24097/f1p31/1981	1	508	Pf3D7_10_v3	413095	413750	notsure	25.6	509	1981	Pf3D7_04_v3	568737	570210	PF3D7_0412700	74.4
i2_LQ_Pf3D72_c105629/f1p3/2216	1	389	Pf3D7_05_v3	1292420	1292809	PF3D7_0532000	17.6	390	2216	Pf3D7_12_v3	286401	288227	PF3D7_1206300	82.4
i2_LQ_Pf3D72_c35980/f1p69/2308	1	465	Pf3D7_13_v3	2788590	2789056	PF3D7_1370300	20.1	466	2306	Pf3D7_07_v3	382224	384851	PF3D7_0707420	79.8
i1_LQ_Pf3D72_c41669/f1p0/1824	1	269	Pf3D7_10_v3	1395303	1403318	PF3D7_1035200	14.7	270	1824	Pf3D7_07_v3	382311	384653	PF3D7_0707420	85.3
i2_LQ_Pf3D72_c3466/f1p22/2835	1	2283	Pf3D7_04_v3	921611	923893	PF3D7_0420300	80.5	2284	2835	Pf3D7_14_v3	1404439	1404990	PF3D7_1434600	19.5
i4_LQ_Pf3D72_c2056/f1p32/5035	1	2139	Pf3D7_07_v3	1086580	1088725	PF3D7_0726000	42.5	2140	5035	Pf3D7_04_v3	1119059	1121966	PF3D7_0424700	57.5
i2_LQ_Pf3D72_c82571/f1p8/2490	3	2024	Pf3D7_12_v3	1149306	1237975	PF3D7_1228900	81.2	2025	2489	Pf3D7_05_v3	44188	44662	PF3D7_0500800	18.7
i1_LQ_Pf3D72_c48536/f1p0/1218	6	470	Pf3D7_11_v3	140127	140993	PF3D7_1103100	38.2	471	1218	Pf3D7_01_v3	487509	488265	PF3D7_0113000	61.4
i1_LQ_Pf3D72_c54920/f1p18/1936	1	359	Pf3D7_14_v3	1977147	1977505	PF3D7_1448300	18.5	360	1936	Pf3D7_10_v3	1037848	1039426	PF3D7_1024800	81.5
i3_LQ_Pf3D72_c30249/f1p0/3054	1	2143	Pf3D7_03_v3	269635	271782	PF3D7_0305500	70.2	2144	3054	Pf3D7_14_v3	820453	821364	PF3D7_1419700	29.8
i3_LQ_Pf3D72_c12712/f1p0/3365	7	2990	Pf3D7_01_v3	98572	101771	PF3D7_0102200	88.7	2991	3365	Pf3D7_13_v3	2119958	2120338	PF3D7_1353000	11.1
i2_LQ_Pf3D72_c13844/f1p52/2496	1	1116	Pf3D7_14_v3	2893010	2894125	PF3D7_1470800	44.7	1117	2496	Pf3D7_02_v3	102849	104230	PF3D7_0202000	55.3
i4_LQ_Pf3D72_c1624/f1p0/4652	3	2657	Pf3D7_12_v3	1884183	1886953	PF3D7_1245100	57.1	2658	4651	Pf3D7_10_v3	324240	326256	PF3D7_1008000	42.9
i1_LQ_Pf3D72_c39021/f1p9/1936	1	1680	Pf3D7_05_v3	1292411	1332485	PF3D7_0532800	86.8	1681	1932	Pf3D7_02_v3	597360	597620	PF3D7_0214600	13
i1_LQ_Pf3D72_c60517/f1p0/1838	1	354	Pf3D7_03_v3	701754	702108	PF3D7_0317300	19.3	355	1838	Pf3D7_14_v3	1383641	1385129	PF3D7_1434500	80.7
i1_LQ_Pf3D72_c28833/f1p0/1896	1	427	Pf3D7_08_v3	655407	655836	notsure	22.5	428	1896	Pf3D7_08_v3	1206790	1208413	PF3D7_0827900	77.5
i4_LQ_Pf3D72_c7044/f1p0/4133	1	3665	Pf3D7_07_v3	1086580	1090259	PF3D7_0726000	88.7	3666	4133	Pf3D7_08_v3	681430	681907	PF3D7_0814000	11.3
i0_LQ_Pf3D72_c5752/f1p0/655	1	576	Pf3D7_12_v3	1220254	1220820	PF3D7_1229800	87.9	577	650	Pf3D7_04_v3	255555	255637	PF3D7_0404600	11.3
i2_LQ_Pf3D72_c81749/f1p31/2159	1	1319	Pf3D7_05_v3	1292420	1293738	PF3D7_0532000	61.1	1320	2159	Pf3D7_08_v3	1373810	1374649	PF3D7_0831800	38.9
i1_LQ_Pf3D72_c93014/f1p0/1016	1	827	Pf3D7_10_v3	240732	241576	PF3D7_1005500	81.4	828	1016	Pf3D7_11_v3	911124	911317	PF3D7_1123100	18.6
i0_LQ_Pf3D72_c8663/f1p17/617	1	79	Pf3D7_14_v3	2459286	2459569	PF3D7_1460300	12.8	80	617	Pf3D7_03_v3	731069	731604	PF3D7_0317700	87.2
i2_LQ_Pf3D72_c111844/f1p9/2186	3	1235	Pf3D7_12_v3	1328389	1329633	PF3D7_1232100	56.4	1236	2186	Pf3D7_14_v3	820416	821367	PF3D7_1419700	43.5
i2_LQ_Pf3D72_c83596/f1p621/2811	18	1482	Pf3D7_05_v3	1294627	1296093	PF3D7_0532000	52.1	1483	2811	Pf3D7_07_v3	1088911	1090239	PF3D7_0726000	47.3
i2_LQ_Pf3D72_c59693/f1p18/2768	1	1449	Pf3D7_11_v3	269360	270815	PF3D7_1106500	52.3	1450	2768	Pf3D7_02_v3	487622	488940	PF3D7_0212100	47.7
i2_LQ_Pf3D72_c9627/f1p17/2351	1	435	Pf3D7_05_v3	1292420	1292851	PF3D7_0532000	18.5	436	2351	Pf3D7_11_v3	577548	580296	PF3D7_1115200	81.5
i2_LQ_Pf3D72_c41935/f1p12/2546	1	1940	Pf3D7_12_v3	1316256	1318197	PF3D7_1231800	76.2	1941	2546	Pf3D7_10_v3	455985	456591	PF3D7_1011800	23.8
i1_LQ_Pf3D72_c40524/f1p0/1878	4	429	Pf3D7_06_v3	718385	718949	PF3D7_0617200	22.7	430	1878	Pf3D7_13_v3	1625830	1628555	PF3D7_1340900	77.2
i2_LQ_Pf3D72_c106239/f1p13/2910	1	893	Pf3D7_06_v3	1213232	1214120	PF3D7_0629500	30.7	894	2910	Pf3D7_10_v3	1293981	1295997	PF3D7_1032100	69.3
i2_LQ_Pf3D72_c85197/f1p25/2726	1	500	Pf3D7_07_v3	1087749	1088266	PF3D7_0726000	18.3	501	2726	Pf3D7_05_v3	389834	392399	PF3D7_0509400	81.7
i2_LQ_Pf3D72_c103597/f1p112/2948	1	2083	Pf3D7_13_v3	2589702	2612594	PF3D7_1364500	70.7	2084	2941	Pf3D7_14_v3	422048	422905	PF3D7_1410400	29.1
i1_LQ_Pf3D72_c46150/f1p0/1852	4	1603	Pf3D7_11_v3	1977934	1979554	PF3D7_1149200	86.4	1604	1852	Pf3D7_10_v3	471116	471374	PF3D7_1012200	13.4
i2_LQ_Pf3D72_c130224/f1p13/2088	3	329	Pf3D7_14_v3	1404283	1404611	PF3D7_1434600	15.7	330	2088	Pf3D7_06_v3	189751	191512	PF3D7_0604500	84.2
i1_LQ_Pf3D72_c11437/f1p0/1590	1	292	Pf3D7_04_v3	251622	251918	PF3D7_0404600	18.4	293	1590	Pf3D7_14_v3	961138	962433	PF3D7_1423700	81.6
i0_LQ_Pf3D72_c6798/f1p10/712	1	363	Pf3D7_05_v3	1292420	1292793	PF3D7_0532000	51	364	708	Pf3D7_05_v3	384954	385296	PF3D7_0509100	48.5
i0_LQ_Pf3D72_c10634/f1p8/970	1	312	Pf3D7_02_v3	791591	792136	PF3D7_0219900	32.2	313	970	Pf3D7_12_v3	1986444	1987119	notsure	67.8
i1_LQ_Pf3D72_c8952/f1p0/1786	1	403	Pf3D7_09_v3	22996	23399	PF3D7_0900100	22.6	404	1786	Pf3D7_11_v3	27432	28820	PF3D7_1100100	77.4
i1_LQ_Pf3D72_c64976/f1p18/1620	1	323	Pf3D7_11_v3	226381	226706	PF3D7_1105100	19.9	324	1620	Pf3D7_12_v3	1637630	1638928	PF3D7_1239200	80.1
i1_LQ_Pf3D72_c24407/f1p0/1643	1	516	Pf3D7_12_v3	1328475	1329020	PF3D7_1232100	31.4	517	1643	Pf3D7_10_v3	1134098	1135294	PF3D7_1027100	68.6
i2_LQ_Pf3D72_c8853/f1p19/2172	1	826	Pf3D7_13_v3	1512628	1513453	PF3D7_1337500	38	827	2172	Pf3D7_08_v3	1120549	1121894	PF3D7_0826100	62
i2_LQ_Pf3D72_c5809/f1p32/2456	1	1814	Pf3D7_10_v3	201495	306053	PF3D7_1006600	73.9	1815	2456	Pf3D7_10_v3	1322697	1323336	PF3D7_1033000	26.1
i3_LQ_Pf3D72_c23799/f1p0/3262	1	431	Pf3D7_07_v3	1086579	1087011	PF3D7_0726000	13.2	432	3262	Pf3D7_12_v3	314253	317086	PF3D7_1207000	86.8
i0_LQ_Pf3D72_c10530/f1p0/866	1	652	Pf3D7_12_v3	2119462	2120108	PF3D7_1252100	75.3	653	866	Pf3D7_10_v3	455910	456128	PF3D7_1011800	24.7
i2_LQ_Pf3D72_c131854/f1p9/2265	1	258	Pf3D7_05_v3	397652	397905	PF3D7_0509400	11.4	259	2265	Pf3D7_09_v3	147970	149955	PF3D7_0903300	88.6
i2_LQ_Pf3D72_c138041/f1p105/2366	1	1010	Pf3D7_13_v3	1862822	1863831	PF3D7_1346400	42.7	1011	2363	Pf3D7_02_v3	102855	104212	PF3D7_0202000	57.2
i2_LQ_Pf3D72_c103904/f1p9/2496	1	433	Pf3D7_07_v3	1086580	1087012	PF3D7_0726000	17.3	434	2496	Pf3D7_11_v3	1681781	1683844	PF3D7_1142100	82.7
i2_LQ_Pf3D72_c104759/f1p10/2136	1	316	Pf3D7_10_v3	1035334	1035649	PF3D7_1024800	14.8	317	2136	Pf3D7_06_v3	1235716	1237537	PF3D7_0629700	85.2
i2_LQ_Pf3D72_c4573/f1p20/2834	1	833	Pf3D7_05_v3	1293729	1294567	PF3D7_0532000	29.4	834	2834	Pf3D7_13_v3	2642601	2644602	PF3D7_1366300	70.6
i1_LQ_Pf3D72_c63913/f1p0/1993	1	321	Pf3D7_13_v3	740318	741142	PF3D7_1317800	16.1	322	1991	Pf3D7_02_v3	102334	104069	PF3D7_0202000	83.8
i2_LQ_Pf3D72_c56197/f1p91/2458	15	412	Pf3D7_06_v3	1093882	1094279	PF3D7_0627100	16.2	413	2458	Pf3D7_07_v3	382314	385148	PF3D7_0707420	83.2
i2_LQ_Pf3D72_c108950/f1p8/2362	1	391	Pf3D7_12_v3	245331	245721	PF3D7_1205500	16.6	392	2362	Pf3D7_07_v3	904651	906620	PF3D7_0721000	83.4
i2_LQ_Pf3D72_c132084/f1p8/2854	1	2419	Pf3D7_07_v3	1086580	1404598	PF3D7_0727300	84.8	2420	2854	Pf3D7_03_v3	698964	699402	notsure	15.2
i1_LQ_Pf3D72_c64373/f1p7/1973	20	1559	Pf3D7_11_v3	1953681	1957895	PF3D7_1149000	78.1	1560	1973	Pf3D7_09_v3	896106	896519	PF3D7_0922100	21
i2_LQ_Pf3D72_c129505/f1p12/2783	1	504	Pf3D7_07_v3	998578	999079	PF3D7_0723800	18.1	505	2783	Pf3D7_14_v3	219852	222132	PF3D7_1406200	81.9
i0_LQ_Pf3D72_c7980/f1p0/826	1	563	Pf3D7_05_v3	1292420	1323483	PF3D7_0532100	68.2	564	826	Pf3D7_01_v3	349848	350119	PF3D7_0108600	31.8
i1_LQ_Pf3D72_c6270/f1p0/1806	1	576	Pf3D7_11_v3	308799	309389	PF3D7_1107300	31.9	577	1806	Pf3D7_06_v3	250571	251836	PF3D7_0606000	68.1
i1_LQ_Pf3D72_c49316/f1p0/1306	1	334	Pf3D7_04_v3	692179	692509	PF3D7_0415700	25.6	335	1306	Pf3D7_12_v3	113331	114552	PF3D7_1202100	74.4
i2_LQ_Pf3D72_c84729/f1p16/2841	17	692	Pf3D7_02_v3	719220	719867	notsure	23.8	693	2841	Pf3D7_05_v3	366787	374416	PF3D7_0508900	75.6
i2_LQ_Pf3D72_c23079/f1p219/2518	1	2035	Pf3D7_12_v3	1161188	1163224	PF3D7_1228600	80.8	2036	2518	Pf3D7_06_v3	748372	748854	PF3D7_0617800	19.2
i1_LQ_Pf3D72_c38239/f1p6/1562	1	167	Pf3D7_07_v3	273555	273722	PF3D7_0705500	10.7	168	1562	Pf3D7_13_v3	1449169	1450567	PF3D7_1335400	89.3
i3_LQ_Pf3D72_c10459/f1p0/3472	1	1906	Pf3D7_14_v3	1385100	1442833	PF3D7_1435200	54.9	1907	3472	Pf3D7_08_v3	1123446	1125013	PF3D7_0826100	45.1
i1_LQ_Pf3D72_c58086/f1p8/1478	1	374	Pf3D7_07_v3	1086580	1086964	PF3D7_0726000	25.3	375	1478	Pf3D7_08_v3	627545	628693	PF3D7_0812500	74.7
i4_LQ_Pf3D72_c7137/f1p30/4023	1	3233	Pf3D7_04_v3	139288	178689	PF3D7_0402600	80.4	3234	4023	Pf3D7_01_v3	487939	488768	PF3D7_0113000	19.6
i2_LQ_Pf3D72_c14373/f1p24/2045	1	329	Pf3D7_10_v3	722489	722817	PF3D7_1018200	16.1	330	2045	Pf3D7_01_v3	284095	285811	PF3D7_0106700	83.9
i2_LQ_Pf3D72_c38713/f1p9/2439	1	440	Pf3D7_07_v3	1086580	1087016	PF3D7_0726000	18	441	2439	Pf3D7_02_v3	689849	693170	PF3D7_0216700	82
i2_LQ_Pf3D72_c28809/f1p10/2599	3	593	Pf3D7_07_v3	1020114	1020706	PF3D7_0724200	22.7	594	2599	Pf3D7_13_v3	727972	729977	PF3D7_1317200	77.2
i2_LQ_Pf3D72_c77259/f1p67/2166	1	900	Pf3D7_08_v3	685876	687778	PF3D7_0814200	41.6	901	2166	Pf3D7_02_v3	102846	104113	PF3D7_0202000	58.4
i2_LQ_Pf3D72_c80350/f1p5/2331	1	1359	Pf3D7_04_v3	926754	928115	PF3D7_0420300	58.3	1360	2331	Pf3D7_08_v3	119191	120162	PF3D7_0801800	41.7
i2_LQ_Pf3D72_c27377/f1p36/2761	1	1578	Pf3D7_05_v3	1290061	1291642	PF3D7_0531600	57.2	1579	2761	Pf3D7_02_v3	102846	104028	PF3D7_0202000	42.8
i2_LQ_Pf3D72_c112312/f1p20/2881	1	1994	Pf3D7_05_v3	220615	222612	PF3D7_0505100	69.2	1995	2881	Pf3D7_13_v3	1716523	1717410	PF3D7_1343400	30.8
i4_LQ_Pf3D72_c3550/f1p0/4634	1	1055	Pf3D7_13_v3	660137	661205	PF3D7_1315800	22.8	1056	4634	Pf3D7_09_v3	270454	275523	PF3D7_0905400	77.2
i2_LQ_Pf3D72_c107045/f1p39/2369	1	447	Pf3D7_05_v3	1292420	1292866	PF3D7_0532000	18.9	448	2369	Pf3D7_09_v3	1420158	1422078	PF3D7_0935900	81.1
i2_LQ_Pf3D72_c105487/f1p10/2516	1	315	Pf3D7_08_v3	1132476	1132790	PF3D7_0826100	12.5	316	2516	Pf3D7_06_v3	1237984	1240192	PF3D7_0629700	87.5
i4_LQ_Pf3D72_c5628/f1p8/4398	1	2906	Pf3D7_14_v3	699147	702069	PF3D7_1417200	66.1	2907	4398	Pf3D7_01_v3	307051	308549	PF3D7_0107500	33.9
i1_LQ_Pf3D72_c11694/f1p0/1495	2	1265	Pf3D7_11_v3	1976470	1977870	PF3D7_1149200	84.5	1266	1495	Pf3D7_07_v3	339781	340016	PF3D7_0707300	15.4
i1_LQ_Pf3D72_c26006/f1p41/1447	1	278	Pf3D7_09_v3	1202255	1202532	PF3D7_0930300	19.2	279	1442	Pf3D7_03_v3	430482	431671	PF3D7_0310200	80.4
i2_LQ_Pf3D72_c117158/f1p9/2036	1	566	Pf3D7_13_v3	741033	741602	PF3D7_1317800	27.8	567	2036	Pf3D7_02_v3	104000	105926	PF3D7_0202000	72.2
i1_LQ_Pf3D72_c10031/f1p0/2000	1	1769	Pf3D7_08_v3	569511	571281	PF3D7_0811300	88.4	1770	2000	Pf3D7_10_v3	1140479	1140717	PF3D7_1027300	11.6
i2_LQ_Pf3D72_c11698/f1p11/2319	1	349	Pf3D7_05_v3	1292420	1292773	PF3D7_0532000	15	350	2319	Pf3D7_04_v3	894491	896462	PF3D7_0420000	85
i1_LQ_Pf3D72_c61845/f1p12/1529	1	682	Pf3D7_12_v3	1149303	1149970	PF3D7_1228300	44.6	683	1529	Pf3D7_13_v3	2163700	2164677	PF3D7_1354300	55.4
i1_LQ_Pf3D72_c8299/f1p0/1497	1	348	Pf3D7_07_v3	1086579	1086926	PF3D7_0726000	23.2	349	1497	Pf3D7_10_v3	1396088	1397240	PF3D7_1035200	76.8
i2_LQ_Pf3D72_c10999/f1p6/2271	1	453	Pf3D7_07_v3	1086580	1087032	PF3D7_0726000	19.9	454	2271	Pf3D7_07_v3	923146	924963	PF3D7_0721300	80.1
i2_LQ_Pf3D72_c21007/f1p54/2199	12	1003	Pf3D7_09_v3	1209691	1211700	PF3D7_0930400	45.1	1004	2197	Pf3D7_10_v3	1141002	1143025	PF3D7_1027300	54.3
i3_LQ_Pf3D72_c22699/f1p0/3815	1	1050	Pf3D7_05_v3	1289601	1290651	PF3D7_0531600	27.5	1051	3815	Pf3D7_11_v3	240619	243394	PF3D7_1105600	72.5
i2_LQ_Pf3D72_c57347/f1p1/2612	13	2159	Pf3D7_01_v3	100030	102177	PF3D7_0102200	82.2	2160	2612	Pf3D7_05_v3	44484	44940	PF3D7_0500800	17.3
i2_LQ_Pf3D72_c44393/f1p0/2229	1	729	Pf3D7_11_v3	1960112	1960842	PF3D7_1149000	32.7	730	2228	Pf3D7_03_v3	353555	355055	PF3D7_0308000	67.2
i0_LQ_Pf3D72_c9309/f1p12/419	1	347	Pf3D7_14_v3	1534937	1535315	PF3D7_1437900	82.8	348	418	Pf3D7_11_v3	992969	993039	PF3D7_1125300	16.9
i4_LQ_Pf3D72_c2113/f1p25/5131	1	632	Pf3D7_14_v3	838134	840686	PF3D7_1420200	12.3	633	5129	Pf3D7_09_v3	1175194	1181146	PF3D7_0929400	87.6
i4_LQ_Pf3D72_c8251/f1p0/4047	1	1211	Pf3D7_05_v3	1294607	1295818	PF3D7_0532000	29.9	1212	4047	Pf3D7_06_v3	964773	967616	PF3D7_0623800	70.1
i2_LQ_Pf3D72_c133846/f1p110/2105	1	1391	Pf3D7_05_v3	1294829	1311126	PF3D7_0532100	66.1	1392	2105	Pf3D7_02_v3	128387	129174	notsure	33.9
i1_LQ_Pf3D72_c57772/f1p0/1797	1	1607	Pf3D7_13_v3	340137	341845	PF3D7_1307600	89.4	1608	1797	Pf3D7_14_v3	1739164	1739354	PF3D7_1442600	10.6
i0_LQ_Pf3D72_c9119/f1p0/412	1	88	Pf3D7_14_v3	1673539	1673627	PF3D7_1441100	21.4	89	412	Pf3D7_10_v3	997449	997774	PF3D7_1023900	78.6
i2_LQ_Pf3D72_c45370/f1p99/2847	3	1053	Pf3D7_07_v3	1089213	1090263	PF3D7_0726000	36.9	1054	2847	Pf3D7_03_v3	264970	266765	PF3D7_0305500	63
i2_LQ_Pf3D72_c26615/f1p11/2204	1	1917	Pf3D7_14_v3	2110457	2112383	PF3D7_1451400	87	1918	2204	Pf3D7_07_v3	894172	894463	PF3D7_0720700	13
i2_LQ_Pf3D72_c81796/f1p3/2737	1	2152	Pf3D7_05_v3	1292420	1294567	PF3D7_0532000	78.6	2153	2737	Pf3D7_07_v3	633521	634109	PF3D7_0713900	21.4
i2_LQ_Pf3D72_c45311/f1p35/2323	7	1027	Pf3D7_03_v3	704738	705758	PF3D7_0317300	44	1028	2323	Pf3D7_09_v3	1420145	1421441	PF3D7_0935900	55.8
i2_LQ_Pf3D72_c19801/f1p15/2605	1	938	Pf3D7_13_v3	756517	757454	PF3D7_1318300	36	939	2605	Pf3D7_03_v3	930312	957781	PF3D7_0322700	64
i2_LQ_Pf3D72_c84535/f1p62/2857	1	1662	Pf3D7_10_v3	997731	1003180	PF3D7_1023900	58.2	1663	2857	Pf3D7_01_v3	307298	308493	PF3D7_0107500	41.8
i1_LQ_Pf3D72_c21432/f1p0/1403	1	889	Pf3D7_11_v3	1977228	1978128	PF3D7_1149200	63.4	890	1403	Pf3D7_05_v3	75786	76304	PF3D7_0501400	36.6
i2_LQ_Pf3D72_c161543/f1p17/2073	1	901	Pf3D7_05_v3	1293657	1294567	PF3D7_0532000	43.5	902	2073	Pf3D7_11_v3	418386	419559	PF3D7_1110400	56.5
i4_LQ_Pf3D72_c3288/f1p0/4603	6	2112	Pf3D7_05_v3	957623	959796	PF3D7_0523000	45.8	2113	4594	Pf3D7_14_v3	704732	707370	PF3D7_1417200	53.9
i2_LQ_Pf3D72_c21362/f1p17/2649	1	495	Pf3D7_14_v3	3135714	3136218	notsure	18.7	496	2649	Pf3D7_01_v3	128951	131107	PF3D7_0102900	81.3
i2_LQ_Pf3D72_c83675/f1p2/2478	1	1968	Pf3D7_05_v3	1292420	1316768	PF3D7_0532100	79.4	1969	2478	Pf3D7_13_v3	2129592	2130107	notsure	20.6
i3_LQ_Pf3D72_c12234/f1p11/3214	5	765	Pf3D7_14_v3	2240911	2241730	PF3D7_1454700	23.7	766	3214	Pf3D7_12_v3	173612	176188	PF3D7_1203300	76.2
i3_LQ_Pf3D72_c14162/f1p0/3100	1	2621	Pf3D7_08_v3	783324	785962	PF3D7_0817300	84.5	2622	3098	Pf3D7_12_v3	2032450	2032928	PF3D7_1249800	15.4
i2_LQ_Pf3D72_c70271/f1p17/2149	2	366	Pf3D7_10_v3	1114019	1114384	PF3D7_1026600	17	367	2149	Pf3D7_11_v3	912231	914098	PF3D7_1123100	83
i2_LQ_Pf3D72_c105142/f1p84/2487	1	2199	Pf3D7_09_v3	1201730	1203928	PF3D7_0930300	88.4	2200	2487	Pf3D7_14_v3	356942	357232	PF3D7_1409100	11.6
i3_LQ_Pf3D72_c6577/f1p0/3830	1	2332	Pf3D7_05_v3	1293302	1302827	PF3D7_0532100	60.9	2333	3830	Pf3D7_02_v3	102311	103833	PF3D7_0202000	39.1
i2_LQ_Pf3D72_c55982/f1p2/2199	1	553	Pf3D7_05_v3	1289602	1290154	PF3D7_0531600	25.1	554	2199	Pf3D7_08_v3	860438	862085	PF3D7_0818900	74.9
i2_LQ_Pf3D72_c91962/f1p15/2068	1	299	Pf3D7_10_v3	1395441	1396048	PF3D7_1035200	14.5	300	2066	Pf3D7_07_v3	382100	384650	PF3D7_0707420	85.4
i3_LQ_Pf3D72_c23869/f1p14/3512	1	737	Pf3D7_07_v3	1086580	1087321	PF3D7_0726000	21	738	3512	Pf3D7_06_v3	452971	456119	PF3D7_0610800	79
i3_LQ_Pf3D72_c29076/f1p0/3022	1	2374	Pf3D7_05_v3	1292420	1321972	PF3D7_0532100	78.6	2375	3022	Pf3D7_11_v3	221529	222177	PF3D7_1105000	21.4
i2_LQ_Pf3D72_c85847/f1p7/2750	1	427	Pf3D7_05_v3	1292420	1292845	PF3D7_0532000	15.5	428	2750	Pf3D7_01_v3	398257	400582	PF3D7_0110500	84.5
i2_LQ_Pf3D72_c69913/f1p17/2141	1	456	Pf3D7_07_v3	1086580	1087006	PF3D7_0726000	21.3	457	2141	Pf3D7_06_v3	963080	964764	PF3D7_0623800	78.7
i1_LQ_Pf3D72_c47789/f1p21/1117	1	949	Pf3D7_10_v3	1141213	1142995	PF3D7_1027300	85	950	1115	Pf3D7_10_v3	569043	569211	PF3D7_1014300	14.9
i3_LQ_Pf3D72_c3291/f1p23/3148	1	2096	Pf3D7_05_v3	1292420	1297046	PF3D7_0532000	66.6	2097	3148	Pf3D7_08_v3	687496	688617	PF3D7_0814200	33.4
i1_LQ_Pf3D72_c9146/f1p2/1828	1	344	Pf3D7_08_v3	829732	830085	PF3D7_0818200	18.8	345	1828	Pf3D7_01_v3	35884	37372	PF3D7_0100100	81.2
i0_LQ_Pf3D72_c11165/f1p0/1001	1	214	Pf3D7_05_v3	798446	798672	PF3D7_0519400	21.4	215	1001	Pf3D7_01_v3	487502	488308	PF3D7_0113000	78.6
i2_LQ_Pf3D72_c9099/f1p13/2115	1	1814	Pf3D7_04_v3	920042	921858	PF3D7_0420300	85.8	1815	2115	Pf3D7_13_v3	1449078	1449382	PF3D7_1335400	14.2
i1_LQ_Pf3D72_c35951/f1p0/1653	1	450	Pf3D7_05_v3	1292420	1292871	PF3D7_0532000	27.2	451	1653	Pf3D7_05_v3	795447	796654	PF3D7_0519300	72.8
i2_LQ_Pf3D72_c112040/f1p5/2554	1	447	Pf3D7_05_v3	1293602	1294050	PF3D7_0532000	17.5	448	2554	Pf3D7_07_v3	909730	911838	PF3D7_0721000	82.5
i3_HQ_Pf3D72_c2527/f4p11/3861	14	1938	Pf3D7_07_v3	1088323	1090251	PF3D7_0726000	49.9	1939	3861	Pf3D7_05_v3	1294151	1296081	PF3D7_0532000	49.8
i3_LQ_Pf3D72_c13328/f1p0/3821	14	800	Pf3D7_13_v3	2450658	2451476	PF3D7_1361100	20.6	801	3819	Pf3D7_04_v3	925202	928509	PF3D7_0420300	79
i1_LQ_Pf3D72_c25571/f1p19/2029	1	505	Pf3D7_12_v3	1999414	1999932	PF3D7_1248700	24.9	506	2029	Pf3D7_06_v3	1238003	1239522	PF3D7_0629700	75.1
i1_LQ_Pf3D72_c3721/f1p0/1391	1	1183	Pf3D7_11_v3	1026546	1051959	PF3D7_1126500	85	1184	1391	Pf3D7_05_v3	44484	44690	PF3D7_0500800	15
i2_LQ_Pf3D72_c77903/f1p7/2843	1	1603	Pf3D7_07_v3	555269	556872	PF3D7_0712400	56.4	1604	2843	Pf3D7_13_v3	1449328	1450567	PF3D7_1335400	43.6
i2_LQ_Pf3D72_c135564/f1p17/2847	1	783	Pf3D7_13_v3	2479927	2480709	PF3D7_1361800	27.5	784	2847	Pf3D7_09_v3	993215	995662	PF3D7_0924500	72.5
i1_LQ_Pf3D72_c60386/f1p0/1969	1	1585	Pf3D7_10_v3	556789	561101	PF3D7_1014200	80.5	1586	1969	Pf3D7_12_v3	1415105	1415486	PF3D7_1234100	19.5
i2_LQ_Pf3D72_c26608/f1p13/2632	1	537	Pf3D7_09_v3	781493	782029	PF3D7_0919000	20.4	538	2632	Pf3D7_01_v3	283319	285413	PF3D7_0106700	79.6
i2_LQ_Pf3D72_c132740/f1p259/2786	1	1975	Pf3D7_03_v3	91825	93954	PF3D7_0301600	70.9	1976	2786	Pf3D7_11_v3	130921	131733	PF3D7_1102800	29.1
i2_LQ_Pf3D72_c103590/f1p67/2146	5	519	Pf3D7_07_v3	1086586	1087111	PF3D7_0726000	24	520	2144	Pf3D7_10_v3	1206193	1207820	PF3D7_1029600	75.7
i2_LQ_Pf3D72_c4217/f1p25/3088	1	860	Pf3D7_09_v3	1378902	1379763	PF3D7_0935400	27.8	861	3086	Pf3D7_04_v3	141335	143560	PF3D7_0402300	72.1
i1_LQ_Pf3D72_c57481/f1p0/1962	1	1755	Pf3D7_08_v3	952536	954938	PF3D7_0821100	89.4	1756	1962	Pf3D7_02_v3	121703	121913	PF3D7_0202400	10.6
i2_LQ_Pf3D72_c12064/f1p8/2506	1	2207	Pf3D7_02_v3	502571	504777	PF3D7_0212400	88.1	2208	2506	Pf3D7_01_v3	543353	543651	PF3D7_0114000	11.9
i3_LQ_Pf3D72_c18537/f1p19/3140	1	1770	Pf3D7_05_v3	1292420	1323389	PF3D7_0532100	56.4	1771	3140	Pf3D7_08_v3	859603	860973	PF3D7_0818900	43.6
i2_LQ_Pf3D72_c81378/f1p7/2669	1	419	Pf3D7_07_v3	1086580	1087009	PF3D7_0726000	15.7	420	2669	Pf3D7_13_v3	673249	675524	PF3D7_1316100	84.3
i4_LQ_Pf3D72_c4411/f1p303/4314	1	431	Pf3D7_05_v3	1289628	1290067	PF3D7_0531600	10	432	4314	Pf3D7_11_v3	183224	187288	PF3D7_1104200	90
i0_LQ_Pf3D72_c3462/f1p20/352	1	37	Pf3D7_09_v3	228872	228908	PF3D7_0904900	10.5	38	349	Pf3D7_10_v3	998594	998886	PF3D7_1023900	88.6
i1_LQ_Pf3D72_c77771/f1p0/1441	1	169	Pf3D7_07_v3	1086836	1087007	PF3D7_0726000	11.7	170	1439	Pf3D7_07_v3	382535	384650	PF3D7_0707420	88.1
i2_LQ_Pf3D72_c109304/f1p31/2486	18	1804	Pf3D7_07_v3	1086579	1088352	PF3D7_0726000	71.9	1805	2486	Pf3D7_11_v3	815300	816669	PF3D7_1121600	27.4
i1_LQ_Pf3D72_c25036/f1p20/1906	1	316	Pf3D7_14_v3	782048	782362	PF3D7_1418800	16.6	317	1906	Pf3D7_11_v3	1193425	1195043	PF3D7_1130900	83.4
i2_LQ_Pf3D72_c3713/f1p21/3099	2	2216	Pf3D7_05_v3	1292422	1294640	PF3D7_0532000	71.5	2217	3092	Pf3D7_12_v3	282270	283187	PF3D7_1206300	28.3
i2_LQ_Pf3D72_c137763/f1p23/2683	8	1121	Pf3D7_06_v3	277629	310315	PF3D7_0606600	41.5	1122	2683	Pf3D7_05_v3	1120346	1122187	PF3D7_0526800	58.2
i2_LQ_Pf3D72_c129027/f1p2191/3089	4	2193	Pf3D7_07_v3	1086625	1088821	PF3D7_0726000	70.9	2194	3089	Pf3D7_01_v3	157955	158803	PF3D7_0103500	29
i1_LQ_Pf3D72_c43438/f1p5/1586	1	396	Pf3D7_03_v3	440309	440710	PF3D7_0310200	25	397	1586	Pf3D7_05_v3	44858	46051	PF3D7_0500800	75
i1_LQ_Pf3D72_c44401/f1p2/1771	1	701	Pf3D7_12_v3	305548	306252	notsure	39.6	702	1771	Pf3D7_11_v3	130922	131997	PF3D7_1102800	60.4
i1_LQ_Pf3D72_c10223/f1p12/1956	1	1717	Pf3D7_03_v3	176811	364589	PF3D7_0304400	87.8	1718	1956	Pf3D7_01_v3	349878	350116	PF3D7_0108600	12.2
i2_LQ_Pf3D72_c129994/f1p38/2710	1	429	Pf3D7_07_v3	1086580	1087009	PF3D7_0726000	15.8	430	2710	Pf3D7_09_v3	1202631	1204911	PF3D7_0930300	84.2
i1_LQ_Pf3D72_c28547/f1p0/1904	1	1383	Pf3D7_10_v3	1000354	1001735	PF3D7_1023900	72.6	1384	1904	Pf3D7_11_v3	1305477	1306000	PF3D7_1133700	27.4
i1_LQ_Pf3D72_c44234/f1p34/1964	1	1490	Pf3D7_13_v3	2209289	2210785	PF3D7_1355700	75.9	1491	1964	Pf3D7_04_v3	179304	179778	PF3D7_0403200	24.1
i0_LQ_Pf3D72_c8093/f1p22/657	1	215	Pf3D7_07_v3	1088588	1088803	PF3D7_0726000	32.7	216	657	Pf3D7_08_v3	474280	474741	PF3D7_0809300	67.3
i1_LQ_Pf3D72_c43820/f1p0/1530	1	840	Pf3D7_11_v3	1977073	1977910	PF3D7_1149200	54.9	841	1523	Pf3D7_05_v3	45864	46549	PF3D7_0500800	44.6
i2_LQ_Pf3D72_c79958/f1p14/2147	1	467	Pf3D7_05_v3	1289601	1290067	PF3D7_0531600	21.8	468	2147	Pf3D7_14_v3	452055	454227	PF3D7_1411200	78.2
i3_LQ_Pf3D72_c22523/f1p82/3535	19	616	Pf3D7_13_v3	1041866	1042482	PF3D7_1324900	16.9	617	3534	Pf3D7_09_v3	270843	275256	PF3D7_0905400	82.5
i2_LQ_Pf3D72_c57706/f1p32/2875	13	1034	Pf3D7_09_v3	1421216	1422242	PF3D7_0935900	35.5	1035	2875	Pf3D7_12_v3	671450	673290	PF3D7_1216900	64
i2_LQ_Pf3D72_c6027/f1p4/2160	1	558	Pf3D7_05_v3	1294892	1295450	PF3D7_0532000	25.8	559	2160	Pf3D7_12_v3	1801128	1802918	PF3D7_1242600	74.2
i2_LQ_Pf3D72_c31945/f1p9/2098	4	1562	Pf3D7_07_v3	1153667	1155226	PF3D7_0727100	74.3	1563	2098	Pf3D7_14_v3	1863872	1864405	PF3D7_1445400	25.5
i2_LQ_Pf3D72_c44088/f1p7/2599	1	1571	Pf3D7_05_v3	1292420	1293993	PF3D7_0532000	60.4	1572	2599	Pf3D7_10_v3	1345459	1346490	PF3D7_1033600	39.6
i1_LQ_Pf3D72_c26563/f1p11/2062	2	341	Pf3D7_04_v3	437656	438157	PF3D7_0409100	16.5	342	2062	Pf3D7_01_v3	353448	355191	PF3D7_0108700	83.5
i2_LQ_Pf3D72_c63453/f1p27/2091	1	510	Pf3D7_09_v3	26002	26526	PF3D7_0900100	24.4	511	2087	Pf3D7_04_v3	36310	40498	PF3D7_0400200	75.4
i2_LQ_Pf3D72_c130347/f1p84/2893	1	2515	Pf3D7_09_v3	1204082	1206597	PF3D7_0930300	86.9	2516	2893	Pf3D7_05_v3	79914	80292	notsure	13.1
i1_LQ_Pf3D72_c10602/f1p0/1531	1	642	Pf3D7_05_v3	1289627	1290272	PF3D7_0531600	41.9	643	1530	Pf3D7_07_v3	101800	102912	PF3D7_0702400	58
i2_LQ_Pf3D72_c80749/f1p13/2461	8	477	Pf3D7_10_v3	1425112	1425605	PF3D7_1035900	19.1	478	2459	Pf3D7_07_v3	382157	384928	PF3D7_0707420	80.5
i2_LQ_Pf3D72_c14818/f1p14/2124	1	967	Pf3D7_13_v3	1482398	1483369	PF3D7_1336700	45.5	968	2124	Pf3D7_13_v3	2051288	2074338	PF3D7_1351600	54.5
i2_LQ_Pf3D72_c59371/f1p28/2281	1	901	Pf3D7_06_v3	919803	920703	PF3D7_0622800	39.5	902	2281	Pf3D7_04_v3	879288	880662	PF3D7_0419900	60.5
i0_LQ_Pf3D72_c6092/f1p18/686	1	225	Pf3D7_10_v3	1115340	1115566	PF3D7_1026600	32.8	226	686	Pf3D7_01_v3	488734	489196	PF3D7_0113000	67.2
i1_LQ_Pf3D72_c14396/f1p0/1134	1	345	Pf3D7_02_v3	195437	195808	PF3D7_0204300	30.4	346	1134	Pf3D7_05_v3	44405	45273	PF3D7_0500800	69.6
i2_LQ_Pf3D72_c64766/f1p15/2376	12	1596	Pf3D7_04_v3	920097	922542	PF3D7_0420300	66.7	1597	2376	Pf3D7_14_v3	820604	821383	PF3D7_1419700	32.8
i0_LQ_Pf3D72_c7605/f1p14/338	1	177	Pf3D7_10_v3	652854	653031	PF3D7_1016300	52.4	178	338	Pf3D7_07_v3	382291	382451	PF3D7_0708400	47.6
i2_LQ_Pf3D72_c20772/f1p15/2407	1	1961	Pf3D7_11_v3	548792	633063	PF3D7_1114600	81.5	1962	2407	Pf3D7_08_v3	851606	852054	PF3D7_0818700	18.5
i1_LQ_Pf3D72_c48336/f1p0/1200	1	1080	Pf3D7_04_v3	567244	568365	PF3D7_0412700	90	1081	1200	Pf3D7_14_v3	960099	960222	PF3D7_1423700	10
i2_LQ_Pf3D72_c41647/f1p18/2634	1	426	Pf3D7_07_v3	1086580	1087005	PF3D7_0726000	16.2	427	2634	Pf3D7_03_v3	703636	705844	PF3D7_0317300	83.8
i2_LQ_Pf3D72_c60340/f1p140/2188	1	1625	Pf3D7_13_v3	503116	504740	PF3D7_1311800	74.3	1626	2188	Pf3D7_09_v3	275028	275590	notsure	25.7
i1_LQ_Pf3D72_c57602/f1p2/1859	1	1674	Pf3D7_05_v3	21471	23139	PF3D7_0500100	90	1675	1859	Pf3D7_10_v3	458669	458855	PF3D7_1011800	10
i1_LQ_Pf3D72_c5592/f1p0/1937	1	598	Pf3D7_05_v3	638954	639548	PF3D7_0515400	30.9	599	1937	Pf3D7_02_v3	612217	615266	PF3D7_0214900	69.1
i2_LQ_Pf3D72_c82735/f1p18/2186	1	423	Pf3D7_08_v3	1366093	1366515	PF3D7_0831700	19.4	424	2186	Pf3D7_10_v3	1294238	1296000	PF3D7_1032100	80.6
i2_HQ_Pf3D72_c101683/f2p8/2443	1	346	Pf3D7_05_v3	1292420	1292775	PF3D7_0532000	14.2	347	2440	Pf3D7_11_v3	705279	707373	PF3D7_1118600	85.7
i1_LQ_Pf3D72_c71092/f1p0/1058	1	433	Pf3D7_07_v3	1086580	1087004	PF3D7_0726000	40.9	434	1058	Pf3D7_12_v3	1568680	1569482	PF3D7_1237600	59.1
i1_LQ_Pf3D72_c26618/f1p26/1813	1	641	Pf3D7_05_v3	1293148	1293784	PF3D7_0532000	35.4	642	1813	Pf3D7_14_v3	2559596	2560799	PF3D7_1462800	64.6
i2_LQ_Pf3D72_c9172/f1p34/2734	1	313	Pf3D7_05_v3	1292420	1292746	PF3D7_0532000	11.4	314	2734	Pf3D7_05_v3	511866	514286	PF3D7_0511500	88.6
i1_LQ_Pf3D72_c45537/f1p0/1728	1	467	Pf3D7_12_v3	1282	1751	notsure	27	468	1728	Pf3D7_10_v3	1115702	1116971	PF3D7_1026600	73
i3_LQ_Pf3D72_c6588/f1p2/3246	1	1677	Pf3D7_07_v3	1087946	1093549	PF3D7_0726000	51.7	1678	3246	Pf3D7_05_v3	1293868	1295440	PF3D7_0532000	48.3
i1_LQ_Pf3D72_c40454/f1p0/1994	4	380	Pf3D7_06_v3	215653	216052	notsure	18.9	381	1994	Pf3D7_10_v3	34843	36469	PF3D7_1000100	80.9
i3_LQ_Pf3D72_c6997/f1p9/3540	1	1491	Pf3D7_02_v3	305297	307173	PF3D7_0207600	42.1	1492	3540	Pf3D7_12_v3	275889	278218	PF3D7_1206200	57.9
i3_LQ_Pf3D72_c30226/f1p0/3099	1	1353	Pf3D7_02_v3	285295	286770	PF3D7_0207100	43.7	1354	3099	Pf3D7_07_v3	382330	384852	PF3D7_0707420	56.3
i2_LQ_Pf3D72_c79003/f1p13/2300	1	305	Pf3D7_05_v3	681260	681556	PF3D7_0516400	13.3	306	2300	Pf3D7_13_v3	1897076	1899362	PF3D7_1347500	86.7
i0_LQ_Pf3D72_c9419/f1p0/520	1	435	Pf3D7_04_v3	921050	921484	PF3D7_0420300	83.7	436	520	Pf3D7_11_v3	140024	140108	PF3D7_1103100	16.3
i2_LQ_Pf3D72_c45143/f1p15/2864	1	1586	Pf3D7_02_v3	95855	97442	PF3D7_0201900	55.4	1587	2864	Pf3D7_09_v3	1421060	1422408	PF3D7_0935900	44.6
i0_LQ_Pf3D72_c6224/f1p462/377	1	127	Pf3D7_03_v3	439238	439363	PF3D7_0310200	33.7	128	377	Pf3D7_10_v3	244676	252602	PF3D7_1005700	66.3
i2_LQ_Pf3D72_c143689/f1p47/2149	4	340	Pf3D7_01_v3	99996	100329	PF3D7_0102200	15.7	341	2144	Pf3D7_11_v3	1977837	2033717	PF3D7_1149200	83.9
i1_LQ_Pf3D72_c9833/f1p0/1732	1	847	Pf3D7_11_v3	1954485	1955328	PF3D7_1149000	48.9	848	1732	Pf3D7_08_v3	657262	658150	PF3D7_0813300	51.1
i2_LQ_Pf3D72_c71561/f1p5/2074	1	906	Pf3D7_07_v3	1086571	1087476	PF3D7_0726000	43.7	907	2074	Pf3D7_06_v3	417070	418237	PF3D7_0609700	56.3
i2_LQ_Pf3D72_c49572/f1p42/2130	1	1021	Pf3D7_01_v3	308578	309612	PF3D7_0107500	47.9	1022	2127	Pf3D7_07_v3	339488	340596	PF3D7_0707300	51.9
i3_LQ_Pf3D72_c14424/f1p0/3043	1	2647	Pf3D7_10_v3	303814	306464	PF3D7_1007700	87	2648	3043	Pf3D7_01_v3	488165	488560	PF3D7_0113000	13
i2_LQ_Pf3D72_c25234/f1p5/2559	1	1649	Pf3D7_09_v3	738416	740068	PF3D7_0917900	64.4	1650	2559	Pf3D7_05_v3	43826	44758	PF3D7_0500800	35.6
i1_LQ_Pf3D72_c71030/f1p10/1161	1	433	Pf3D7_05_v3	1292421	1292855	PF3D7_0532000	37.3	434	1161	Pf3D7_05_v3	70105	70839	PF3D7_0501300	62.7
i0_LQ_Pf3D72_c5422/f1p28/712	1	439	Pf3D7_07_v3	1086580	1087012	PF3D7_0726000	61.7	440	710	Pf3D7_04_v3	179500	179771	PF3D7_0403200	38.1
i3_LQ_Pf3D72_c18985/f1p20/3670	1	437	Pf3D7_14_v3	2825417	2825978	PF3D7_1468700	11.9	438	3670	Pf3D7_06_v3	1231503	1234745	PF3D7_0629700	88.1
i3_LQ_Pf3D72_c20938/f1p8/3420	3	2763	Pf3D7_08_v3	1028409	1031458	PF3D7_0823300	80.7	2764	3420	Pf3D7_09_v3	144604	145278	PF3D7_0903300	19.2
i2_LQ_Pf3D72_c84128/f1p25/2523	1	2099	Pf3D7_13_v3	260633	262733	PF3D7_1305300	83.2	2100	2523	Pf3D7_05_v3	44619	46126	PF3D7_0500800	16.8
i1_LQ_Pf3D72_c6458/f1p13/1548	1	1053	Pf3D7_14_v3	420728	421783	PF3D7_1410400	68	1054	1548	Pf3D7_07_v3	732573	733512	PF3D7_0716800	32
i0_LQ_Pf3D72_c3590/f1p0/906	1	745	Pf3D7_10_v3	552209	552960	PF3D7_1014000	82.2	746	905	Pf3D7_14_v3	1298446	1298606	notsure	17.7
i2_LQ_Pf3D72_c108132/f1p28/2506	1	873	Pf3D7_07_v3	1087299	1088180	PF3D7_0726000	34.8	874	2499	Pf3D7_09_v3	1420732	1422358	PF3D7_0935900	64.9
i2_LQ_Pf3D72_c82298/f1p18/2378	4	446	Pf3D7_14_v3	978416	978977	PF3D7_1424400	18.6	447	2378	Pf3D7_02_v3	760050	761982	PF3D7_0218600	81.2
i2_LQ_Pf3D72_c55124/f1p9/2266	1	814	Pf3D7_06_v3	1051043	1051854	PF3D7_0626000	35.9	815	2266	Pf3D7_13_v3	1448668	1450567	PF3D7_1335400	64.1
i1_LQ_Pf3D72_c48114/f1p0/1066	1	940	Pf3D7_04_v3	565072	566000	PF3D7_0412700	88.2	941	1057	Pf3D7_05_v3	45132	45249	PF3D7_0500800	11
i0_LQ_Pf3D72_c8908/f1p13/340	1	110	Pf3D7_05_v3	1295982	1296092	PF3D7_0532000	32.4	111	340	Pf3D7_14_v3	1875416	1875645	PF3D7_1445700	67.6
i0_LQ_Pf3D72_c9218/f1p24/264	1	171	Pf3D7_13_v3	934741	934911	PF3D7_1322200	64.8	172	264	Pf3D7_02_v3	104191	104283	PF3D7_0202000	35.2
i1_LQ_Pf3D72_c7082/f1p0/1571	1	790	Pf3D7_12_v3	1781031	1781833	PF3D7_1241800	50.3	791	1571	Pf3D7_07_v3	339720	340498	PF3D7_0707300	49.7
i2_LQ_Pf3D72_c83705/f1p39/2570	1	1503	Pf3D7_09_v3	214417	219584	PF3D7_0904700	58.5	1504	2570	Pf3D7_01_v3	487942	489019	PF3D7_0113000	41.5
i2_LQ_Pf3D72_c138138/f1p177/2435	1	2045	Pf3D7_05_v3	1293341	1295387	PF3D7_0532000	84	2046	2435	Pf3D7_06_v3	748370	748760	PF3D7_0617800	16
i1_LQ_Pf3D72_c4620/f1p0/1977	1	622	Pf3D7_14_v3	1542544	1543376	PF3D7_1438100	31.5	623	1977	Pf3D7_09_v3	1420722	1424762	PF3D7_0935900	68.5
i1_LQ_Pf3D72_c7460/f1p0/1637	1	815	Pf3D7_10_v3	1394712	1395558	PF3D7_1035200	49.8	816	1637	Pf3D7_08_v3	862013	862841	PF3D7_0818900	50.2
i1_LQ_Pf3D72_c27554/f1p0/1727	1	1349	Pf3D7_01_v3	98457	100018	PF3D7_0102200	78.1	1350	1724	Pf3D7_05_v3	44416	44795	PF3D7_0500800	21.7
i2_LQ_Pf3D72_c41747/f1p24/3026	1	986	Pf3D7_14_v3	288240	289226	PF3D7_1407900	32.6	987	3026	Pf3D7_14_v3	81511	83557	PF3D7_1402100	67.4
i1_LQ_Pf3D72_c46073/f1p0/1968	1	782	Pf3D7_02_v3	304963	306044	PF3D7_0207600	39.7	783	1968	Pf3D7_06_v3	574688	577330	PF3D7_0613800	60.3
i2_LQ_Pf3D72_c3699/f1p119/2330	4	386	Pf3D7_05_v3	1292424	1292834	PF3D7_0532000	16.4	387	2330	Pf3D7_14_v3	1843415	1845878	PF3D7_1444800	83.4
i2_LQ_Pf3D72_c44219/f1p118/2614	1	1262	Pf3D7_07_v3	1088987	1090249	PF3D7_0726000	48.3	1263	2614	Pf3D7_09_v3	1420145	1421498	PF3D7_0935900	51.7
i2_LQ_Pf3D72_c129877/f1p11/2169	1	1775	Pf3D7_11_v3	1976093	1977884	PF3D7_1149200	81.8	1776	2169	Pf3D7_05_v3	44551	44944	PF3D7_0500800	18.2
i2_LQ_Pf3D72_c102883/f1p7/3046	1	2136	Pf3D7_07_v3	1086580	1088719	PF3D7_0726000	70.1	2137	3036	Pf3D7_10_v3	1396223	1397202	PF3D7_1035200	29.5
i1_LQ_Pf3D72_c57370/f1p0/1904	1	460	Pf3D7_05_v3	1289601	1290061	PF3D7_0531600	24.2	461	1904	Pf3D7_13_v3	120390	121844	PF3D7_1302100	75.8
i2_LQ_Pf3D72_c107782/f1p9/2971	1	806	Pf3D7_12_v3	245600	246408	PF3D7_1205500	27.1	807	2971	Pf3D7_13_v3	2730674	2732887	PF3D7_1368800	72.9
i3_LQ_Pf3D72_c24366/f1p0/3538	5	1791	Pf3D7_05_v3	1294322	1300000	PF3D7_0532000	50.5	1792	3538	Pf3D7_07_v3	1088492	1090239	PF3D7_0726000	49.4
i2_LQ_Pf3D72_c80737/f1p15/2321	1	908	Pf3D7_03_v3	289074	289991	PF3D7_0306100	39.1	909	2321	Pf3D7_10_v3	997451	998863	PF3D7_1023900	60.9
i2_LQ_Pf3D72_c42836/f1p33/2861	31	495	Pf3D7_11_v3	1794150	1794614	PF3D7_1145200	16.3	496	2861	Pf3D7_06_v3	967575	969940	PF3D7_0623800	82.7
i0_LQ_Pf3D72_c11095/f1p7/643	1	480	Pf3D7_14_v3	1480557	1481036	PF3D7_1436300	74.7	481	643	Pf3D7_12_v3	2101689	2101853	PF3D7_1251500	25.3
i1_LQ_Pf3D72_c4549/f1p41/1750	1	946	Pf3D7_12_v3	72557	75057	PF3D7_1200900	54.1	947	1750	Pf3D7_14_v3	1162962	1163771	PF3D7_1429400	45.9
i2_LQ_Pf3D72_c83435/f1p147/2221	2	1027	Pf3D7_07_v3	1320895	1322103	PF3D7_0730800	46.2	1028	2219	Pf3D7_05_v3	1301321	1302514	PF3D7_0532100	53.7
i1_LQ_Pf3D72_c61850/f1p0/1634	1	947	Pf3D7_09_v3	855171	856109	PF3D7_0920900	58	948	1634	Pf3D7_11_v3	1930098	1931473	PF3D7_1148640	42
i2_LQ_Pf3D72_c133594/f1p52/2678	1	919	Pf3D7_10_v3	1423882	1430291	PF3D7_1035900	34.3	920	2678	Pf3D7_07_v3	382304	384850	PF3D7_0707420	65.7
i2_LQ_Pf3D72_c31285/f1p6/1894	3	1318	Pf3D7_05_v3	1289701	1290939	PF3D7_0531600	69.5	1319	1894	Pf3D7_13_v3	2844349	2844901	notsure	30.4
i0_LQ_Pf3D72_c8943/f1p0/450	1	108	Pf3D7_13_v3	551353	551464	PF3D7_1312900	24	109	450	Pf3D7_05_v3	805464	805829	PF3D7_0519500	76
i2_LQ_Pf3D72_c7436/f1p282/2107	1	1012	Pf3D7_13_v3	2269226	2270237	PF3D7_1357100	48	1013	2107	Pf3D7_10_v3	80899	81999	PF3D7_1001500	52
i2_LQ_Pf3D72_c5106/f1p20/3088	1	1084	Pf3D7_05_v3	498643	499728	PF3D7_0511500	35.1	1085	3088	Pf3D7_08_v3	670759	672772	PF3D7_0813700	64.9
i2_LQ_Pf3D72_c146173/f1p24/2083	1	1062	Pf3D7_08_v3	660395	661456	PF3D7_0813400	51	1063	2082	Pf3D7_05_v3	69849	70888	PF3D7_0501300	49
i1_LQ_Pf3D72_c14003/f1p1/1935	1	836	Pf3D7_11_v3	1836614	1837455	PF3D7_1146600	43.2	837	1935	Pf3D7_05_v3	79488	80592	PF3D7_0501400	56.8
i4_LQ_Pf3D72_c6824/f1p2/4689	1	2660	Pf3D7_01_v3	300178	307402	PF3D7_0107400	56.7	2661	4689	Pf3D7_14_v3	634679	636897	PF3D7_1415700	43.3
i2_LQ_Pf3D72_c8569/f1p89/2875	1	810	Pf3D7_07_v3	1083814	1084623	PF3D7_0725600	28.2	811	2875	Pf3D7_08_v3	1373748	1376719	PF3D7_0831800	71.8
i0_LQ_Pf3D72_c2607/f1p0/858	1	554	Pf3D7_08_v3	1159876	1160466	PF3D7_0826700	64.6	555	857	Pf3D7_13_v3	2103012	2104377	PF3D7_1352700	35.3
i1_LQ_Pf3D72_c22907/f1p0/1926	1	1528	Pf3D7_09_v3	1202138	1203666	PF3D7_0930300	79.3	1529	1923	Pf3D7_07_v3	382049	382447	PF3D7_0708400	20.5
i0_LQ_Pf3D72_c9101/f1p5/466	1	373	Pf3D7_03_v3	462679	463071	notsure	80	374	466	Pf3D7_08_v3	83997	84093	notsure	20
i5_LQ_Pf3D72_c1754/f1p10/5632	1	944	Pf3D7_04_v3	124732	125829	PF3D7_0402100	16.8	945	5632	Pf3D7_07_v3	219331	224033	PF3D7_0704600	83.2
i2_LQ_Pf3D72_c106595/f1p13/2329	6	888	Pf3D7_02_v3	104205	105088	PF3D7_0202000	37.9	889	2329	Pf3D7_13_v3	1770933	1772374	PF3D7_1344200	61.9
i1_LQ_Pf3D72_c8871/f1p8/2016	1	1195	Pf3D7_11_v3	1964603	1965801	PF3D7_1149000	59.3	1196	2016	Pf3D7_01_v3	487508	488341	PF3D7_0113000	40.7
i1_LQ_Pf3D72_c9615/f1p12/1840	1	407	Pf3D7_04_v3	567956	568365	PF3D7_0412700	22.1	408	1840	Pf3D7_02_v3	102849	104291	PF3D7_0202000	77.9
i0_LQ_Pf3D72_c6446/f1p8/838	1	374	Pf3D7_05_v3	1292420	1292798	PF3D7_0532000	44.6	375	838	Pf3D7_06_v3	226137	226600	PF3D7_0605500	55.4
i0_LQ_Pf3D72_c5556/f1p0/679	1	429	Pf3D7_03_v3	757404	757833	PF3D7_0318300	63.2	430	678	Pf3D7_06_v3	460038	460287	PF3D7_0610900	36.7
i1_LQ_Pf3D72_c22713/f1p1/1817	18	1575	Pf3D7_02_v3	612226	680389	PF3D7_0215700	85.7	1576	1817	Pf3D7_07_v3	957011	957254	PF3D7_0722500	13.3
i1_LQ_Pf3D72_c64887/f1p0/1968	1	241	Pf3D7_10_v3	1114081	1114325	PF3D7_1026600	12.2	242	1968	Pf3D7_09_v3	917513	953923	PF3D7_0922900	87.8
i4_LQ_Pf3D72_c6165/f1p22/4369	1	1307	Pf3D7_04_v3	920673	925436	PF3D7_0420300	29.9	1308	4369	Pf3D7_09_v3	1204444	1207519	PF3D7_0930300	70.1
i1_LQ_Pf3D72_c42732/f1p0/1674	1	1477	Pf3D7_10_v3	1423811	1425298	PF3D7_1035900	88.2	1478	1671	Pf3D7_05_v3	44488	44684	PF3D7_0500800	11.6
i1_LQ_Pf3D72_c31495/f1p0/1267	11	524	Pf3D7_14_v3	1439684	1440202	PF3D7_1435600	40.6	525	1267	Pf3D7_07_v3	1088041	1088784	PF3D7_0726000	58.6
i2_LQ_Pf3D72_c86296/f1p12/2210	4	468	Pf3D7_08_v3	184477	184941	PF3D7_0802600	21	469	2210	Pf3D7_12_v3	942457	944198	PF3D7_1223400	78.8
i1_LQ_Pf3D72_c45831/f1p0/1840	1	848	Pf3D7_10_v3	1033302	1035247	PF3D7_1024800	46.1	849	1840	Pf3D7_07_v3	339499	340493	PF3D7_0707300	53.9
i2_LQ_Pf3D72_c64371/f1p34/2634	1	2211	Pf3D7_07_v3	1086580	1088797	PF3D7_0726000	83.9	2212	2634	Pf3D7_12_v3	205109	205530	PF3D7_1204300	16.1
i1_LQ_Pf3D72_c8424/f1p10/1951	4	606	Pf3D7_12_v3	505958	506741	PF3D7_1211400	30.9	607	1950	Pf3D7_13_v3	2482228	2489497	PF3D7_1362100	68.9
i2_LQ_Pf3D72_c95752/f1p18/2129	1	627	Pf3D7_06_v3	1091765	1092391	PF3D7_0627100	29.5	628	2129	Pf3D7_03_v3	549744	551254	PF3D7_0313500	70.5
i1_LQ_Pf3D72_c6758/f1p0/1774	1	1391	Pf3D7_12_v3	245331	246722	PF3D7_1205500	78.4	1392	1774	Pf3D7_05_v3	805321	805707	PF3D7_0519500	21.6
i1_LQ_Pf3D72_c49393/f1p0/1322	1	367	Pf3D7_05_v3	1292420	1292782	PF3D7_0532000	27.8	368	1322	Pf3D7_13_v3	1462738	1463697	PF3D7_1335800	72.2
i2_LQ_Pf3D72_c7820/f1p13/2970	6	2506	Pf3D7_12_v3	1328468	1331868	PF3D7_1232100	84.2	2507	2969	Pf3D7_09_v3	1421826	1422287	PF3D7_0935900	15.6
i1_LQ_Pf3D72_c62684/f1p5/1494	3	438	Pf3D7_11_v3	221141	221605	notsure	29.2	439	1491	Pf3D7_12_v3	1931900	1932994	PF3D7_1246400	70.5
i2_LQ_Pf3D72_c78832/f1p35/2832	1	977	Pf3D7_04_v3	564086	565062	PF3D7_0412700	34.5	978	2832	Pf3D7_07_v3	382247	384890	PF3D7_0707420	65.5
i3_LQ_Pf3D72_c9045/f1p0/3266	1	383	Pf3D7_09_v3	1305767	1306164	PF3D7_0932800	11.7	384	3266	Pf3D7_09_v3	215063	218325	PF3D7_0904600	88.3
i5_LQ_Pf3D72_c515/f1p0/5230	47	4330	Pf3D7_06_v3	768401	923785	PF3D7_0620000	81.9	4331	5228	Pf3D7_10_v3	80899	81784	PF3D7_1001500	17.2
i3_LQ_Pf3D72_c8923/f1p5/3649	1	1616	Pf3D7_14_v3	2097562	2099256	PF3D7_1451200	44.3	1617	3649	Pf3D7_07_v3	382278	385162	PF3D7_0707420	55.7
i1_LQ_Pf3D72_c36373/f1p0/1682	1	676	Pf3D7_12_v3	1318008	1318705	PF3D7_1231800	40.2	677	1682	Pf3D7_08_v3	571457	572473	PF3D7_0811300	59.8
i2_LQ_Pf3D72_c87355/f1p57/2296	1	487	Pf3D7_02_v3	797121	797608	PF3D7_0220000	21.2	488	2296	Pf3D7_07_v3	382333	384930	PF3D7_0707420	78.8
i1_LQ_Pf3D72_c48700/f1p0/1108	1	497	Pf3D7_10_v3	1394741	1395232	PF3D7_1035200	44.9	498	1108	Pf3D7_05_v3	44630	45227	PF3D7_0500800	55.1
i3_LQ_Pf3D72_c26187/f1p0/3495	1	400	Pf3D7_10_v3	200948	201348	PF3D7_1004300	11.4	401	3495	Pf3D7_09_v3	215067	218324	PF3D7_0904600	88.6
i2_LQ_Pf3D72_c41956/f1p26/2229	1	681	Pf3D7_11_v3	921608	922287	PF3D7_1123300	30.6	682	2229	Pf3D7_01_v3	307050	308597	PF3D7_0107500	69.4
i2_LQ_Pf3D72_c131418/f1p9/2954	1	732	Pf3D7_10_v3	1000537	1001270	PF3D7_1023900	24.8	733	2954	Pf3D7_14_v3	806566	808787	PF3D7_1419400	75.2
i3_LQ_Pf3D72_c26800/f1p2/3736	1	1711	Pf3D7_07_v3	1086580	1339864	PF3D7_0727300	45.8	1712	3736	Pf3D7_07_v3	382345	385162	PF3D7_0707420	54.2
i1_LQ_Pf3D72_c7442/f1p19/1640	1	1129	Pf3D7_06_v3	968898	970019	PF3D7_0623800	68.8	1130	1640	Pf3D7_10_v3	455822	456363	PF3D7_1011800	31.2
i3_LQ_Pf3D72_c33909/f1p0/3040	1	718	Pf3D7_07_v3	629813	630533	PF3D7_0713900	23.6	719	3040	Pf3D7_14_v3	1974154	1976478	PF3D7_1448300	76.4
i2_LQ_Pf3D72_c111414/f1p40/2182	1	1654	Pf3D7_13_v3	2787178	2789025	PF3D7_1370300	75.8	1655	2182	Pf3D7_04_v3	179004	179532	PF3D7_0403200	24.2
i2_LQ_Pf3D72_c15333/f1p8/2032	1	427	Pf3D7_05_v3	1292420	1292846	PF3D7_0532000	21	428	2032	Pf3D7_02_v3	611961	615274	PF3D7_0214900	79
i1_LQ_Pf3D72_c12839/f1p9/1971	1	477	Pf3D7_05_v3	623229	623714	PF3D7_0515000	24.2	478	1971	Pf3D7_07_v3	382368	384653	PF3D7_0707420	75.8
i2_LQ_Pf3D72_c26703/f1p17/2849	2	2311	Pf3D7_05_v3	514453	516768	PF3D7_0511500	81.1	2312	2849	Pf3D7_10_v3	905982	906523	PF3D7_1021900	18.9
i2_LQ_Pf3D72_c55838/f1p93/2794	1	1288	Pf3D7_07_v3	1086580	1087872	PF3D7_0726000	46.1	1289	2793	Pf3D7_10_v3	637783	639316	PF3D7_1015900	53.9
i3_LQ_Pf3D72_c23778/f1p0/3807	1	3142	Pf3D7_01_v3	98835	102204	PF3D7_0102200	82.5	3143	3807	Pf3D7_05_v3	45405	46088	PF3D7_0500800	17.5
i1_LQ_Pf3D72_c62477/f1p0/1899	1	1189	Pf3D7_10_v3	847824	1154088	PF3D7_1023900	62.6	1190	1899	Pf3D7_06_v3	177012	178255	PF3D7_0604100	37.4
i1_LQ_Pf3D72_c59112/f1p0/2008	1	713	Pf3D7_14_v3	1481537	1482249	PF3D7_1436300	35.5	714	2008	Pf3D7_10_v3	997497	998793	PF3D7_1023900	64.5
i3_LQ_Pf3D72_c20940/f1p2/3511	2	1922	Pf3D7_14_v3	1479301	1481228	PF3D7_1436300	54.7	1923	3511	Pf3D7_07_v3	382284	384653	PF3D7_0707420	45.3
i2_LQ_Pf3D72_c38356/f1p13/2699	4	432	Pf3D7_07_v3	1086584	1087017	PF3D7_0726000	15.9	433	2699	Pf3D7_04_v3	885753	888021	PF3D7_0419900	84
i0_LQ_Pf3D72_c6506/f1p0/988	1	354	Pf3D7_05_v3	1301180	1301537	PF3D7_0532100	35.8	355	983	Pf3D7_10_v3	998576	999208	PF3D7_1023900	63.7
i1_LQ_Pf3D72_c63969/f1p0/1878	2	801	Pf3D7_07_v3	357240	358092	PF3D7_0707700	42.6	802	1878	Pf3D7_12_v3	1408857	1409993	PF3D7_1233900	57.3
i2_LQ_Pf3D72_c55311/f1p9/2263	1	617	Pf3D7_07_v3	901342	902259	PF3D7_0720900	27.3	618	2263	Pf3D7_14_v3	219676	221324	PF3D7_1406200	72.7
i2_LQ_Pf3D72_c83509/f1p0/2689	1	418	Pf3D7_05_v3	1292420	1292837	PF3D7_0532000	15.5	419	2689	Pf3D7_05_v3	185498	187776	PF3D7_0504700	84.5
i1_LQ_Pf3D72_c59436/f1p0/1704	1	459	Pf3D7_05_v3	1289601	1290059	PF3D7_0531600	26.9	460	1704	Pf3D7_08_v3	851604	852846	PF3D7_0818700	73.1
i2_LQ_Pf3D72_c27727/f1p16/2751	23	2178	Pf3D7_06_v3	1003568	1086592	PF3D7_0625600	78.4	2179	2744	Pf3D7_13_v3	2306309	2306875	PF3D7_1358100	20.6
i1_LQ_Pf3D72_c21384/f1p0/1958	1	1201	Pf3D7_07_v3	138247	139435	PF3D7_0703500	61.3	1202	1958	Pf3D7_04_v3	764998	765739	PF3D7_0417400	38.7
i4_LQ_Pf3D72_c6068/f1p11/4336	16	3600	Pf3D7_01_v3	338143	341720	PF3D7_0108300	82.7	3601	4336	Pf3D7_04_v3	466527	467362	PF3D7_0410000	17
i1_LQ_Pf3D72_c76465/f1p15/1868	1	1472	Pf3D7_05_v3	74265	82380	PF3D7_0501500	78.8	1473	1868	Pf3D7_01_v3	349725	350121	PF3D7_0108600	21.2
i1_LQ_Pf3D72_c63210/f1p3/1574	1	551	Pf3D7_14_v3	2251185	2251966	PF3D7_1455100	35	552	1574	Pf3D7_07_v3	339575	340599	PF3D7_0707300	65
i0_LQ_Pf3D72_c12707/f1p27/213	1	110	Pf3D7_11_v3	131878	131984	PF3D7_1102800	51.6	111	211	Pf3D7_10_v3	1140618	1140721	PF3D7_1027300	47.4
i2_LQ_Pf3D72_c19912/f1p12/2588	1	425	Pf3D7_05_v3	1292420	1292846	PF3D7_0532000	16.4	426	2588	Pf3D7_14_v3	1857328	1859571	PF3D7_1445200	83.6
i2_LQ_Pf3D72_c21050/f1p33/2831	1	895	Pf3D7_03_v3	277107	278005	PF3D7_0305600	31.6	896	2831	Pf3D7_09_v3	1420141	1426741	PF3D7_0935900	68.4
i2_LQ_Pf3D72_c102473/f1p16/2976	1	1567	Pf3D7_10_v3	1453949	1455517	PF3D7_1036900	52.7	1568	2976	Pf3D7_07_v3	895122	896530	PF3D7_0720700	47.3
i2_LQ_Pf3D72_c85800/f1p20/2759	1	1017	Pf3D7_03_v3	708301	709319	PF3D7_0317300	36.9	1018	2759	Pf3D7_06_v3	274890	276631	PF3D7_0606600	63.1
i2_LQ_Pf3D72_c57073/f1p16/2309	1	413	Pf3D7_10_v3	1034609	1035022	PF3D7_1024800	17.9	414	2309	Pf3D7_06_v3	648056	649951	PF3D7_0615600	82.1
i1_LQ_Pf3D72_c40456/f1p9/1435	1	289	Pf3D7_14_v3	1482311	1482600	PF3D7_1436300	20.1	290	1435	Pf3D7_10_v3	568941	570086	PF3D7_1014300	79.9
i1_LQ_Pf3D72_c31336/f1p23/1104	1	434	Pf3D7_05_v3	1292420	1292853	PF3D7_0532000	39.3	435	1104	Pf3D7_01_v3	349497	350168	PF3D7_0108600	60.7
i2_LQ_Pf3D72_c19041/f1p165/2739	1	2017	Pf3D7_09_v3	1204066	1206082	PF3D7_0930300	73.6	2018	2739	Pf3D7_05_v3	69986	70798	PF3D7_0501300	26.4
i1_LQ_Pf3D72_c92666/f1p0/1007	1	167	Pf3D7_05_v3	1292699	1292865	PF3D7_0532000	16.6	168	1007	Pf3D7_06_v3	633699	634545	PF3D7_0615400	83.4
i2_LQ_Pf3D72_c18453/f1p7/2481	1	371	Pf3D7_07_v3	1086629	1087000	PF3D7_0726000	15	372	2481	Pf3D7_11_v3	467559	469669	PF3D7_1112100	85
i0_LQ_Pf3D72_c7935/f1p22/435	1	118	Pf3D7_12_v3	1579874	1579989	PF3D7_1237900	27.1	119	435	Pf3D7_07_v3	314713	315029	PF3D7_0706500	72.9
i2_LQ_Pf3D72_c58637/f1p48/2315	1	491	Pf3D7_08_v3	1043467	1043961	PF3D7_0823800	21.2	492	2315	Pf3D7_08_v3	148467	150291	PF3D7_0802000	78.8
i2_LQ_Pf3D72_c106071/f1p42/2212	1	1497	Pf3D7_01_v3	100166	101663	PF3D7_0102200	67.7	1498	2212	Pf3D7_11_v3	795350	796235	PF3D7_1121100	32.3
i2_LQ_Pf3D72_c111762/f1p6/2230	1	668	Pf3D7_03_v3	909346	910013	PF3D7_0321700	30	669	2230	Pf3D7_12_v3	1638994	1640555	PF3D7_1239200	70
i2_LQ_Pf3D72_c6354/f1p21/2230	1	1388	Pf3D7_13_v3	1627257	1628646	PF3D7_1340900	62.2	1389	2230	Pf3D7_09_v3	1420707	1421548	PF3D7_0935900	37.8
i2_LQ_Pf3D72_c14546/f1p3/2067	1	1784	Pf3D7_12_v3	151740	153524	PF3D7_1202600	86.3	1785	2067	Pf3D7_14_v3	1935156	1935439	PF3D7_1447200	13.7
i1_LQ_Pf3D72_c23168/f1p0/1682	6	655	Pf3D7_10_v3	1454092	1454746	PF3D7_1036900	38.6	656	1682	Pf3D7_05_v3	359024	360063	PF3D7_0508700	61.1
i2_LQ_Pf3D72_c85764/f1p45/2506	1	1194	Pf3D7_05_v3	1294892	1296086	PF3D7_0532000	47.6	1195	2506	Pf3D7_08_v3	357380	358696	PF3D7_0806700	52.4
i1_LQ_Pf3D72_c57945/f1p2/1620	2	1408	Pf3D7_02_v3	513537	514990	PF3D7_0212500	86.9	1409	1618	Pf3D7_02_v3	97959	98172	PF3D7_0201900	13
i1_LQ_Pf3D72_c26715/f1p0/1995	1	264	Pf3D7_01_v3	101955	102219	PF3D7_0102200	13.2	265	1995	Pf3D7_07_v3	382128	384652	PF3D7_0707420	86.8
i2_LQ_Pf3D72_c13246/f1p10/2554	1	437	Pf3D7_05_v3	1292420	1292857	PF3D7_0532000	17.1	438	2554	Pf3D7_11_v3	1681779	1683896	PF3D7_1142100	82.9
i2_LQ_Pf3D72_c22529/f1p0/2124	1	276	Pf3D7_10_v3	420614	420894	PF3D7_1010600	13	277	2124	Pf3D7_05_v3	1292786	1294634	PF3D7_0532000	87
i1_LQ_Pf3D72_c24497/f1p36/1926	1	240	Pf3D7_13_v3	2676164	2676405	PF3D7_1366900	12.5	241	1926	Pf3D7_12_v3	2035937	2037621	PF3D7_1249800	87.5
i1_LQ_Pf3D72_c45491/f1p0/1720	3	1106	Pf3D7_12_v3	2158902	2161023	PF3D7_1252800	64.2	1107	1719	Pf3D7_07_v3	382076	382702	PF3D7_0708400	35.6
i3_LQ_Pf3D72_c27051/f1p6/3371	1	2634	Pf3D7_02_v3	169549	307109	PF3D7_0204600	78.1	2635	3371	Pf3D7_14_v3	52761	53499	PF3D7_1401400	21.9
i1_LQ_Pf3D72_c40396/f1p0/1638	1	435	Pf3D7_07_v3	1086580	1087013	PF3D7_0726000	26.6	436	1638	Pf3D7_14_v3	961061	962267	PF3D7_1423700	73.4
i1_LQ_Pf3D72_c60706/f1p0/1641	1	427	Pf3D7_05_v3	1289641	1290067	PF3D7_0531600	26	428	1641	Pf3D7_07_v3	946663	947877	PF3D7_0722200	74
i2_LQ_Pf3D72_c63549/f1p6/2537	1	1233	Pf3D7_05_v3	1294855	1296087	PF3D7_0532000	48.6	1234	2537	Pf3D7_11_v3	681380	682686	PF3D7_1117900	51.4
i2_LQ_Pf3D72_c44145/f1p22/2729	1	2456	Pf3D7_11_v3	1961039	1963494	PF3D7_1149000	90	2457	2729	Pf3D7_01_v3	488743	489023	PF3D7_0113000	10
i2_LQ_Pf3D72_c57803/f1p49/2333	1	1763	Pf3D7_03_v3	238909	333701	PF3D7_0306200	75.6	1764	2333	Pf3D7_10_v3	1140603	1141174	PF3D7_1027300	24.4
i1_LQ_Pf3D72_c62225/f1p0/1784	1	711	Pf3D7_13_v3	1419608	1420318	PF3D7_1335100	39.9	712	1784	Pf3D7_01_v3	487938	489017	PF3D7_0113000	60.1
i2_LQ_Pf3D72_c77264/f1p13/2987	1	895	Pf3D7_07_v3	893190	894087	PF3D7_0720700	30	896	2987	Pf3D7_14_v3	847412	849563	PF3D7_1420400	70
i3_LQ_Pf3D72_c12717/f1p6/3417	1	382	Pf3D7_07_v3	1086580	1086962	PF3D7_0726000	11.2	383	3417	Pf3D7_09_v3	214954	218162	PF3D7_0904600	88.8
i2_LQ_Pf3D72_c14341/f1p11/2046	1	1743	Pf3D7_05_v3	733029	735102	PF3D7_0517400	85.2	1744	2046	Pf3D7_13_v3	1774145	1774445	PF3D7_1344300	14.8
i2_LQ_Pf3D72_c83731/f1p20/2140	1	1911	Pf3D7_08_v3	1028406	1030331	PF3D7_0823300	89.3	1912	2140	Pf3D7_12_v3	1472853	1473083	PF3D7_1235300	10.7
i2_LQ_Pf3D72_c24458/f1p21/2518	1	1149	Pf3D7_05_v3	1293409	1294559	PF3D7_0532000	45.6	1150	2518	Pf3D7_14_v3	2787559	2789618	PF3D7_1468100	54.4
i2_LQ_Pf3D72_c5363/f1p13/2895	8	588	Pf3D7_11_v3	1520378	1520958	PF3D7_1138500	20.1	589	2895	Pf3D7_10_v3	649966	696026	PF3D7_1016600	79.7
i1_LQ_Pf3D72_c28207/f1p0/1884	3	305	Pf3D7_05_v3	1292470	1292767	PF3D7_0532000	16.1	306	1881	Pf3D7_03_v3	107727	109413	PF3D7_0302000	83.7
i0_LQ_Pf3D72_c9708/f1p0/496	1	421	Pf3D7_07_v3	1086580	1087005	PF3D7_0726000	84.9	422	496	Pf3D7_05_v3	44594	44671	PF3D7_0500800	15.1
i2_LQ_Pf3D72_c24238/f1p3/2096	1	431	Pf3D7_07_v3	1086580	1087010	PF3D7_0726000	20.6	432	2096	Pf3D7_12_v3	2103264	2104929	PF3D7_1251600	79.4
i3_LQ_Pf3D72_c20924/f1p9/3409	4	2578	Pf3D7_02_v3	304204	307239	PF3D7_0207600	75.5	2579	3409	Pf3D7_07_v3	947738	948610	PF3D7_0722200	24.4
i1_LQ_Pf3D72_c54937/f1p0/1491	1	1301	Pf3D7_11_v3	1518904	1520204	PF3D7_1138500	87.3	1302	1491	Pf3D7_08_v3	657167	657356	PF3D7_0813300	12.7
i2_LQ_Pf3D72_c27198/f1p18/2297	3	1135	Pf3D7_13_v3	1255735	1257241	PF3D7_1329500	49.3	1136	2297	Pf3D7_08_v3	1117427	1128263	PF3D7_0826100	50.6
i1_LQ_Pf3D72_c7052/f1p0/1524	1	1361	Pf3D7_06_v3	1001217	1002576	PF3D7_0624600	89.3	1362	1520	Pf3D7_02_v3	103855	104014	PF3D7_0202000	10.4
i3_LQ_Pf3D72_c22758/f1p7/3120	1	1532	Pf3D7_12_v3	568174	569727	PF3D7_1212900	49.1	1533	3098	Pf3D7_10_v3	164707	166271	PF3D7_1003600	50.2
i2_LQ_Pf3D72_c55333/f1p11/2489	1	359	Pf3D7_07_v3	1086580	1086939	PF3D7_0726000	14.4	360	2489	Pf3D7_02_v3	252764	255498	PF3D7_0206300	85.6
i2_LQ_Pf3D72_c25155/f1p6/2159	2	1337	Pf3D7_07_v3	1083904	1320869	PF3D7_0727300	61.9	1338	2159	Pf3D7_01_v3	397930	398753	PF3D7_0110500	38.1
i2_LQ_Pf3D72_c106482/f1p17/2746	1	560	Pf3D7_07_v3	979577	980137	PF3D7_0723400	20.4	561	2746	Pf3D7_13_v3	2104069	2106254	PF3D7_1352700	79.6
i0_LQ_Pf3D72_c5416/f1p2/650	1	94	Pf3D7_07_v3	1085710	1085803	PF3D7_0725600	14.5	95	650	Pf3D7_10_v3	192437	192993	PF3D7_1004200	85.5
i3_LQ_Pf3D72_c13686/f1p2/3132	1	1550	Pf3D7_11_v3	1466213	1467778	PF3D7_1137300	49.5	1551	3132	Pf3D7_13_v3	911113	912708	PF3D7_1321900	50.5
i1_LQ_Pf3D72_c38857/f1p0/1580	1	1365	Pf3D7_05_v3	1292420	1293783	PF3D7_0532000	86.4	1366	1580	Pf3D7_07_v3	382238	382450	PF3D7_0708400	13.6
i3_LQ_Pf3D72_c13804/f1p0/3072	1	1568	Pf3D7_07_v3	1086580	1088192	PF3D7_0726000	51	1569	3072	Pf3D7_07_v3	382262	384649	PF3D7_0707420	49
i2_LQ_Pf3D72_c28460/f1p10/2716	2	690	Pf3D7_12_v3	896780	897471	PF3D7_1222400	25.4	691	2716	Pf3D7_10_v3	449464	457975	PF3D7_1011700	74.6
i2_LQ_Pf3D72_c12378/f1p7/2407	1	1570	Pf3D7_05_v3	1292420	1294030	PF3D7_0532000	65.2	1571	2406	Pf3D7_12_v3	495146	495982	PF3D7_1211200	34.7
i1_LQ_Pf3D72_c15589/f1p0/1064	1	828	Pf3D7_08_v3	1123792	1124625	PF3D7_0826100	77.8	829	1064	Pf3D7_11_v3	1304849	1305087	PF3D7_1133700	22.2
i2_LQ_Pf3D72_c63537/f1p6/2211	1	1292	Pf3D7_07_v3	1088347	1089642	PF3D7_0726000	58.4	1293	2211	Pf3D7_11_v3	900446	901366	PF3D7_1123000	41.6
i2_LQ_Pf3D72_c107179/f1p81/2598	1	2304	Pf3D7_10_v3	1035711	1038014	PF3D7_1024800	88.7	2305	2598	Pf3D7_13_v3	1000444	1000739	PF3D7_1324200	11.3
i1_LQ_Pf3D72_c8182/f1p0/1752	1	236	Pf3D7_14_v3	323450	323884	PF3D7_1408600	13.5	237	1752	Pf3D7_13_v3	1449046	1450564	PF3D7_1335400	86.5
i1_LQ_Pf3D72_c27110/f1p9/2000	1	1265	Pf3D7_05_v3	1293341	1294609	PF3D7_0532000	63.2	1266	2000	Pf3D7_12_v3	278054	278793	PF3D7_1206200	36.8
i3_LQ_Pf3D72_c9341/f1p0/3208	1	2399	Pf3D7_12_v3	1328416	1331814	PF3D7_1232100	74.8	2400	3208	Pf3D7_01_v3	408604	409415	PF3D7_0110600	25.2
i3_LQ_Pf3D72_c12019/f1p0/3466	7	1514	Pf3D7_11_v3	1926516	1977310	PF3D7_1148640	43.5	1515	3466	Pf3D7_01_v3	99807	101760	PF3D7_0102200	56.3
i2_LQ_Pf3D72_c23408/f1p6/2929	1	404	Pf3D7_07_v3	1086762	1104289	PF3D7_0726100	13.8	405	2929	Pf3D7_14_v3	1462113	1464645	PF3D7_1436100	86.2
i1_LQ_Pf3D72_c77790/f1p49/1508	1	1035	Pf3D7_10_v3	1035734	1036768	PF3D7_1024800	68.6	1036	1508	Pf3D7_02_v3	122418	122909	PF3D7_0202400	31.4
i2_LQ_Pf3D72_c103632/f1p20/2449	3	753	Pf3D7_04_v3	502488	503238	PF3D7_0411000	30.7	754	2445	Pf3D7_14_v3	2153308	2160112	PF3D7_1452500	69.1
i2_LQ_Pf3D72_c8785/f1p61/2986	1	1550	Pf3D7_14_v3	860601	862150	PF3D7_1420700	51.9	1551	2979	Pf3D7_09_v3	1420458	1421892	PF3D7_0935900	47.9
i1_LQ_Pf3D72_c77058/f1p0/1687	1	596	Pf3D7_13_v3	2690405	2691058	PF3D7_1367400	35.3	597	1687	Pf3D7_04_v3	1113347	1115153	PF3D7_0424600	64.7
i1_LQ_Pf3D72_c20201/f1p0/1849	16	221	Pf3D7_12_v3	991550	991753	notsure	11.1	222	1849	Pf3D7_09_v3	270847	274982	PF3D7_0905400	88
i1_LQ_Pf3D72_c58756/f1p8/1847	1	354	Pf3D7_07_v3	1086580	1086934	PF3D7_0726000	19.2	355	1847	Pf3D7_13_v3	1449072	1450567	PF3D7_1335400	80.8
i2_LQ_Pf3D72_c14445/f1p43/1985	4	1762	Pf3D7_04_v3	563540	565298	PF3D7_0412700	88.6	1763	1985	Pf3D7_10_v3	899798	899999	PF3D7_1021800	11.2
i1_LQ_Pf3D72_c56423/f1p0/1484	1	361	Pf3D7_05_v3	1292469	1292833	PF3D7_0532000	24.3	362	1484	Pf3D7_14_v3	2786723	2787852	PF3D7_1468100	75.7
i3_LQ_Pf3D72_c21263/f1p76/3201	1	1540	Pf3D7_13_v3	1255528	1257449	PF3D7_1329500	48.1	1541	3201	Pf3D7_03_v3	433597	435265	PF3D7_0310200	51.9
i1_LQ_Pf3D72_c41471/f1p7/1965	2	1028	Pf3D7_05_v3	1293150	1294235	PF3D7_0532000	52.3	1029	1962	Pf3D7_14_v3	11310	12313	PF3D7_1400300	47.5
i1_LQ_Pf3D72_c15174/f1p0/1258	1	345	Pf3D7_01_v3	353112	353468	PF3D7_0108700	27.4	346	1258	Pf3D7_09_v3	1420158	1421077	PF3D7_0935900	72.6
i2_LQ_Pf3D72_c103036/f1p8/2436	2	347	Pf3D7_05_v3	1292422	1292783	PF3D7_0532000	14.2	348	2436	Pf3D7_11_v3	705275	707365	PF3D7_1118600	85.8
i2_LQ_Pf3D72_c107590/f1p145/2285	1	420	Pf3D7_08_v3	816970	818146	PF3D7_0817900	18.4	421	2285	Pf3D7_02_v3	102314	104182	PF3D7_0202000	81.6
i2_LQ_Pf3D72_c58449/f1p12/2788	1	2369	Pf3D7_14_v3	2110190	2112540	PF3D7_1451400	85	2370	2788	Pf3D7_04_v3	723238	723658	PF3D7_0416500	15
i2_LQ_Pf3D72_c84181/f1p55/2432	3	417	Pf3D7_07_v3	1086583	1087000	PF3D7_0726000	17.1	418	2432	Pf3D7_02_v3	122122	124136	PF3D7_0202400	82.9
i1_LQ_Pf3D72_c4874/f1p0/1791	8	303	Pf3D7_07_v3	1086634	1086929	PF3D7_0726000	16.5	304	1791	Pf3D7_08_v3	627334	628822	PF3D7_0812500	83.1
i1_LQ_Pf3D72_c36581/f1p5/1504	2	161	Pf3D7_07_v3	1086840	1087002	PF3D7_0726000	10.6	162	1504	Pf3D7_05_v3	503792	505174	PF3D7_0511500	89.3
i2_LQ_Pf3D72_c57678/f1p26/2215	1	1923	Pf3D7_10_v3	1004178	1006103	PF3D7_1023900	86.8	1924	2215	Pf3D7_05_v3	44486	44787	PF3D7_0500800	13.2
i3_LQ_Pf3D72_c10846/f1p4/3070	1	2411	Pf3D7_12_v3	2140727	2143141	PF3D7_1252400	78.5	2412	3070	Pf3D7_11_v3	1329385	1330048	PF3D7_1134200	21.5
i3_LQ_Pf3D72_c11828/f1p8/3430	1	2383	Pf3D7_05_v3	1293690	1331381	PF3D7_0532800	69.5	2384	3430	Pf3D7_10_v3	994676	995724	PF3D7_1023800	30.5
i2_LQ_Pf3D72_c104558/f1p72/2178	1	550	Pf3D7_08_v3	568107	568656	PF3D7_0811300	25.3	551	2178	Pf3D7_10_v3	904973	906601	PF3D7_1021900	74.7
i1_LQ_Pf3D72_c59766/f1p7/1374	1	286	Pf3D7_12_v3	1861682	1861968	PF3D7_1244400	20.8	287	1374	Pf3D7_14_v3	794225	795322	PF3D7_1419100	79.2
i2_LQ_Pf3D72_c82088/f1p21/2457	11	676	Pf3D7_07_v3	717072	717741	PF3D7_0716300	27.1	677	2457	Pf3D7_08_v3	1077405	1079185	PF3D7_0824800	72.5
i2_LQ_Pf3D72_c131669/f1p1/2614	1	2190	Pf3D7_05_v3	1292420	1294610	PF3D7_0532000	83.8	2191	2614	Pf3D7_10_v3	1442789	1443212	PF3D7_1036500	16.2
i0_LQ_Pf3D72_c3782/f1p3/940	1	767	Pf3D7_13_v3	573620	628780	PF3D7_1313600	81.6	768	940	Pf3D7_05_v3	44714	44887	PF3D7_0500800	18.4
i1_LQ_Pf3D72_c58698/f1p0/1594	1	1422	Pf3D7_11_v3	1384402	1385818	PF3D7_1135400	89.2	1423	1594	Pf3D7_10_v3	455674	455845	PF3D7_1011800	10.8
i1_LQ_Pf3D72_c11697/f1p0/1631	6	363	Pf3D7_04_v3	501362	501721	PF3D7_0411000	21.9	364	1628	Pf3D7_07_v3	382472	384524	PF3D7_0707420	77.6
i2_LQ_Pf3D72_c43198/f1p7/2119	1	1825	Pf3D7_13_v3	1558567	1560583	PF3D7_1338600	86.1	1826	2119	Pf3D7_02_v3	121497	121793	PF3D7_0202400	13.9
i1_LQ_Pf3D72_c62526/f1p0/1713	1	358	Pf3D7_05_v3	1292420	1292777	PF3D7_0532000	20.9	359	1713	Pf3D7_04_v3	234244	235951	PF3D7_0404300	79.1
i1_LQ_Pf3D72_c76327/f1p0/1847	1	728	Pf3D7_07_v3	1084285	1085013	PF3D7_0725600	39.4	729	1847	Pf3D7_02_v3	104000	105117	PF3D7_0202000	60.6
i0_LQ_Pf3D72_c2323/f1p0/672	1	319	Pf3D7_05_v3	1292420	1292738	PF3D7_0532000	47.5	320	672	Pf3D7_05_v3	44423	44755	PF3D7_0500800	52.5
i2_LQ_Pf3D72_c3709/f1p16/2187	1	437	Pf3D7_03_v3	700160	700600	PF3D7_0317300	20	438	2187	Pf3D7_12_v3	913004	944091	PF3D7_1222700	80
i1_LQ_Pf3D72_c21870/f1p0/1783	4	320	Pf3D7_07_v3	1086584	1086899	PF3D7_0726000	17.8	321	1783	Pf3D7_06_v3	1132310	1133767	PF3D7_0628100	82.1
i2_LQ_Pf3D72_c40104/f1p19/2436	1	458	Pf3D7_05_v3	1289601	1290058	PF3D7_0531600	18.8	459	2436	Pf3D7_12_v3	944082	946823	PF3D7_1223400	81.2
i1_LQ_Pf3D72_c4215/f1p0/1971	1	794	Pf3D7_09_v3	621486	622285	PF3D7_0914500	40.3	795	1971	Pf3D7_10_v3	455712	459174	PF3D7_1011800	59.7
i1_LQ_Pf3D72_c10622/f1p0/1976	1	942	Pf3D7_14_v3	1480785	1481727	PF3D7_1436300	47.7	943	1976	Pf3D7_08_v3	657116	658150	PF3D7_0813300	52.3
i2_LQ_Pf3D72_c161881/f1p10/2014	1	670	Pf3D7_04_v3	513226	513898	PF3D7_0411400	33.3	671	2014	Pf3D7_14_v3	2786466	2787809	PF3D7_1468100	66.7
i1_LQ_Pf3D72_c28764/f1p17/1325	1	1118	Pf3D7_02_v3	487744	495651	PF3D7_0212100	84.4	1119	1322	Pf3D7_14_v3	1336939	1337111	PF3D7_1433500	15.4
i1_LQ_Pf3D72_c69399/f1p0/1309	1	883	Pf3D7_02_v3	652199	653084	PF3D7_0215800	67.5	884	1309	Pf3D7_04_v3	1052284	1052709	PF3D7_0423300	32.5
i2_LQ_Pf3D72_c21243/f1p14/2333	1	589	Pf3D7_13_v3	868689	869729	PF3D7_1321100	25.2	590	2333	Pf3D7_12_v3	569648	571399	PF3D7_1212900	74.8
i2_LQ_Pf3D72_c105180/f1p215/2916	1	1669	Pf3D7_05_v3	1292420	1315731	PF3D7_0532100	57.2	1670	2916	Pf3D7_11_v3	130924	132177	PF3D7_1102800	42.8
i2_LQ_Pf3D72_c85799/f1p29/2523	1	438	Pf3D7_07_v3	1086580	1087017	PF3D7_0726000	17.4	439	2523	Pf3D7_03_v3	668637	671370	PF3D7_0316600	82.6
i2_HQ_Pf3D72_c128005/f2p29/2153	1	1257	Pf3D7_07_v3	1088987	1090244	PF3D7_0726000	58.4	1258	2153	Pf3D7_05_v3	69967	70866	PF3D7_0501300	41.6
i2_LQ_Pf3D72_c121456/f1p18/2106	1	422	Pf3D7_07_v3	1086580	1087004	PF3D7_0726000	20	423	2106	Pf3D7_06_v3	963089	964772	PF3D7_0623800	80
i2_LQ_Pf3D72_c44261/f1p28/2091	1	1244	Pf3D7_12_v3	1111069	1112314	PF3D7_1227400	59.5	1245	2091	Pf3D7_05_v3	76556	78698	PF3D7_0501400	40.5
i1_LQ_Pf3D72_c77916/f1p721/1500	6	162	Pf3D7_01_v3	98588	98746	notsure	10.5	163	1500	Pf3D7_10_v3	107998	109465	PF3D7_1002100	89.2
i2_LQ_Pf3D72_c14045/f1p24/2215	1	1060	Pf3D7_13_v3	2787818	2789071	PF3D7_1370300	47.9	1061	2214	Pf3D7_13_v3	1666620	1667940	PF3D7_1342400	52.1
i4_LQ_Pf3D72_c5590/f1p38/5018	1	2460	Pf3D7_07_v3	1086580	1285695	PF3D7_0727300	49	2461	5018	Pf3D7_14_v3	2323774	2326341	PF3D7_1456700	51
i1_LQ_Pf3D72_c6825/f1p0/1964	1	305	Pf3D7_05_v3	1292467	1292771	PF3D7_0532000	15.5	306	1964	Pf3D7_07_v3	382210	384652	PF3D7_0707420	84.5
i3_LQ_Pf3D72_c29215/f1p0/3039	30	2662	Pf3D7_10_v3	658442	733062	PF3D7_1016600	86.6	2663	3039	Pf3D7_05_v3	70391	70798	notsure	12.4
i4_LQ_Pf3D72_c2593/f1p8/4757	21	2441	Pf3D7_07_v3	1087725	1090251	PF3D7_0726000	50.9	2442	4757	Pf3D7_05_v3	1293557	1296081	PF3D7_0532000	48.7
i2_LQ_Pf3D72_c133464/f1p9/2425	1	663	Pf3D7_07_v3	1088105	1088768	PF3D7_0726000	27.3	664	2425	Pf3D7_14_v3	1985554	1987315	PF3D7_1448500	72.7
i1_HQ_Pf3D72_c43467/f2p0/1951	1	208	Pf3D7_12_v3	149298	149914	PF3D7_1202600	10.7	209	1951	Pf3D7_13_v3	1512046	1513789	PF3D7_1337500	89.3
i1_LQ_Pf3D72_c26383/f1p1/1778	1	842	Pf3D7_14_v3	2621293	2622134	PF3D7_1464600	47.4	843	1778	Pf3D7_08_v3	657222	658166	PF3D7_0813300	52.6
i2_LQ_Pf3D72_c91826/f1p10/2050	1	1367	Pf3D7_04_v3	926763	928130	PF3D7_0420300	66.7	1368	2050	Pf3D7_02_v3	611175	611854	PF3D7_0214900	33.3
i2_LQ_Pf3D72_c35742/f1p584/2471	20	1295	Pf3D7_05_v3	1294817	1296093	PF3D7_0532000	51.6	1296	2471	Pf3D7_07_v3	1089062	1090239	PF3D7_0726000	47.6
i2_LQ_Pf3D72_c63977/f1p1/2383	5	1459	Pf3D7_07_v3	1206790	1208261	PF3D7_0728100	61.1	1460	2383	Pf3D7_09_v3	568900	570644	PF3D7_0913000	38.8
i1_LQ_Pf3D72_c10463/f1p0/1884	1	1445	Pf3D7_11_v3	1926	3372	notsure	76.7	1446	1884	Pf3D7_07_v3	339830	340658	PF3D7_0707300	23.3
i2_LQ_Pf3D72_c70055/f1p14/2081	1	1824	Pf3D7_13_v3	2589446	2591273	PF3D7_1364400	87.7	1825	2081	Pf3D7_04_v3	179042	179300	PF3D7_0403200	12.3
i2_LQ_Pf3D72_c105396/f1p13/2181	4	1852	Pf3D7_04_v3	923381	925677	PF3D7_0420300	84.8	1853	2181	Pf3D7_10_v3	456033	456365	PF3D7_1011800	15.1
i2_LQ_Pf3D72_c60949/f1p13/2995	4	444	Pf3D7_05_v3	1293603	1294048	PF3D7_0532000	14.7	445	2995	Pf3D7_12_v3	1860688	1863239	PF3D7_1244400	85.2
i3_LQ_Pf3D72_c14020/f1p21/3138	1	485	Pf3D7_08_v3	996725	997248	PF3D7_0822600	15.5	486	3138	Pf3D7_01_v3	98779	101640	PF3D7_0102200	84.5
i2_LQ_Pf3D72_c42574/f1p7/2573	1	778	Pf3D7_11_v3	417804	418583	PF3D7_1110400	30.2	779	2573	Pf3D7_07_v3	382274	384854	PF3D7_0707420	69.8
i1_LQ_Pf3D72_c23792/f1p0/1856	1	1012	Pf3D7_14_v3	3189299	3190313	PF3D7_1477500	54.5	1013	1856	Pf3D7_12_v3	1781649	1782496	PF3D7_1241800	45.5
i0_LQ_Pf3D72_c11275/f1p36/1009	1	725	Pf3D7_06_v3	967560	968286	PF3D7_0623800	71.9	726	1009	Pf3D7_05_v3	45872	46158	PF3D7_0500800	28.1
i2_LQ_Pf3D72_c102626/f1p2/2306	1	716	Pf3D7_07_v3	1089527	1090243	PF3D7_0726000	31	717	2306	Pf3D7_13_v3	1428848	1430445	PF3D7_1335300	69
i2_LQ_Pf3D72_c129591/f1p7/2665	1	1807	Pf3D7_11_v3	196228	198355	PF3D7_1104400	67.8	1808	2665	Pf3D7_01_v3	281207	282064	PF3D7_0106700	32.2
i0_LQ_Pf3D72_c10178/f1p107/310	1	65	Pf3D7_07_v3	98108	98172	PF3D7_0702300	21	66	310	Pf3D7_13_v3	1971723	1971966	PF3D7_1349200	79
i2_LQ_Pf3D72_c28641/f1p14/2121	1	1335	Pf3D7_01_v3	352304	354079	PF3D7_0108700	62.9	1336	2121	Pf3D7_02_v3	103426	104211	PF3D7_0202000	37.1
i1_LQ_Pf3D72_c4960/f1p0/1747	1	1508	Pf3D7_04_v3	139754	141271	PF3D7_0402300	86.3	1509	1747	Pf3D7_05_v3	44459	44698	PF3D7_0500800	13.7
i2_LQ_Pf3D72_c28238/f1p8/2234	1	486	Pf3D7_05_v3	1289631	1290114	PF3D7_0531600	21.8	487	2233	Pf3D7_13_v3	1512044	1513790	PF3D7_1337500	78.2
i1_LQ_Pf3D72_c61533/f1p3/1779	1	789	Pf3D7_12_v3	1260216	1260994	PF3D7_1230700	44.4	790	1779	Pf3D7_14_v3	730558	731543	PF3D7_1417600	55.6
i0_LQ_Pf3D72_c5484/f1p0/469	1	349	Pf3D7_07_v3	1086580	1086913	PF3D7_0726000	74.4	350	469	Pf3D7_10_v3	455692	455809	PF3D7_1011800	25.6
i1_LQ_Pf3D72_c13734/f1p0/1982	3	1750	Pf3D7_04_v3	925958	927734	PF3D7_0420300	88.2	1751	1982	Pf3D7_05_v3	45860	46095	PF3D7_0500800	11.7
i2_LQ_Pf3D72_c102061/f1p68/3089	1	2625	Pf3D7_01_v3	113259	115885	PF3D7_0102500	85	2626	3089	Pf3D7_13_v3	877940	878330	PF3D7_1321300	15
i2_LQ_Pf3D72_c11937/f1p2/2697	1	2301	Pf3D7_01_v3	99984	161321	PF3D7_0102200	85.3	2302	2696	Pf3D7_05_v3	44200	44601	PF3D7_0500800	14.6
i2_LQ_Pf3D72_c30792/f1p17/2041	3	1496	Pf3D7_12_v3	1259204	1260698	PF3D7_1230700	73.2	1497	2041	Pf3D7_10_v3	760107	760671	PF3D7_1019000	26.7
i0_LQ_Pf3D72_c11664/f1p16/547	1	62	Pf3D7_01_v3	101827	101888	PF3D7_0102200	11.3	63	547	Pf3D7_05_v3	45063	45558	PF3D7_0500800	88.7
i1_LQ_Pf3D72_c19918/f1p23/1884	1	978	Pf3D7_12_v3	234480	235455	PF3D7_1205400	51.9	979	1884	Pf3D7_13_v3	2067534	2068443	PF3D7_1351900	48.1
i0_LQ_Pf3D72_c11478/f1p0/791	2	675	Pf3D7_04_v3	926043	1117474	PF3D7_0421100	85.2	676	791	Pf3D7_10_v3	906367	906484	PF3D7_1021900	14.7
i2_LQ_Pf3D72_c35590/f1p9/2610	1	491	Pf3D7_12_v3	570840	571333	PF3D7_1212900	18.8	492	2610	Pf3D7_05_v3	288757	290878	PF3D7_0506900	81.2
i2_LQ_Pf3D72_c83397/f1p64/2546	1	1020	Pf3D7_13_v3	2266459	2270261	PF3D7_1357100	40.1	1021	2546	Pf3D7_02_v3	104041	118471	PF3D7_0202100	59.9
i2_LQ_Pf3D72_c137621/f1p13/2134	1	816	Pf3D7_07_v3	1252300	1253116	PF3D7_0729400	38.2	817	2134	Pf3D7_06_v3	380428	381742	PF3D7_0609000	61.8
i2_HQ_Pf3D72_c148087/f2p27/2775	1	431	Pf3D7_07_v3	1086580	1087015	PF3D7_0726000	15.5	432	2775	Pf3D7_07_v3	312498	314844	PF3D7_0706500	84.5
i2_LQ_Pf3D72_c44396/f1p33/2459	1	1500	Pf3D7_13_v3	1696775	1698697	PF3D7_1343000	61	1501	2459	Pf3D7_14_v3	1302416	1303678	PF3D7_1433100	39
i2_LQ_Pf3D72_c137498/f1p3/2363	4	831	Pf3D7_08_v3	906188	907264	PF3D7_0820000	35	832	2363	Pf3D7_11_v3	1736738	1738414	PF3D7_1143500	64.8
i3_LQ_Pf3D72_c8411/f1p29/3920	1	939	Pf3D7_05_v3	712709	713874	PF3D7_0516900	24	940	3919	Pf3D7_13_v3	2198714	2201700	PF3D7_1355500	76
i2_LQ_Pf3D72_c83489/f1p17/2969	1	361	Pf3D7_07_v3	1086580	1086943	PF3D7_0726000	12.2	362	2969	Pf3D7_10_v3	321498	324108	PF3D7_1008000	87.8
i3_LQ_Pf3D72_c18988/f1p5/3116	1	2556	Pf3D7_07_v3	1086692	1089250	PF3D7_0726000	82	2557	3116	Pf3D7_14_v3	1470668	1471231	PF3D7_1436200	18
i2_LQ_Pf3D72_c103886/f1p8/2160	1	1463	Pf3D7_12_v3	2159331	2199183	PF3D7_1253400	67.7	1464	2141	Pf3D7_09_v3	600741	601397	PF3D7_0914100	31.4
i2_LQ_Pf3D72_c86367/f1p144/2540	1	2026	Pf3D7_05_v3	1292419	1294453	PF3D7_0532000	79.8	2027	2538	Pf3D7_06_v3	748382	748893	PF3D7_0617800	20.2
i2_LQ_Pf3D72_c161177/f1p2/2025	1	411	Pf3D7_07_v3	1086580	1086991	PF3D7_0726000	20.3	412	2025	Pf3D7_12_v3	2071467	2073084	PF3D7_1250600	79.7
i2_LQ_Pf3D72_c112559/f1p114/2156	20	395	Pf3D7_07_v3	1326294	1326669	PF3D7_0730900	17.4	396	2156	Pf3D7_07_v3	246261	248273	PF3D7_0705000	81.7
i0_LQ_Pf3D72_c2130/f1p0/819	1	439	Pf3D7_07_v3	1086592	1087001	PF3D7_0726000	53.6	440	817	Pf3D7_10_v3	86536	86907	PF3D7_1001600	46.2
i1_LQ_Pf3D72_c71205/f1p26/1289	1	353	Pf3D7_10_v3	1113974	1114325	PF3D7_1026600	27.4	354	1289	Pf3D7_07_v3	846767	847704	PF3D7_0719300	72.6
i1_LQ_Pf3D72_c50269/f1p0/1096	1	424	Pf3D7_14_v3	2094981	2095411	PF3D7_1451200	38.7	425	1096	Pf3D7_05_v3	45405	48641	PF3D7_0500800	61.3
i2_LQ_Pf3D72_c27042/f1p58/2729	1	1160	Pf3D7_07_v3	1083761	1084920	PF3D7_0725600	42.5	1161	2729	Pf3D7_07_v3	395876	397444	PF3D7_0708800	57.5
i0_HQ_Pf3D72_c982/f2p0/659	1	152	Pf3D7_01_v3	111621	111772	PF3D7_0102500	23.1	153	659	Pf3D7_07_v3	339554	340061	PF3D7_0707300	76.9
i1_LQ_Pf3D72_c2322/f3p0/1747	1	1266	Pf3D7_07_v3	1088987	1090254	PF3D7_0726000	72.5	1267	1746	Pf3D7_08_v3	681424	681903	PF3D7_0814000	27.5
i1_LQ_Pf3D72_c27785/f1p45/1904	4	194	Pf3D7_01_v3	407969	408166	PF3D7_0110600	10	195	1904	Pf3D7_04_v3	487856	489627	PF3D7_0410800	89.8
i2_LQ_Pf3D72_c134630/f1p1/2185	1	1389	Pf3D7_07_v3	1086769	1088164	PF3D7_0726000	63.6	1390	2185	Pf3D7_02_v3	344143	344953	PF3D7_0208400	36.4
i1_LQ_Pf3D72_c49499/f1p0/1262	1	802	Pf3D7_03_v3	135093	135903	PF3D7_0302500	63.5	803	1262	Pf3D7_06_v3	415466	415927	PF3D7_0609700	36.5
i2_LQ_Pf3D72_c44109/f1p23/2515	1	2188	Pf3D7_11_v3	1961438	1966948	PF3D7_1149000	87	2189	2515	Pf3D7_08_v3	657048	657374	PF3D7_0813300	13
i2_LQ_Pf3D72_c137611/f1p3/2210	1	963	Pf3D7_07_v3	1088967	1089931	PF3D7_0726000	43.6	964	2210	Pf3D7_14_v3	2260058	2261304	PF3D7_1455300	56.4
i3_LQ_Pf3D72_c12570/f1p45/4214	1	1228	Pf3D7_12_v3	1578032	1579258	PF3D7_1237900	29.1	1229	4214	Pf3D7_10_v3	1464706	1467903	PF3D7_1037000	70.9
i1_LQ_Pf3D72_c8645/f1p18/1912	1	1359	Pf3D7_03_v3	331704	333096	PF3D7_0307700	71.1	1360	1912	Pf3D7_01_v3	487954	488520	PF3D7_0113000	28.9
i2_LQ_Pf3D72_c5011/f1p11/3028	1	1089	Pf3D7_06_v3	926057	927145	PF3D7_0622900	36	1090	3028	Pf3D7_02_v3	518908	520847	PF3D7_0212500	64
i1_LQ_Pf3D72_c46090/f1p0/1702	1	1289	Pf3D7_02_v3	93711	95000	PF3D7_0201900	75.7	1290	1702	Pf3D7_11_v3	606183	606596	PF3D7_1116000	24.3
i1_LQ_Pf3D72_c39405/f1p43/1776	3	214	Pf3D7_14_v3	1479102	1479316	notsure	11.9	215	1764	Pf3D7_14_v3	2557699	2560806	PF3D7_1462800	87.3
i2_LQ_Pf3D72_c80406/f1p40/2798	1	2264	Pf3D7_06_v3	172245	174511	PF3D7_0604100	80.9	2265	2798	Pf3D7_05_v3	77144	77677	PF3D7_0501400	19.1
i1_LQ_Pf3D72_c64436/f1p0/2020	1	1760	Pf3D7_13_v3	1059581	1061340	PF3D7_1325400	87.1	1761	2020	Pf3D7_05_v3	44459	44719	PF3D7_0500800	12.9
i0_LQ_Pf3D72_c2588/f1p28/490	1	435	Pf3D7_07_v3	1086579	1087014	PF3D7_0726000	88.8	436	490	Pf3D7_07_v3	398269	398324	PF3D7_0708800	11.2
i2_LQ_Pf3D72_c31542/f1p127/2079	1	585	Pf3D7_11_v3	1707989	1708777	PF3D7_1142600	28.1	586	2075	Pf3D7_14_v3	2558769	2560497	PF3D7_1462800	71.7
i1_LQ_Pf3D72_c59676/f1p0/1927	1	433	Pf3D7_07_v3	1086580	1087014	PF3D7_0726000	22.5	434	1927	Pf3D7_14_v3	2383812	2385374	PF3D7_1457900	77.5
i5_LQ_Pf3D72_c2328/f1p0/5036	1	3540	Pf3D7_01_v3	98403	197545	PF3D7_0102200	70.3	3541	5036	Pf3D7_12_v3	1130395	1132085	PF3D7_1227700	29.7
i0_LQ_Pf3D72_c9442/f1p17/755	1	474	Pf3D7_11_v3	820598	821063	PF3D7_1121700	62.8	475	755	Pf3D7_08_v3	681617	681905	PF3D7_0814000	37.2
i2_LQ_Pf3D72_c63722/f1p21/2406	3	1317	Pf3D7_12_v3	153972	155295	PF3D7_1202600	54.7	1318	2406	Pf3D7_02_v3	104000	105090	PF3D7_0202000	45.3
i2_LQ_Pf3D72_c42046/f1p55/2318	1	544	Pf3D7_14_v3	2558763	2559544	PF3D7_1462800	23.5	545	2318	Pf3D7_05_v3	1292857	1294631	PF3D7_0532000	76.5
i1_LQ_Pf3D72_c27849/f1p0/1575	1	478	Pf3D7_14_v3	1974261	1974739	PF3D7_1448300	30.3	479	1575	Pf3D7_11_v3	795276	796550	PF3D7_1121100	69.7
i2_LQ_Pf3D72_c105522/f1p63/2600	1	2080	Pf3D7_10_v3	1000784	1002864	PF3D7_1023900	80	2081	2600	Pf3D7_14_v3	580265	580784	PF3D7_1414500	20
i2_LQ_Pf3D72_c101820/f1p10/2619	1	2224	Pf3D7_11_v3	1301842	1304727	PF3D7_1133700	84.9	2225	2619	Pf3D7_07_v3	339776	340820	PF3D7_0707300	15.1
i1_LQ_Pf3D72_c62973/f1p23/1427	1	693	Pf3D7_02_v3	73758	74650	PF3D7_0201500	48.6	694	1424	Pf3D7_09_v3	1256496	1257209	PF3D7_0931100	51.2
i2_LQ_Pf3D72_c3508/f1p5/2683	1	1481	Pf3D7_07_v3	997635	999111	PF3D7_0723800	55.2	1482	2683	Pf3D7_03_v3	241243	242441	PF3D7_0305100	44.8
i2_LQ_Pf3D72_c41370/f1p120/2138	4	502	Pf3D7_05_v3	1295362	1295861	PF3D7_0532000	23.3	503	2138	Pf3D7_09_v3	1202678	1204317	PF3D7_0930300	76.5
i2_LQ_Pf3D72_c13029/f1p6/2332	1	1872	Pf3D7_07_v3	1086580	1088461	PF3D7_0726000	80.3	1873	2320	Pf3D7_09_v3	1421843	1422291	PF3D7_0935900	19.2
i1_LQ_Pf3D72_c13089/f1p0/1475	1	943	Pf3D7_07_v3	1087827	1088769	PF3D7_0726000	63.9	944	1475	Pf3D7_10_v3	1408096	1408629	PF3D7_1035500	36.1
i1_LQ_Pf3D72_c38345/f1p0/1623	8	322	Pf3D7_12_v3	1554075	1554397	PF3D7_1237200	19.4	323	1623	Pf3D7_05_v3	732753	734061	PF3D7_0517400	80.2
i2_LQ_Pf3D72_c58720/f1p77/2566	1	801	Pf3D7_07_v3	1320966	1321948	PF3D7_0730800	31.2	802	2566	Pf3D7_07_v3	382296	384850	PF3D7_0707420	68.8
i3_LQ_Pf3D72_c6630/f1p9/3358	1	407	Pf3D7_08_v3	1305836	1306263	notsure	12.1	408	3357	Pf3D7_11_v3	1884452	1887551	PF3D7_1147300	87.8
i1_LQ_Pf3D72_c38764/f1p0/1806	1	435	Pf3D7_07_v3	1086580	1087014	PF3D7_0726000	24.1	436	1806	Pf3D7_12_v3	1239973	1241574	PF3D7_1230000	75.9
i1_LQ_Pf3D72_c45933/f1p0/1793	1	1613	Pf3D7_01_v3	98570	100391	PF3D7_0102200	90	1614	1793	Pf3D7_01_v3	488631	488813	PF3D7_0113000	10
i2_LQ_Pf3D72_c111064/f1p124/2102	1	414	Pf3D7_05_v3	1289601	1290012	PF3D7_0531600	19.7	415	2102	Pf3D7_02_v3	102337	104026	PF3D7_0202000	80.3
i1_LQ_Pf3D72_c43541/f1p4/1801	3	1067	Pf3D7_05_v3	185602	457418	PF3D7_0509900	59.1	1068	1801	Pf3D7_03_v3	217891	218895	PF3D7_0304400	40.8
i1_LQ_Pf3D72_c40297/f1p0/1708	1	261	Pf3D7_14_v3	2094922	2095195	PF3D7_1451200	15.3	262	1708	Pf3D7_14_v3	2786469	2788006	PF3D7_1468100	84.7
i3_LQ_Pf3D72_c27622/f1p1/3412	1	2394	Pf3D7_API_v3	24336	26753	PF3D7_API04900	70.2	2395	3412	Pf3D7_14_v3	52743	53725	PF3D7_1401400	29.8
i2_LQ_Pf3D72_c145885/f1p3/2046	1	1574	Pf3D7_05_v3	1153748	1155324	PF3D7_0527900	76.9	1575	2046	Pf3D7_14_v3	2867325	2867796	PF3D7_1469900	23.1
i2_LQ_Pf3D72_c137798/f1p11/2439	12	342	Pf3D7_11_v3	1977511	1977847	PF3D7_1149200	13.6	343	2439	Pf3D7_13_v3	673940	676185	PF3D7_1316100	86
i2_LQ_Pf3D72_c107130/f1p92/2003	9	1221	Pf3D7_08_v3	1374333	1375903	PF3D7_0831800	60.6	1222	2002	Pf3D7_13_v3	2840318	2841080	PF3D7_1372200	39
i1_LQ_Pf3D72_c37906/f1p0/1961	1	250	Pf3D7_05_v3	1293277	1293526	PF3D7_0532000	12.7	251	1961	Pf3D7_12_v3	1153604	1157151	PF3D7_1228400	87.3
i2_LQ_Pf3D72_c83971/f1p11/2625	1	943	Pf3D7_09_v3	191422	192367	PF3D7_0904100	35.9	944	2624	Pf3D7_08_v3	120141	121823	PF3D7_0801800	64
i2_LQ_Pf3D72_c59672/f1p18/2717	1	284	Pf3D7_12_v3	324496	324780	PF3D7_1207100	10.5	285	2717	Pf3D7_07_v3	395038	397476	PF3D7_0708800	89.5
i3_LQ_Pf3D72_c23297/f1p0/3161	3	2646	Pf3D7_09_v3	1201473	1204123	PF3D7_0930300	83.6	2647	3161	Pf3D7_01_v3	488642	489159	PF3D7_0113000	16.3
i1_LQ_Pf3D72_c60918/f1p5/1963	1	826	Pf3D7_03_v3	135274	136097	PF3D7_0302500	42.1	827	1963	Pf3D7_02_v3	102849	103982	PF3D7_0202000	57.9
i2_LQ_Pf3D72_c105561/f1p13/2288	1	1893	Pf3D7_12_v3	1997609	1999984	PF3D7_1248700	82.7	1894	2285	Pf3D7_05_v3	44200	44591	PF3D7_0500800	17.1
i2_LQ_Pf3D72_c39270/f1p10/2373	1	1253	Pf3D7_05_v3	1289601	1290855	PF3D7_0531600	52.8	1254	2373	Pf3D7_02_v3	104000	105116	PF3D7_0202000	47.2
i2_LQ_Pf3D72_c133710/f1p171/3021	1	1090	Pf3D7_07_v3	1083761	1084854	PF3D7_0725600	36.1	1091	3017	Pf3D7_02_v3	102341	104253	PF3D7_0202000	63.8
i2_LQ_Pf3D72_c108429/f1p91/2406	1	1331	Pf3D7_05_v3	1289601	1301650	PF3D7_0532100	55.3	1332	2406	Pf3D7_02_v3	102849	103925	PF3D7_0202000	44.7
i1_LQ_Pf3D72_c21919/f1p0/1533	1	1374	Pf3D7_11_v3	1518436	1519813	PF3D7_1138500	89.6	1375	1533	Pf3D7_05_v3	44966	45126	PF3D7_0500800	10.4
i2_LQ_Pf3D72_c112680/f1p14/2494	3	507	Pf3D7_11_v3	1419833	1420337	PF3D7_1136200	20.2	508	2494	Pf3D7_06_v3	1002267	1004253	PF3D7_0624600	79.7
i2_LQ_Pf3D72_c77409/f1p23/2397	1	1402	Pf3D7_11_v3	1519534	1520935	PF3D7_1138500	58.5	1403	2397	Pf3D7_09_v3	1420722	1421716	PF3D7_0935900	41.5
i4_LQ_Pf3D72_c6595/f1p17/4460	1	3969	Pf3D7_11_v3	1833853	1838093	PF3D7_1146600	89	3970	4453	Pf3D7_10_v3	1140689	1141177	PF3D7_1027300	10.9
i1_LQ_Pf3D72_c39035/f1p15/1695	1	247	Pf3D7_05_v3	1294829	1295076	PF3D7_0532000	14.6	248	1695	Pf3D7_08_v3	180618	182418	PF3D7_0802600	85.4
i2_LQ_Pf3D72_c21246/f1p7/2772	1	2314	Pf3D7_11_v3	1518568	1520883	PF3D7_1138500	83.5	2315	2772	Pf3D7_09_v3	171412	172150	PF3D7_0903600	16.5
i2_LQ_Pf3D72_c14763/f1p18/2125	1	1697	Pf3D7_11_v3	413993	513128	PF3D7_1111400	79.9	1698	2125	Pf3D7_10_v3	910605	911032	PF3D7_1021900	20.1
i1_LQ_Pf3D72_c31292/f1p3/1214	1	517	Pf3D7_07_v3	1330652	1331169	PF3D7_0730900	42.6	518	1214	Pf3D7_13_v3	1448976	1449660	PF3D7_1335400	57.4
i2_LQ_Pf3D72_c3493/f1p17/2365	2	1164	Pf3D7_06_v3	1211353	1212515	PF3D7_0629400	49.2	1165	2365	Pf3D7_03_v3	431805	433006	PF3D7_0310200	50.8
i2_LQ_Pf3D72_c102315/f1p111/2205	1	1026	Pf3D7_07_v3	1083761	1084785	PF3D7_0725600	46.5	1027	2205	Pf3D7_13_v3	2840326	2841655	PF3D7_1372200	53.5
i1_LQ_Pf3D72_c68430/f1p0/1296	1	409	Pf3D7_02_v3	653070	653477	PF3D7_0215800	31.6	410	1296	Pf3D7_14_v3	2194846	2208983	PF3D7_1453500	68.4
i2_LQ_Pf3D72_c106370/f1p6/2828	1	673	Pf3D7_12_v3	2010966	2011632	PF3D7_1249200	23.8	674	2828	Pf3D7_02_v3	95235	97391	PF3D7_0201900	76.2
i1_LQ_Pf3D72_c42953/f1p862/1800	1	266	Pf3D7_11_v3	1964397	1964662	PF3D7_1149000	14.8	267	1800	Pf3D7_11_v3	418419	419966	PF3D7_1110400	85.2
i3_LQ_Pf3D72_c24228/f1p0/3343	3	731	Pf3D7_09_v3	488956	490004	PF3D7_0910600	21.8	732	3343	Pf3D7_04_v3	853920	922468	PF3D7_0419300	78.1
i2_LQ_Pf3D72_c27281/f1p40/2507	1	1598	Pf3D7_10_v3	1423879	1425503	PF3D7_1035900	63.7	1599	2507	Pf3D7_05_v3	76329	77236	PF3D7_0501400	36.3
i1_LQ_Pf3D72_c37151/f1p4/1865	1	1126	Pf3D7_08_v3	1303109	1304355	PF3D7_0830600	60.4	1127	1865	Pf3D7_07_v3	340540	341286	PF3D7_0707300	39.6
i2_LQ_Pf3D72_c18791/f1p19/2325	3	1793	Pf3D7_04_v3	921984	923774	PF3D7_0420300	77	1794	2325	Pf3D7_11_v3	1304924	1305456	PF3D7_1133700	22.9
i3_LQ_Pf3D72_c25236/f1p56/3317	1	2513	Pf3D7_09_v3	1175667	1179080	PF3D7_0929400	75.8	2514	3317	Pf3D7_13_v3	1449084	1449888	PF3D7_1335400	24.2
i0_LQ_Pf3D72_c7189/f1p5/671	3	73	Pf3D7_08_v3	679401	679473	notsure	10.6	74	669	Pf3D7_12_v3	1271330	1272235	PF3D7_1231000	88.8
i1_LQ_Pf3D72_c25030/f1p15/1926	1	1156	Pf3D7_07_v3	1089081	1090247	PF3D7_0726000	60	1157	1926	Pf3D7_03_v3	705603	706375	PF3D7_0317300	40
i2_LQ_Pf3D72_c130725/f1p3/2246	1	954	Pf3D7_02_v3	105044	106456	PF3D7_0202000	42.5	955	2246	Pf3D7_08_v3	115022	116315	PF3D7_0801700	57.5
i2_LQ_Pf3D72_c58883/f1p1/2825	1	1799	Pf3D7_14_v3	78218	91115	PF3D7_1402100	63.7	1800	2825	Pf3D7_11_v3	1285412	1286440	PF3D7_1133200	36.3
i0_LQ_Pf3D72_c8255/f1p0/927	1	226	Pf3D7_06_v3	568624	568850	PF3D7_0613800	24.4	227	926	Pf3D7_10_v3	244134	244834	PF3D7_1005600	75.5
i3_LQ_Pf3D72_c7778/f1p3/3276	1	679	Pf3D7_10_v3	1221214	1221893	PF3D7_1029900	20.7	680	3276	Pf3D7_06_v3	967397	969997	PF3D7_0623800	79.3
i2_LQ_Pf3D72_c84551/f1p15/2846	3	700	Pf3D7_05_v3	671192	671892	PF3D7_0516100	24.5	701	2844	Pf3D7_11_v3	184497	186641	PF3D7_1104200	75.3
i0_LQ_Pf3D72_c1253/f2p0/703	1	589	Pf3D7_10_v3	1394726	1395318	PF3D7_1035200	83.8	590	703	Pf3D7_13_v3	1474544	1474659	PF3D7_1336200	16.2
i1_LQ_Pf3D72_c28844/f1p0/1473	1	416	Pf3D7_07_v3	1086592	1087008	PF3D7_0726000	28.2	417	1471	Pf3D7_12_v3	927462	928527	PF3D7_1223100	71.6
i2_HQ_Pf3D72_c123685/f5p32/2087	1	365	Pf3D7_11_v3	29737	30261	PF3D7_1100100	17.5	366	2087	Pf3D7_14_v3	3929	5651	PF3D7_1400100	82.5
i2_LQ_Pf3D72_c84159/f1p17/2522	1	275	Pf3D7_07_v3	1086580	1086850	PF3D7_0726000	10.9	276	2519	Pf3D7_11_v3	1929261	1979616	PF3D7_1148640	89
i2_LQ_Pf3D72_c82900/f1p12/2368	3	2031	Pf3D7_13_v3	1332207	1334375	PF3D7_1332200	85.7	2032	2368	Pf3D7_02_v3	103988	104328	PF3D7_0202000	14.2
i1_LQ_Pf3D72_c38610/f1p0/1759	1	1578	Pf3D7_07_v3	1086580	1088158	PF3D7_0726000	89.7	1579	1759	Pf3D7_11_v3	307190	307371	PF3D7_1107300	10.3
i1_LQ_Pf3D72_c57688/f1p11/1752	1	1123	Pf3D7_12_v3	187100	188890	PF3D7_1203700	64.1	1124	1752	Pf3D7_06_v3	638999	639624	PF3D7_0615400	35.9
i1_LQ_Pf3D72_c8878/f1p0/1492	1	434	Pf3D7_07_v3	1086580	1087016	PF3D7_0726000	29.1	435	1492	Pf3D7_08_v3	1364773	1365845	PF3D7_0831700	70.9
i1_LQ_Pf3D72_c27936/f1p14/1324	1	965	Pf3D7_11_v3	638215	639882	PF3D7_1116800	72.9	966	1324	Pf3D7_05_v3	44639	45244	PF3D7_0500800	27.1
i0_LQ_Pf3D72_c11425/f1p12/635	1	136	Pf3D7_09_v3	1420697	1420833	PF3D7_0935900	21.4	137	635	Pf3D7_11_v3	306878	307530	PF3D7_1107300	78.6
i1_LQ_Pf3D72_c6428/f1p14/1789	1	1607	Pf3D7_08_v3	87249	89077	PF3D7_0801000	89.8	1608	1789	Pf3D7_02_v3	121610	121791	PF3D7_0202400	10.2
i1_LQ_Pf3D72_c12785/f1p0/1970	1	986	Pf3D7_05_v3	1301642	1302621	PF3D7_0532100	50.1	987	1970	Pf3D7_10_v3	543675	545069	PF3D7_1013800	49.9
i3_LQ_Pf3D72_c25364/f1p0/3207	1	2680	Pf3D7_03_v3	670254	703298	PF3D7_0316700	83.6	2681	3198	Pf3D7_07_v3	894168	894713	PF3D7_0720700	16.2
i2_LQ_Pf3D72_c45396/f1p40/2294	1	798	Pf3D7_14_v3	1092665	1093464	PF3D7_1427900	34.8	799	2294	Pf3D7_12_v3	76832	78327	PF3D7_1201000	65.2
i2_LQ_Pf3D72_c39981/f1p24/2386	1	514	Pf3D7_11_v3	140085	140995	PF3D7_1103100	21.5	515	2385	Pf3D7_14_v3	2421445	2423317	PF3D7_1459000	78.4
i1_LQ_Pf3D72_c41293/f1p0/1586	1	1299	Pf3D7_07_v3	1358750	1380272	PF3D7_0731600	81.9	1300	1584	Pf3D7_05_v3	44489	44774	PF3D7_0500800	18
i2_LQ_Pf3D72_c19388/f1p3/2412	1	1307	Pf3D7_07_v3	1087935	1089244	PF3D7_0726000	54.2	1308	2412	Pf3D7_03_v3	660052	661638	PF3D7_0316300	45.8
i1_LQ_Pf3D72_c6475/f1p0/1777	1	1527	Pf3D7_10_v3	1173306	1175183	PF3D7_1028500	85.9	1528	1775	Pf3D7_02_v3	103991	104237	PF3D7_0202000	14
i5_LQ_Pf3D72_c1023/f1p0/5577	5	2450	Pf3D7_01_v3	477279	498796	PF3D7_0112700	43.9	2451	5577	Pf3D7_13_v3	2641271	2644419	PF3D7_1366300	56.1
i2_LQ_Pf3D72_c56919/f1p45/2333	1	542	Pf3D7_11_v3	1023986	1024744	PF3D7_1126200	23.2	543	2333	Pf3D7_07_v3	382278	384854	PF3D7_0707420	76.8
i2_LQ_Pf3D72_c61137/f1p8/2504	1	2165	Pf3D7_01_v3	100021	102190	PF3D7_0102200	86.5	2166	2504	Pf3D7_11_v3	767355	767694	PF3D7_1120300	13.5
i2_LQ_Pf3D72_c39466/f1p12/2511	1	1357	Pf3D7_05_v3	1294829	1306019	PF3D7_0532100	54	1358	2511	Pf3D7_12_v3	1276124	1278114	PF3D7_1231100	46
i3_LQ_Pf3D72_c20049/f1p0/3554	1	537	Pf3D7_07_v3	272734	273270	PF3D7_0705500	15.1	538	3554	Pf3D7_11_v3	416890	419908	PF3D7_1110400	84.9
i2_LQ_Pf3D72_c85176/f1p2/2415	1	453	Pf3D7_07_v3	1083781	1174841	PF3D7_0727300	18.8	454	2415	Pf3D7_13_v3	236597	238558	PF3D7_1304600	81.2
i1_LQ_Pf3D72_c75980/f1p0/1964	1	1710	Pf3D7_08_v3	84581	86389	PF3D7_0801000	87.1	1711	1964	Pf3D7_01_v3	488979	489244	PF3D7_0113000	12.9
i3_LQ_Pf3D72_c25037/f1p6/3208	6	425	Pf3D7_05_v3	1289637	1290061	PF3D7_0531600	13.1	426	3208	Pf3D7_06_v3	964812	967613	PF3D7_0623800	86.8
i3_LQ_Pf3D72_c9802/f1p98/3487	3	1457	Pf3D7_08_v3	86863	88618	PF3D7_0801000	41.7	1458	3487	Pf3D7_13_v3	2119044	2121246	PF3D7_1353000	58.2
i2_LQ_Pf3D72_c64738/f1p4/2514	2	2205	Pf3D7_14_v3	56924	59145	PF3D7_1401500	87.7	2206	2513	Pf3D7_05_v3	1089564	1135868	PF3D7_0527100	12.3
i2_LQ_Pf3D72_c58919/f1p91/3048	1	2714	Pf3D7_07_v3	1296929	1299647	PF3D7_0730300	89	2715	3047	Pf3D7_13_v3	1449094	1449445	PF3D7_1335400	10.9
i4_LQ_Pf3D72_c5238/f1p71/4403	1	3964	Pf3D7_02_v3	90996	94970	PF3D7_0201900	90	3965	4403	Pf3D7_13_v3	2118552	2118993	PF3D7_1353000	10
i2_LQ_Pf3D72_c133875/f1p298/2450	1	473	Pf3D7_08_v3	688062	688541	PF3D7_0814200	19.3	474	2450	Pf3D7_10_v3	408623	418618	PF3D7_1010300	80.7
i0_LQ_Pf3D72_c5577/f1p0/338	1	290	Pf3D7_12_v3	149954	150247	PF3D7_1202600	85.8	291	338	Pf3D7_13_v3	2111164	2111211	PF3D7_1352800	14.2
i3_LQ_Pf3D72_c6236/f1p3/3866	1	1123	Pf3D7_02_v3	484621	485752	PF3D7_0212100	29	1124	3866	Pf3D7_06_v3	562923	576028	PF3D7_0613800	71
i1_LQ_Pf3D72_c58346/f1p30/1591	1	406	Pf3D7_10_v3	1034594	1035002	PF3D7_1024800	25.5	407	1591	Pf3D7_05_v3	1301378	1302564	PF3D7_0532100	74.5
i2_LQ_Pf3D72_c21623/f1p5/2606	1	1582	Pf3D7_05_v3	1292420	1294002	PF3D7_0532000	60.7	1583	2606	Pf3D7_09_v3	1421300	1422323	PF3D7_0935900	39.3
i2_LQ_Pf3D72_c57350/f1p1/2764	1	2464	Pf3D7_05_v3	1292420	1331886	PF3D7_0532800	89.1	2465	2764	Pf3D7_14_v3	2079891	2080189	PF3D7_1450700	10.9
i2_LQ_Pf3D72_c55194/f1p8/2360	1	468	Pf3D7_05_v3	1292420	1292858	PF3D7_0532000	19.8	469	2360	Pf3D7_13_v3	1704718	1706610	PF3D7_1343200	80.2
i2_LQ_Pf3D72_c80246/f1p14/2113	1	1814	Pf3D7_11_v3	1962608	2024721	PF3D7_1149200	85.8	1815	2112	Pf3D7_09_v3	1256430	1256726	PF3D7_0931100	14.1
i2_LQ_Pf3D72_c58400/f1p23/2997	1	2417	Pf3D7_04_v3	922921	925505	PF3D7_0420300	80.6	2418	2993	Pf3D7_05_v3	44161	44749	PF3D7_0500800	19.2
i2_LQ_Pf3D72_c64062/f1p2/2691	1	440	Pf3D7_07_v3	1086580	1087019	PF3D7_0726000	16.4	441	2691	Pf3D7_02_v3	103928	106628	PF3D7_0202000	83.6
i2_LQ_Pf3D72_c42314/f1p8/2487	1	2026	Pf3D7_04_v3	1119602	1121627	PF3D7_0424700	81.5	2027	2487	Pf3D7_14_v3	2787479	2787939	PF3D7_1468100	18.5
i1_LQ_Pf3D72_c6838/f1p0/1684	2	1283	Pf3D7_11_v3	1433224	1437166	PF3D7_1136500	76.1	1284	1684	Pf3D7_05_v3	45772	46174	PF3D7_0500800	23.8
i1_LQ_Pf3D72_c22903/f1p0/1696	1	247	Pf3D7_11_v3	1384367	1384616	PF3D7_1135400	14.6	248	1696	Pf3D7_14_v3	2616014	2618038	PF3D7_1464500	85.4
i0_LQ_Pf3D72_c7920/f1p13/643	1	428	Pf3D7_07_v3	1086580	1087028	PF3D7_0726000	66.6	429	643	Pf3D7_06_v3	967396	967607	PF3D7_0623800	33.4
i2_LQ_Pf3D72_c64858/f1p3/2272	1	261	Pf3D7_07_v3	1086580	1086840	PF3D7_0726000	11.5	262	2272	Pf3D7_10_v3	891340	893360	PF3D7_1021700	88.5
i2_LQ_Pf3D72_c38730/f1p1/2609	1	451	Pf3D7_05_v3	1292420	1292873	PF3D7_0532000	17.3	452	2609	Pf3D7_01_v3	323991	326149	PF3D7_0107800	82.7
i0_LQ_Pf3D72_c5353/f1p31/301	1	143	Pf3D7_07_v3	1086858	1087002	PF3D7_0726000	47.5	144	301	Pf3D7_13_v3	1607355	1607514	PF3D7_1340300	52.5
i2_LQ_Pf3D72_c43178/f1p7/2201	1	405	Pf3D7_05_v3	1289654	1290059	PF3D7_0531600	18.4	406	2201	Pf3D7_12_v3	275819	277891	PF3D7_1206200	81.6
i2_LQ_Pf3D72_c8852/f1p91/2554	1	1425	Pf3D7_07_v3	1083761	1085184	PF3D7_0725600	55.8	1426	2554	Pf3D7_08_v3	1373480	1374599	PF3D7_0831800	44.2
i2_LQ_Pf3D72_c36107/f1p5/2748	26	1353	Pf3D7_10_v3	1453742	1455071	PF3D7_1036900	48.3	1354	2748	Pf3D7_12_v3	831002	836034	PF3D7_1220900	50.8
i0_LQ_Pf3D72_c10394/f1p0/989	1	883	Pf3D7_05_v3	47187	48203	PF3D7_0500800	89.3	884	988	Pf3D7_01_v3	488944	489048	PF3D7_0113000	10.6
i2_LQ_Pf3D72_c59357/f1p31/2284	1	1062	Pf3D7_12_v3	1328384	1329445	PF3D7_1232100	46.5	1063	2277	Pf3D7_07_v3	339434	340648	PF3D7_0707300	53.2
i2_LQ_Pf3D72_c44680/f1p5/2603	1	1046	Pf3D7_03_v3	269649	270694	PF3D7_0305500	40.2	1047	2603	Pf3D7_07_v3	894109	895672	PF3D7_0720700	59.8
i4_LQ_Pf3D72_c5325/f1p0/4930	1	1704	Pf3D7_12_v3	1328392	1331005	PF3D7_1232100	34.6	1705	4925	Pf3D7_09_v3	214822	218211	PF3D7_0904600	65.3
i2_LQ_Pf3D72_c30062/f1p1/2024	1	454	Pf3D7_05_v3	1289601	1290054	PF3D7_0531600	22.4	455	2024	Pf3D7_10_v3	580647	582222	PF3D7_1014600	77.6
i3_LQ_Pf3D72_c25311/f1p0/3276	1	1325	Pf3D7_11_v3	1518444	1519773	PF3D7_1138500	40.4	1326	3276	Pf3D7_07_v3	946654	948616	PF3D7_0722200	59.6
i2_LQ_Pf3D72_c56781/f1p0/2419	1	1769	Pf3D7_05_v3	1292420	1294194	PF3D7_0532000	73.1	1770	2419	Pf3D7_11_v3	942529	943190	PF3D7_1123800	26.9
i2_LQ_Pf3D72_c38916/f1p7/2945	1	1129	Pf3D7_05_v3	1293439	1294567	PF3D7_0532000	38.3	1130	2945	Pf3D7_14_v3	2369493	2371310	PF3D7_1457700	61.7
i1_LQ_Pf3D72_c88370/f1p0/1330	1	169	Pf3D7_10_v3	1098561	1098900	PF3D7_1026000	12.7	170	1330	Pf3D7_02_v3	102851	104012	PF3D7_0202000	87.3
i3_LQ_Pf3D72_c7649/f1p0/3150	1	423	Pf3D7_07_v3	1086580	1087000	PF3D7_0726000	13.4	424	3150	Pf3D7_02_v3	122122	124889	PF3D7_0202400	86.6
i1_LQ_Pf3D72_c46064/f1p0/1766	1	1569	Pf3D7_02_v3	606124	660592	PF3D7_0215700	88.8	1570	1766	Pf3D7_05_v3	45071	45268	PF3D7_0500800	11.2
i2_LQ_Pf3D72_c44810/f1p93/2555	1	441	Pf3D7_05_v3	1292420	1292853	PF3D7_0532000	17.3	442	2555	Pf3D7_07_v3	382267	385170	PF3D7_0707420	82.7
i3_LQ_Pf3D72_c27680/f1p0/3215	1	352	Pf3D7_07_v3	1086580	1086937	PF3D7_0726000	10.9	353	3198	Pf3D7_06_v3	964795	967661	PF3D7_0623800	88.5
i1_LQ_Pf3D72_c40038/f1p0/1884	1	383	Pf3D7_11_v3	1977510	1977893	PF3D7_1149200	20.3	384	1884	Pf3D7_11_v3	418618	420125	PF3D7_1110400	79.7
i2_LQ_Pf3D72_c162356/f1p27/2073	1	1637	Pf3D7_04_v3	91719	125765	PF3D7_0401900	79	1638	2073	Pf3D7_01_v3	487976	488929	PF3D7_0113000	21
i2_LQ_Pf3D72_c9010/f1p45/2326	1	1522	Pf3D7_11_v3	925814	937111	PF3D7_1123500	65.4	1523	2326	Pf3D7_04_v3	839385	840192	PF3D7_0418600	34.6
i3_LQ_Pf3D72_c33952/f1p0/3025	4	1316	Pf3D7_06_v3	1279847	1281622	PF3D7_0630600	43.4	1317	3025	Pf3D7_10_v3	456048	457757	PF3D7_1011800	56.5
i2_LQ_Pf3D72_c3778/f1p16/2310	1	268	Pf3D7_06_v3	600052	600324	PF3D7_0614300	11.6	269	2310	Pf3D7_12_v3	370420	372465	PF3D7_1208100	88.4
i2_LQ_Pf3D72_c84179/f1p11/2090	1	1546	Pf3D7_06_v3	188953	224863	PF3D7_0605200	74	1547	2085	Pf3D7_11_v3	1286534	1287108	PF3D7_1133200	25.8
i2_LQ_Pf3D72_c85256/f1p20/3059	1	2566	Pf3D7_11_v3	232553	304332	PF3D7_1107200	83.9	2567	3059	Pf3D7_08_v3	1131947	1132439	PF3D7_0826100	16.1
i1_LQ_Pf3D72_c46008/f1p0/1647	1	1344	Pf3D7_14_v3	2468538	2469881	PF3D7_1460500	81.6	1345	1647	Pf3D7_01_v3	191287	191591	PF3D7_0104300	18.4
i2_LQ_Pf3D72_c18437/f1p7/2828	1	1789	Pf3D7_05_v3	1292787	1294576	PF3D7_0532000	63.3	1790	2828	Pf3D7_13_v3	725803	726853	PF3D7_1317200	36.7
i1_LQ_Pf3D72_c22750/f1p6/1697	1	240	Pf3D7_05_v3	1294829	1295071	PF3D7_0532000	14.1	241	1697	Pf3D7_07_v3	1088236	1089692	PF3D7_0726000	85.9
i4_LQ_Pf3D72_c3681/f1p5/4264	2	3708	Pf3D7_14_v3	1153707	1337347	PF3D7_1429400	86.9	3709	4262	Pf3D7_07_v3	642945	643507	PF3D7_0714000	13
i2_LQ_Pf3D72_c24722/f1p1/2568	1	2146	Pf3D7_05_v3	1292420	1294567	PF3D7_0532000	83.6	2147	2567	Pf3D7_10_v3	760565	760988	PF3D7_1019000	16.4
i1_LQ_Pf3D72_c26142/f1p0/1780	1	241	Pf3D7_07_v3	862342	862584	PF3D7_0719700	13.5	242	1779	Pf3D7_14_v3	1012296	1014313	PF3D7_1425900	86.4
i2_LQ_Pf3D72_c131548/f1p19/2208	1	1638	Pf3D7_07_v3	704543	706180	PF3D7_0716000	74.2	1639	2208	Pf3D7_01_v3	489094	489663	PF3D7_0113000	25.8
i2_LQ_Pf3D72_c135234/f1p43/2632	1	1928	Pf3D7_04_v3	486048	487975	PF3D7_0410800	73.3	1929	2632	Pf3D7_01_v3	488185	488881	PF3D7_0113000	26.7
i1_LQ_Pf3D72_c65234/f1p0/1693	1	401	Pf3D7_05_v3	1289602	1290012	PF3D7_0531600	23.7	402	1693	Pf3D7_08_v3	1373806	1375264	PF3D7_0831800	76.3
i2_LQ_Pf3D72_c28346/f1p18/2406	1	1210	Pf3D7_12_v3	416476	417685	PF3D7_1208900	50.3	1211	2406	Pf3D7_06_v3	459104	460299	PF3D7_0610900	49.7
i1_LQ_Pf3D72_c31628/f1p0/1216	1	189	Pf3D7_05_v3	1293698	1293886	PF3D7_0532000	15.5	190	1216	Pf3D7_07_v3	185179	186206	PF3D7_0704100	84.5
i0_LQ_Pf3D72_c6739/f1p25/936	1	388	Pf3D7_10_v3	353969	354358	PF3D7_1008500	41.5	389	936	Pf3D7_07_v3	296825	297378	PF3D7_0706000	58.5
i2_LQ_Pf3D72_c104526/f1p83/2711	1	490	Pf3D7_04_v3	927608	928115	PF3D7_0420300	18.1	491	2708	Pf3D7_10_v3	1324069	1326289	PF3D7_1033100	81.8
i1_LQ_Pf3D72_c23638/f1p0/1965	1	1653	Pf3D7_14_v3	1864229	1865896	PF3D7_1445400	84.1	1654	1962	Pf3D7_11_v3	815045	815357	notsure	15.7
i1_LQ_Pf3D72_c71655/f1p0/1279	1	667	Pf3D7_02_v3	401616	402289	PF3D7_0209700	52.2	668	1274	Pf3D7_07_v3	1014253	1014861	PF3D7_0724100	47.5
i1_LQ_Pf3D72_c24545/f1p0/1812	1	1067	Pf3D7_14_v3	217285	218429	PF3D7_1406200	58.9	1068	1800	Pf3D7_14_v3	2684063	2685518	PF3D7_1465900	40.5
i2_LQ_Pf3D72_c133324/f1p4/2448	1	1779	Pf3D7_07_v3	1086580	1088353	PF3D7_0726000	72.7	1780	2443	Pf3D7_08_v3	973392	974317	PF3D7_0821700	27.1
i1_LQ_Pf3D72_c62598/f1p0/1892	8	805	Pf3D7_12_v3	1206121	1206939	PF3D7_1229300	42.2	806	1890	Pf3D7_02_v3	102848	104014	PF3D7_0202000	57.3
i3_LQ_Pf3D72_c19106/f1p51/3392	1	514	Pf3D7_08_v3	965692	966670	PF3D7_0821400	15.2	515	3392	Pf3D7_13_v3	2042708	2045593	PF3D7_1351200	84.8
i2_LQ_Pf3D72_c7456/f1p35/2246	1	1824	Pf3D7_04_v3	564119	565942	PF3D7_0412700	81.2	1825	2246	Pf3D7_11_v3	796132	796553	PF3D7_1121100	18.8
i1_LQ_Pf3D72_c37241/f1p2/1704	1	1204	Pf3D7_07_v3	717049	911691	PF3D7_0716400	70.7	1205	1704	Pf3D7_09_v3	1256389	1256890	PF3D7_0931100	29.3
i3_LQ_Pf3D72_c29514/f1p0/3039	25	430	Pf3D7_05_v3	44263	44683	PF3D7_0500800	13.4	431	3039	Pf3D7_08_v3	49823	88592	PF3D7_0800800	85.9
i3_LQ_Pf3D72_c8042/f1p42/3841	1	3443	Pf3D7_12_v3	2153206	2156818	PF3D7_1252700	89.6	3444	3841	Pf3D7_05_v3	389610	390017	PF3D7_0509400	10.4
i2_LQ_Pf3D72_c25147/f1p10/2222	1	1275	Pf3D7_05_v3	1294829	1296103	PF3D7_0532000	57.4	1276	2222	Pf3D7_08_v3	150194	151142	PF3D7_0802000	42.6
i1_LQ_Pf3D72_c60565/f1p0/1762	1	1565	Pf3D7_07_v3	1086580	1088153	PF3D7_0726000	88.8	1566	1762	Pf3D7_12_v3	61741	61941	PF3D7_1200700	11.2
i2_LQ_Pf3D72_c106621/f1p43/2203	4	1264	Pf3D7_14_v3	1479983	1481243	PF3D7_1436300	57.2	1265	2200	Pf3D7_08_v3	205150	206090	PF3D7_0803200	42.5
i2_LQ_Pf3D72_c107647/f1p12/2290	3	622	Pf3D7_10_v3	76532	77155	PF3D7_1001400	27.1	623	2290	Pf3D7_09_v3	1420455	1425027	PF3D7_0935900	72.8
i2_LQ_Pf3D72_c112270/f1p13/2487	4	1257	Pf3D7_09_v3	996924	998180	PF3D7_0924500	50.4	1258	2486	Pf3D7_01_v3	282024	283255	PF3D7_0106700	49.4
i2_LQ_Pf3D72_c78844/f1p13/2273	1	1364	Pf3D7_05_v3	1289602	1290974	PF3D7_0531600	60	1365	2267	Pf3D7_08_v3	1021674	1022679	PF3D7_0823200	39.7
i1_LQ_Pf3D72_c56696/f1p11/1618	1	832	Pf3D7_13_v3	2840927	2842332	PF3D7_1372200	51.4	833	1618	Pf3D7_08_v3	1373830	1374875	PF3D7_0831800	48.6
i2_LQ_Pf3D72_c39827/f1p65/3189	4	324	Pf3D7_07_v3	1086680	1087000	PF3D7_0726000	10.1	325	3185	Pf3D7_02_v3	122035	124902	PF3D7_0202400	89.7
i1_LQ_Pf3D72_c24559/f1p0/1663	5	813	Pf3D7_07_v3	1191328	1192262	PF3D7_0728000	48.6	814	1663	Pf3D7_10_v3	1140465	1141298	PF3D7_1027300	51.1
i3_LQ_Pf3D72_c6461/f1p0/3441	1	432	Pf3D7_05_v3	1292420	1292851	PF3D7_0532000	12.6	433	3441	Pf3D7_13_v3	883311	886331	PF3D7_1321300	87.4
i1_LQ_Pf3D72_c24340/f1p3/1575	1	731	Pf3D7_12_v3	1088649	1089404	PF3D7_1226900	46.4	732	1575	Pf3D7_05_v3	69932	70795	PF3D7_0501300	53.6
i2_LQ_Pf3D72_c86441/f1p16/2168	1	1182	Pf3D7_05_v3	1292540	1293721	PF3D7_0532000	54.5	1183	2168	Pf3D7_04_v3	329222	330210	PF3D7_0406200	45.5
i0_LQ_Pf3D72_c6469/f1p26/244	1	151	Pf3D7_10_v3	1395307	1395452	PF3D7_1035200	61.9	152	244	Pf3D7_06_v3	904982	905074	PF3D7_0622200	38.1
i3_LQ_Pf3D72_c11629/f1p78/3297	3	1182	Pf3D7_07_v3	1083764	1085007	PF3D7_0725600	35.8	1183	3297	Pf3D7_02_v3	102958	105109	PF3D7_0202000	64.1
i1_LQ_Pf3D72_c49438/f1p0/1147	3	192	Pf3D7_05_v3	1292663	1292852	PF3D7_0532000	16.6	193	1147	Pf3D7_05_v3	275949	276902	PF3D7_0506500	83.3
i0_LQ_Pf3D72_c11431/f1p0/955	1	835	Pf3D7_14_v3	1355921	1370200	PF3D7_1433900	87.4	836	955	Pf3D7_02_v3	122100	122219	PF3D7_0202400	12.6
i1_LQ_Pf3D72_c61028/f1p0/1818	1	1605	Pf3D7_05_v3	1292420	1294026	PF3D7_0532000	88.3	1606	1818	Pf3D7_12_v3	1579869	1580082	PF3D7_1237900	11.7
i1_LQ_Pf3D72_c21357/f1p0/1986	1	1326	Pf3D7_03_v3	718949	720280	PF3D7_0317500	66.8	1327	1985	Pf3D7_11_v3	1283310	1283973	PF3D7_1133200	33.2
i2_LQ_Pf3D72_c9062/f1p22/2508	1	2007	Pf3D7_04_v3	499471	521800	PF3D7_0411700	80	2008	2492	Pf3D7_01_v3	488609	489102	PF3D7_0113000	19.3
i2_LQ_Pf3D72_c78535/f1p37/2253	4	638	Pf3D7_10_v3	1406919	1407563	PF3D7_1035500	28.2	639	2253	Pf3D7_06_v3	459098	574685	PF3D7_0611000	71.7
i1_LQ_Pf3D72_c40116/f1p0/2025	1	1037	Pf3D7_11_v3	1734086	1735134	PF3D7_1143400	51.2	1038	2022	Pf3D7_04_v3	179504	180498	PF3D7_0403200	48.6
i2_LQ_Pf3D72_c58152/f1p82/2929	1	2577	Pf3D7_14_v3	1681706	1845882	PF3D7_1442800	88	2578	2929	Pf3D7_06_v3	905017	905366	PF3D7_0622200	12
i1_LQ_Pf3D72_c8206/f1p9/1726	1	381	Pf3D7_07_v3	1086580	1086961	PF3D7_0726000	22.1	382	1726	Pf3D7_12_v3	1578801	1580145	PF3D7_1237900	77.9
i0_LQ_Pf3D72_c8659/f1p8/500	1	122	Pf3D7_05_v3	1294446	1294567	PF3D7_0532000	24.4	123	497	Pf3D7_04_v3	114377	114731	PF3D7_0402000	75
i2_LQ_Pf3D72_c54947/f1p14/2741	2	580	Pf3D7_05_v3	1293704	1294288	PF3D7_0532000	21.1	581	2741	Pf3D7_09_v3	1420142	1422306	PF3D7_0935900	78.8
i4_LQ_Pf3D72_c7019/f1p0/4120	1	1885	Pf3D7_07_v3	1088353	1090250	PF3D7_0726000	45.8	1886	4120	Pf3D7_13_v3	1992614	1994883	PF3D7_1349500	54.2
i1_LQ_Pf3D72_c8563/f1p20/1865	1	419	Pf3D7_02_v3	103911	104330	PF3D7_0202000	22.5	420	1864	Pf3D7_10_v3	1335150	1337643	PF3D7_1033200	77.5
i3_LQ_Pf3D72_c25901/f1p16/3299	1	2186	Pf3D7_05_v3	1292420	1294608	PF3D7_0532000	66.3	2187	3299	Pf3D7_12_v3	1996069	1997187	PF3D7_1248700	33.7
i2_LQ_Pf3D72_c3462/f1p20/2620	10	273	Pf3D7_07_v3	310730	311005	PF3D7_0706500	10.1	274	2617	Pf3D7_07_v3	1348827	1351366	PF3D7_0731300	89.5
i1_LQ_Pf3D72_c56260/f1p30/1842	1	1605	Pf3D7_07_v3	136479	138091	PF3D7_0703500	87.1	1606	1842	Pf3D7_13_v3	1449252	1449489	PF3D7_1335400	12.9
i1_LQ_Pf3D72_c60692/f1p0/1823	1	967	Pf3D7_05_v3	1293609	1294576	PF3D7_0532000	53	968	1823	Pf3D7_07_v3	1307754	1308609	PF3D7_0730500	47
i1_LQ_Pf3D72_c39092/f1p0/1807	1	1548	Pf3D7_10_v3	1423819	1425409	PF3D7_1035900	85.7	1549	1807	Pf3D7_01_v3	488651	488920	PF3D7_0113000	14.3
i2_LQ_Pf3D72_c5722/f1p153/2216	3	350	Pf3D7_06_v3	1139579	1139927	PF3D7_0628100	15.7	351	2216	Pf3D7_02_v3	102314	104183	PF3D7_0202000	84.2
i1_LQ_Pf3D72_c11383/f1p17/1997	1	330	Pf3D7_07_v3	1086580	1086911	PF3D7_0726000	16.5	331	1997	Pf3D7_09_v3	676372	678040	PF3D7_0916200	83.5
i2_LQ_Pf3D72_c128587/f1p2/2295	1	284	Pf3D7_07_v3	1086727	1087012	PF3D7_0726000	12.4	285	2295	Pf3D7_10_v3	1395238	1397252	PF3D7_1035200	87.6
i3_LQ_Pf3D72_c22472/f1p0/3268	16	1586	Pf3D7_05_v3	1292997	1294651	PF3D7_0532000	48.1	1587	3268	Pf3D7_07_v3	1087007	1088789	PF3D7_0726000	51.5
i1_LQ_Pf3D72_c3937/f1p0/1853	1	446	Pf3D7_07_v3	1086580	1087026	PF3D7_0726000	24.1	447	1850	Pf3D7_11_v3	943194	944603	PF3D7_1123800	75.8
i2_LQ_Pf3D72_c63666/f1p2/2210	1	433	Pf3D7_07_v3	1086580	1087013	PF3D7_0726000	19.6	434	2209	Pf3D7_14_v3	2301189	2302966	PF3D7_1456100	80.4
i0_LQ_Pf3D72_c10751/f1p10/502	1	239	Pf3D7_11_v3	333537	333776	PF3D7_1107800	47.6	240	502	Pf3D7_13_v3	1259171	1259431	PF3D7_1329600	52.4
i2_LQ_Pf3D72_c59352/f1p11/3030	1	661	Pf3D7_01_v3	348525	349334	PF3D7_0108500	21.8	662	3030	Pf3D7_04_v3	127099	129523	PF3D7_0402200	78.2
i3_LQ_Pf3D72_c22019/f1p0/3602	1	645	Pf3D7_07_v3	1086580	1087226	PF3D7_0726000	17.9	646	3602	Pf3D7_11_v3	1456042	1459014	PF3D7_1136900	82.1
i2_LQ_Pf3D72_c38234/f1p16/2764	1	532	Pf3D7_11_v3	1466330	1466861	PF3D7_1137300	19.2	533	2755	Pf3D7_12_v3	943821	946807	PF3D7_1223400	80.4
i2_LQ_Pf3D72_c22462/f1p23/2720	3	2393	Pf3D7_13_v3	582439	584830	PF3D7_1313600	87.9	2394	2720	Pf3D7_05_v3	395158	395484	PF3D7_0509400	12
i2_LQ_Pf3D72_c119537/f1p45/2161	1	722	Pf3D7_13_v3	2224209	2224911	PF3D7_1356100	33.4	723	2159	Pf3D7_10_v3	1037986	1039426	PF3D7_1024800	66.5
i1_LQ_Pf3D72_c27535/f1p17/1661	9	625	Pf3D7_10_v3	1114151	1114769	PF3D7_1026600	37.1	626	1661	Pf3D7_10_v3	581473	582509	PF3D7_1014600	62.4
i3_LQ_Pf3D72_c20589/f1p365/3138	1	850	Pf3D7_09_v3	781501	782851	PF3D7_0919000	27.1	851	3138	Pf3D7_06_v3	1162753	1165046	PF3D7_0628200	72.9
i2_LQ_Pf3D72_c81645/f1p13/2146	1	1462	Pf3D7_03_v3	795402	796863	PF3D7_0319000	68.1	1463	2144	Pf3D7_14_v3	3134785	3135469	PF3D7_1476200	31.8
i1_LQ_Pf3D72_c60588/f1p8/1867	2	754	Pf3D7_12_v3	245771	246564	PF3D7_1205500	40.3	755	1867	Pf3D7_10_v3	882331	887821	PF3D7_1021700	59.6
i1_LQ_Pf3D72_c36252/f1p0/1657	1	256	Pf3D7_08_v3	660884	661161	PF3D7_0813400	15.4	257	1657	Pf3D7_10_v3	1273622	1277774	PF3D7_1031500	84.6
i3_LQ_Pf3D72_c3451/f1p6/3339	1	2146	Pf3D7_07_v3	1086580	1088787	PF3D7_0726000	64.3	2147	3338	Pf3D7_07_v3	189781	191081	PF3D7_0704100	35.7
i3_LQ_Pf3D72_c22150/f1p0/3259	1	1772	Pf3D7_14_v3	1176475	1178251	PF3D7_1429900	54.4	1773	3259	Pf3D7_01_v3	337044	338534	PF3D7_0108300	45.6
i2_LQ_Pf3D72_c11896/f1p15/2335	1	538	Pf3D7_12_v3	1254599	1255136	PF3D7_1230500	23	539	2335	Pf3D7_06_v3	579273	581071	PF3D7_0613900	77
i2_LQ_Pf3D72_c94797/f1p382/2327	1	678	Pf3D7_13_v3	1698206	1698887	notsure	29.1	679	2317	Pf3D7_10_v3	279643	286913	PF3D7_1007000	70.4
i2_LQ_Pf3D72_c6249/f1p0/2570	1	2138	Pf3D7_05_v3	1292420	1294571	PF3D7_0532000	83.2	2139	2570	Pf3D7_14_v3	2613415	2613852	PF3D7_1464500	16.8
i1_LQ_Pf3D72_c8705/f1p0/1770	1	799	Pf3D7_07_v3	138253	139051	PF3D7_0703500	45.1	800	1770	Pf3D7_05_v3	69871	70842	PF3D7_0501300	54.9
i2_LQ_Pf3D72_c87077/f1p36/2730	1	2337	Pf3D7_12_v3	2135868	2138359	PF3D7_1252400	85.6	2338	2729	Pf3D7_11_v3	306636	307032	PF3D7_1107300	14.4
i2_LQ_Pf3D72_c134332/f1p5/2494	1	2004	Pf3D7_13_v3	53520	55536	PF3D7_1300600	80.4	2005	2494	Pf3D7_10_v3	52877	53624	notsure	19.6
i2_LQ_Pf3D72_c37933/f1p19/2130	1	462	Pf3D7_05_v3	353802	354263	PF3D7_0508500	21.7	463	2130	Pf3D7_12_v3	942426	944093	PF3D7_1223400	78.3
i2_LQ_Pf3D72_c94113/f1p25/2093	3	344	Pf3D7_13_v3	2267154	2267495	notsure	16.3	345	2093	Pf3D7_10_v3	1328034	1329782	PF3D7_1033100	83.6
i1_LQ_Pf3D72_c37933/f1p19/1892	1	1298	Pf3D7_07_v3	1191255	1192678	PF3D7_0728000	68.6	1299	1892	Pf3D7_07_v3	339904	340498	PF3D7_0707300	31.4
i2_LQ_Pf3D72_c55771/f1p8/2190	1	226	Pf3D7_14_v3	698433	698659	PF3D7_1417200	10.3	227	2190	Pf3D7_10_v3	324145	326237	PF3D7_1008000	89.7
i2_LQ_Pf3D72_c80081/f1p17/2741	4	511	Pf3D7_05_v3	1133394	1133890	PF3D7_0527200	18.5	512	2741	Pf3D7_12_v3	943825	946818	PF3D7_1223400	81.4
i2_LQ_Pf3D72_c85719/f1p5/2802	3	2360	Pf3D7_07_v3	1086583	1179393	PF3D7_0727300	84.2	2361	2802	Pf3D7_13_v3	2457925	2458366	PF3D7_1361200	15.8
i0_LQ_Pf3D72_c8206/f1p9/661	3	533	Pf3D7_06_v3	1227324	1227856	PF3D7_0629700	80.3	534	661	Pf3D7_07_v3	314757	314886	PF3D7_0706500	19.4
i2_LQ_Pf3D72_c4369/f1p13/2966	1	752	Pf3D7_05_v3	1293217	1293992	PF3D7_0532000	25.4	753	2966	Pf3D7_12_v3	1561933	1564157	PF3D7_1237500	74.6
i3_LQ_Pf3D72_c28905/f1p0/3025	1	1042	Pf3D7_11_v3	1962072	1963147	PF3D7_1149000	34.4	1043	3025	Pf3D7_07_v3	382135	384920	PF3D7_0707420	65.6
i2_LQ_Pf3D72_c37516/f1p7/2198	1	1005	Pf3D7_14_v3	2526822	2527826	PF3D7_1462300	45.7	1006	2197	Pf3D7_06_v3	635460	636851	PF3D7_0615400	54.2
i2_LQ_Pf3D72_c25527/f1p14/2375	1	1354	Pf3D7_03_v3	270314	271667	PF3D7_0305500	57	1355	2375	Pf3D7_09_v3	1436458	1437477	PF3D7_0936300	43
i2_LQ_Pf3D72_c54919/f1p26/2355	1	1370	Pf3D7_08_v3	1254048	1367016	PF3D7_0829900	58.2	1371	2355	Pf3D7_01_v3	487938	488931	PF3D7_0113000	41.8
i2_LQ_Pf3D72_c22449/f1p3/2273	1	262	Pf3D7_11_v3	521451	521713	PF3D7_1113400	11.5	263	2273	Pf3D7_12_v3	1116751	1118770	PF3D7_1227500	88.5
i2_LQ_Pf3D72_c147524/f1p15/2073	1	465	Pf3D7_05_v3	1294051	1294516	PF3D7_0532000	22.4	466	2073	Pf3D7_09_v3	1233928	1235535	PF3D7_0930800	77.6
i1_LQ_Pf3D72_c13099/f1p0/1307	9	406	Pf3D7_02_v3	94585	94981	PF3D7_0201900	30.5	407	1306	Pf3D7_05_v3	45013	45914	PF3D7_0500800	68.9
i1_LQ_Pf3D72_c19250/f1p0/1581	1	435	Pf3D7_05_v3	1292420	1292854	PF3D7_0532000	27.5	436	1581	Pf3D7_14_v3	1782988	1784134	PF3D7_1443500	72.5
i2_LQ_Pf3D72_c111576/f1p29/2589	1	625	Pf3D7_05_v3	1294828	1295454	PF3D7_0532000	24.1	626	2583	Pf3D7_06_v3	759218	761176	PF3D7_0618000	75.6
i3_LQ_Pf3D72_c25322/f1p0/3185	1	2735	Pf3D7_10_v3	74842	77743	PF3D7_1001400	85.9	2736	3185	Pf3D7_07_v3	1013945	1014413	PF3D7_0724100	14.1
i1_LQ_Pf3D72_c28679/f1p13/1760	1	1427	Pf3D7_07_v3	271561	272991	PF3D7_0705500	81.1	1428	1760	Pf3D7_07_v3	382372	382704	PF3D7_0708400	18.9
i2_LQ_Pf3D72_c84965/f1p22/2537	1	417	Pf3D7_07_v3	1086611	1087028	PF3D7_0726000	16.4	418	2537	Pf3D7_06_v3	1161061	1163181	PF3D7_0628200	83.6
